# Supplementary material for: Dual Analysis of the Murine Cytomegalovirus and Host Cell Transcriptomes Reveal New Aspects of the Virus-Host Cell Interface
Source: PLoS Pathog. 2013 Sep 26;9(9):e1003611. doi: 10.1371/journal.ppat.1003611 (PMC3784481; doi:10.1371/journal.ppat.1003611)
Supplement: Table S2 — cDNA clones isolated in this study and their characteristics. (XLS) [file ppat.1003611.s011.xls]

## Sheet: Sheet1
Table S2. cDNA Clones Isolated in this Study and Their Characteristics
Overlapping Gene(s)1	Strand	Orientation	Revised Orientation2	Clone Name3	Genomic Position4
m04	+	S	S	IE198	3250-4102*
m04	+	S	S	IE149	3251-4099
m04	+	S	S	L279	3251-4015
m04	+	S	S	E277	3255-4098
m04	+	S	S	IE150	3289-3673
m04	+	S	S	IE183	3501-4102
m04	-	S	S	IE150	4043-3943
m06	+	S	S	IE115	5319-6360
m06	+	S	S	IE116	5319-6113
m06	+	S	S	E109	5320-5796
m06	+	S	S	IE114	5424-6347
m06	+	S	S	IE264	5442-5592
m06	+	S	S	L267	5766-6365
m08	+	S	S	L202	7679-8440
m15, m16	+	S	S	E119	14027----15700*
m15, m16	+	S	S	E253	14635-15083 + 15622-15700
m15, m16	+	S	S	L265	14772-15390
m15, m16	+	S	S	L255	14788-15699
m15, m16	+	S	S	IE177	14926-15699
m17	-	S	S	IE132	16032-15704
m17	-	S	S	IE296	16032-15749
m18	+	AS	S	L123	17079-17188 + 17853-17957 + 18351-19285
m18	+	AS	S	L210	18927-19285
m19	-	AS	S	L262	20702-20485
m20(S), m19(AS)	-	S/AS	S	E283	21144-20434
m20(S), m19(AS)	-	S/AS	S	L57	21371-20436
m20(S), m19(AS)	-	S/AS	S	IE205	21438-20756
M25	+	S	S	L67	26206-27110
M25	+	S	S	L228	27159-28190
M25	+	S	S	L197	27240-28285
M25	+	S	S	E248	28002-28861
M25	+	S	S	E218	28176-28778
M25	+	S	S	L253	28194-28959
m25.1	-	S	S	L134	29893-29169
m25.1	-	S	S	E224	30211-29386
m25.1	-	S	S	E141	30293-30108
m25.1, m25.2	-	S	S	E6	30321-29128
m29, m29.1	-	S/AS	S	E137	36135-35849
m30, M31	+	S	S	E123	37055----39189*
M32	-	S	S	L321	39477-39200
M32	-	S	S	E234	39656-39195
M32	-	S	S	L148	40210-39324
M32	-	S	S	L24	40505-39993*
M32	-	S	S	E350	40886-40699
M34	+	S	S	E196	44012-44242 + 44304-44516
M35	+	S	S	E66	^^47146-47522*
M35	+	S	S	E132	^^47052-47522*
M36, M36 Ex2	-	S/AS	S	L208	47794-47533
M37	-	S	S	IE278	49937-49391
M37	-	S	S	L150	50148-49411
m41	-	S	S	L85	54105-53779
m41	-	S	S	L8	54217-53677*
m42, m41	-	S	S	L22	54463-53678
m42	-	S	S	L82	54842-54508
m42, m41	-	S	S	L1	54863-53699*
m42, m41	-	S	S	L83	54865-53830
m42, m41	-	S	S	IE1	54894-53677*
m42, m41	-	S	S	IE106	55312-55123 + 54218-53678
M43	-	S	S	E12	^^56401-55350*
M43	-	S	S	E21	^^56402-55366*
M43	-	S	S	E329	56751- 56489
M43	-	S	S	E274	56965-56665
M44, M43	-	S	S	IE160	58976-58668 + 57157-56856 + 56667-56361
M43	-	S	S	L135	56290-55490
M43	-	S	S	E12	56402-55336
M43	-	S	S	E21	56402-55345
M43	-	S	S	L244	56467-55408
M43	-	S	S	IE239	57157-56989
M45, M44	-	S	S	L260	59414-59271
M45	-	S	S	E50	^^60126-59270*
M47(AS), M46(S)	-	AS/S	S	L411	63968-63506
m48.2 (S), m48.1 (AS)	-	S/AS	S	L53	73586-73526*
m48.2 (S), m48.1 (AS)	-	S/AS	S	L55	73589-73526*
M49 (S), m48.2 (S), m48.1 (AS)	-	S/AS	S	E222	73939-73535
M49 (S), m48.2 (S), m48.1 (AS)	-	S/AS	S	E19	73940-73526*
M49 (S), m48.2 (S), m48.1 (AS)	-	S/AS	S	E5	74014-73848
M49 (S), m48.2 (S), m48.1 (AS)	-	S/AS	S	L133	74060-73531
M49 (S), m48.2 (S), m48.1 (AS)	-	S/AS	S	L220	74284-73540
M49 (S), m48.2 (S), m48.1 (AS)	-	S/AS	S	L141	74288-73540
M49 (S), m48.2 (S), m48.1 (AS)	-	S/AS	S	L111	74300-73526*
M49 (S), m48.2 (S), m48.1 (AS)	-	S/AS	S	L455	74300-73526*
M49 (S), m48.2 (S), m48.1 (AS)	-	S/AS	S	E142	74301-73526*
M49	-	S	S	L181	74304-73885
M49 (S), m48.2 (S), m48.1 (AS)	-	S/AS	S	L154	74306-73526
M49 (S), m48.2 (S), m48.1 (AS)	-	S/AS	S	L217	74306-73526
M49 (S), m48.2 (S), m48.1 (AS)	-	S/AS	S	L97	74306-73526*
M49 (S), m48.2 (S), m48.1 (AS)	-	S/AS	S	E300	74307-73817
M49 (S), m48.2 (S), m48.1 (AS)	-	S/AS	S	E198	74307-73571
M49 (S), m48.2 (S), m48.1 (AS)	-	S/AS	S	E302	74307-73526
M49 (S), m48.2 (S), m48.1 (AS)	-	S/AS	S	L17	74307-73526*
M49 (S), m48.2 (S), m48.1 (AS)	-	S/AS	S	L247	74312-73568
M49 (S), m48.2 (S), m48.1 (AS)	-	S/AS	S	E291	74312-73526
M49	-	S	S	E255	74818-74767
M50, M49	-	S	S	L169	75506-74851
M53	+	S	S	L250	78853-79534
M53	+	S	S	E108	78867----79551*
M53	+	S	S	L108	79040-79551*
M53	+	S	S	L336	^^79295-79552*
M54	-	S	S	IE279	80332-79485
M54	-	S	S	IE235	80561-79589
M54	-	S	S	L160	81360-80902
M55, M54	-	S	S	L216	83502-82893
M55, M54	-	S	S	L10	84005-82893*
M69	-	S	S	E3	96916-96080
M71, IGR m74-M75	+	S	S	E180	102514-102830 +105879-106090
M72(AS), M73(S)	+	AS/S	AS/S	L69	103534-104161*
M72(AS), M73(S)	+	AS/S	AS/S	E220	103709-104265
M72 (S), M73(AS), IGR m74-M75	+	S/AS	AS/S	L443	103993-104161 + 105878-106090
M72(AS) , M73(S), IGR m74-M75	+	AS/S	AS/S	L238	104005-104161 + 105878-106091
M72(AS) , M73(S), IGR m74-M75	+	AS/S	AS/S	L329	104006-104161 + 105878-106089
M72(AS) , M73(S), IGR m74-M75	+	AS/S	AS/S	L71	104006-104161 + 105878-106095
M72(AS) , M73(S), IGR m74-M75	+	AS/S	AS/S	L33	104124-104549 + 105878-106089
M72	+	AS	AS	L168	104136-104209
m74	+	AS	AS	L147	104825-105449
IGR m74-M75	+			L42	105878-106095*
M76(AS), M78(S)	+	AS/S	S	E139	108476-108714 + 111789----112593*
M78	+	S	S	IE157	111133-111604
M78	+	S	S	E41	111280-111409 + 111444----112592*
M78	+	S	S	IE2	111368----112593*
M78	+	S	S	IE3	111368----112593*
M78	+	S	S	IE190	111486-112215
M78	+	S	S	IE192	111671-112412
M78	+	S	S	L218	111752-112593
M78	+	S	S	IE280	111889-112571*
M78	+	S	S	IE118	110933-112554*
M79	+	AS	S	L327	^^112418-112595*
M80	+	S	S	E287	113589-113843
M80	+	S	S	L180	114322-114895
M80	+	S	S	E152	^^114980-115518*
M80	+	S	S	L187	114322-115140
M80	+	S	S	E223	114849-115322
M80	+	S	S	IE246	114863-115524
M80	+	S	S	L116	114889-115148 + 115187-115396
M80	+	S	S	IE5	114981-115524*
M80	+	S	S	E201	^^115472-115357*
M82	-	S	S	L156	116096-115526
M82	-	S	S	E368	116756---115534*
M82	-	S	S	E84	117413----115526*
M82	-	S	S	E84	117413-116486
M85	-	S	S	L145	122735-121931
M85	-	S	S	L99	122735-122010
M88, M89 Ex2	+	S	S	L77	131047-131900*
M92 , M93, M94	+	S	S	L14	134691-135369 + 135956-137333*
M93	+	S	S	L386	135978-136146
M93, M94	+	S	S	L107	135978-136052 + 136181-136754
M93, M94	+	S	S	L164	135978----137299*
M93, M94	+	S	S	L172	135978-136524 + 136651-137227
M93, M94	+	S	S	IE189	136119-136412
M93, M94	+	S	S	E97	136216----137346*
M94	+	S	S	E276	136487-136834
M94	+	S	S	L167	136587-137345
M93, M94	+	S	S	L14	^^136264-137333*
M94	+	S	S	L388	^^136994-137333*
M96	+	S	S	E145	^^139628-139967*
M95, M96	+	S	S	L3	139307-139980*
M97	+	S	S	IE297	139995-140880
M98, M99	+	S	S	L437	143462---144147*
M98, M99	+	S	S	E111	143499-144148*
M98, M99	+	S	S	E143	143504-144150*
M98, M99	+	S	S	L128	143524-144110
M98, M99	+	S	S	L137	143524-144141
M98, M99	+	S	S	L142	143537-144150*
M98, M99	+	S	S	L36	143813-144150
M98, M99	+	S	S	E242	143820-144150
M100	-	S	S	E127	^^144382-144169*
M100	-	S	S	E124	145303-145160
M100	-	S	S	L174	145335-144813
M100	-	S	S	E126	145353-144169*
M100	-	S	S	L20	145355-144437
M100	-	S	S	L256	145355-144276
M102	+	S	S	IE224	145586-145908 + 147011-147682
M102	+	S	S	E55	^^147423-148158*
M102	+	S	S	IE162	147128-148034
M102	+	S	S	E14	147457-148161*
M103	-	S	S	L51	148772-148169*
M103	-	S	S	L59	148772-148169*
M105	+	S	S	L11	153268-153874*
M105	+	S	S	L138	153268-153874
m106	-	S	S	E214	154101-154073
IGR m106-m107, m106(S)	-	S	S	L408	161719-----153867*
IGR m106-m107, m106(S)	-	S	S	E289	161905-161622 + 154368-153873
IGR m106-m107, m106(S)	-	S	S	E206	161919-161622 + 154368-153886
IGR m106-m107, m106(S)	-	S	S	L63	161904-161622 + 154368----153867*
IGR m106-107	-			L316	161357-160933
m108, m107	-	S/AS	S	E138	162228-160670*
M112 Ex1, M113, M112 Ex2	+	S	S	E184	163778-163891 + 163983-164157
M112 Ex1, M113, M112 Ex2, M112 Ex3 (last exon in IGR M112 Ex3-M114)	+	S	S	L2	163779-163891 + 163983-164160 + 164485-164582 + 164871-165510*
IGR m112Ex3-M114	+			E290	164516-164581
M113	+	S	S	L76	164877-165502
M113, M114	+	S	S	IE261	165020-165502
M114	-	S	S	L7	166087-165497*
M114, M115	-	S	S	L146	166679-165935
M116	-	S	S	L431	^^167698-167554*
M116	-	S	S	L200	167343-167261
M116	-	S	S	L406	^^167764-167554*
M116	-	S	S	E367	168521-168094 + 168015-167554*
M116	-	S	S	E263	168685-168091 + 168015-167555
M116	-	S	S	L157	168382-167551*
M116	-	S	S	E262	167872-167554
M116	-	S	S	L4	167872-167554
M116	-	S	S	L5	167872-167554
M116	-	S	S	L6	167872-167554
M116	-	S	S	L79	167872-167557
M116	-	S	S	L214	168189-168091 + 168015-167555
M116	-	S	S	E110	168280-168091 + 168015-167554
M116	-	S	S	L243	168282-168091 + 168015-167554
M116	-	S	S	E231	168414-168091 + 168015-167558
M116	-	S	S	E135	168614-168091 + 168015-167560
M116		S	S	L29	168850-168091 + 168015-167554*
M116	-	S	S	E79	^^168015-167554*
M116	-	S	S	E232	168686-168146
M116	-	S	S	L152	168758-168102
M116	-	S	S	E228	169139-168319
M116	-	S	S	E113	169140-168743
M116	-	S	S	E140	169140-168095
m119, M118	-	S	S	E243	171957-171684 + 171585-171255
m119.2, m119.3	+	AS	AS	IE153	173154--173578
m119.1, m119.2	-	S	S	L203	173217-172829*
m119.3, m119.2	-	S	S	L80	173456-173091*
m119.3, m119.2	-	S	S	L88	173456-173091*
m119.3 - m119.1	-	S	S	E13	173475-172790
m119.3, m119.2	-	S	S	E9	173540-173087*
m119.3 - m119.1	-	S	S	IE30	^^173572-172789*
m119.1 - m119.3	-	S	S	E269	173614-172845
m119.1 - m119.3	-	S	S	E16	173719-172789*
m119.2, m119.3	-	S	S	L194	173868-173120
m119.3 - m119.1	-	S	S	E174	173877-172925
m119.2, m119.3	-	S	S	L196	173877-173210
m119.2, m119.3	-	S	S	E204	173890-173119
m119.2, m119.3	-	S	S	L140	173890-173109
m119.3 - m119.1	-	S	S	L222	173891-172810
m119.3	-	S	S	E51	173892-173576
m119.2, m119.3	-	S	S	E51	173892-173173
m119.3	-	S	S	E296	173897-173609
m119.3 - m119.1	-	S	S	L248	173897-172792
m119.3, m119.2	-	S	S	L444	173899-172973
m119.3, m119.2	-	S	S	E120	173905-173091*
IGR m119.3-m119.4	-			E275	173902-173737
m120(S), m119.5(AS), m119.4 (S),m119.3(S)	-	S/AS	S/AS	IE153	174409-173425
m120(S), m119.5(AS), m119.4 (S),m119.3(S), m119.2 (S)	-	S/AS	S/AS	E89	174546----173131*
M122 Ex5	-	S	S	L283	178405-177900
m123 Ex4	-	S	S	L231	180267-179551
m123 Ex4		S	S	L58	^^180323-179554*
IGR m124.1 - m125, m123Ex2, m123 Ex3, m122 Ex5	-	S	S	E279 (1)	182798-182596 + 181770-181659 + 181562-181371 + 179520-179420
m131 - m129	-	S/AS	S	E116	188054-187318*
m133 Ex1, m132 Ex2, m131	-	S	S	IE138	189808-189499 + 188602-188269
m133 Ex1, m132 Ex2, m131	-	S	S	L78	189242-188880 + 188602- 188265*
m133 Ex1, m132 Ex2, m131		S	S	IE208	189791-188880 + 188602-188407*
m132 Ex2 - m131	-	S	S	E96	188785-188695 + 188603-188265
m132 Ex2 - m131	-	S	S	L102	188885-188695 + 188603-188292*
m133 Ex1	-	S	S	IE179	189793-188949
m137	+	AS	S	IE154	191105-191373
m138	-	S	S	E326	^^192352-192160*
m138	-	S	S	IE274	192533-192160
m138	-	S	S	L16	192861-192160
m138	-	S	S	L30	192882-192162*
m138	-	S	S	IE154	193014-192086
m138, m137	-	S	S	L70	193025-192162*
m138	-	S	S	E376	193192-192162*
m138	-	S	S	IE199	193214-192552
m138	-	S	S	E2	193289-192160*
m138	-	S	S	E175	193698-192949
m138	-	S	S	L178	193833-192802
m138	-	S	S	E267	193855-193531
m138	-	S	S	E365	193986---192160*
m139	-	S	S	IE99	194810-194091
m142	-	S	S	IE282	200350-199416
m142	-	S	S	L9	200648-199635*
m145	-	S	S	L249	204323-203973
m145	-	S	S	E37	204537-203973*
m145	-	S	S	L18	204644-203973
m145	-	S	S	E280	204646-204264
m145	-	S	S	L430	204646-203998
m145	-	S	S	E308	204650-203973
m149(AS), m150 (S)	-	AS/S	S	L151	208012-207467
m150, m151	+	AS	AS	IE204	208477----210069*
m151	-	S	S	E271	209564-208963
m154	-	S	S	IE203	213864-212909*
m155	-	S	S	L75	215174-214373*
m155	-	S	S	IE163	215266-214626
m155	-	S	S	IE111	215486-214468
m156, m155	-	S	S	E121	215775-214373*
m156, m155	-	S	S	E371	215873-215098
m159	-	S	S	L34	218327-218054*
m159	-	S	S	L182	219397-219132
m160	-	S	S	L114	219890-219460*
m160, m161	-	S	S	L302	220641-219677
m165, m164, m163	-	S	S	IE197	223828-223662 + 223593----221832*
m164 - m162	-	S	S	IE198	^^222465-221878*
m163	-	S	S	L179	222281-221832
m164, m163	-	S	S	L131	222402-221944
m164, m163	-	S	S	L153	222402-221832
m164, m163	-	S	S	L28	222402-221832*
m164, m163	-	S	S	L32	222402-221832*
m164, m163	-	S	S	E147	222404-222130
m164, m163	-	S	S	L118	222412-221835
m164, m163	-	S	S	L23	222419-221832*
m164, m163	-	S	S	L241	222419-221832
m164, m163	-	S	S	L245	222420-221856
m164, m163	-	S	S	L38	222420-221833
m164, m163	-	S	S	L72	222420-221835
m164, m163	-	S	S	E249	222423-221832
m164, m163	-	S	S	E17	222429-221832*
m164, m163	-	S	S	IE260	222616-221986
m166	-	S	S	L423	224565-224331
m166	-	S	S	E176	225639-224322*
m166	-	S	S	IE122	225190-224367
m166	-	S	S	IE180	225640-224913
m166	-	S	S	IE159	225650-224884
m167, m166	-	S	S	L185	226145-225250
m169(S) m168 (AS)	-	S/AS	S	E20	229112-228325 +228247-227491*
m169(S) m168 (AS)	-	S/AS	S	L206	229087-228325 + 228247-227912
m169(S) m168 (AS)	-	S/AS	S	L224	229086-228625 + 228181-227437
m169(S) m168 (AS)	-	S/AS	S	L219	229076-228325 + 228247-227961
IGR m170-m169	-		S	L298	229075-229001
m169(S) m168 (AS)	-	S/AS	S	L25	229073-228325 + 228247-228817
m169(S) m168 (AS)	-	S/AS	S	E252	229064-228325 +228247-227960
m169(S) m168 (AS)	-	S/AS	S	L41	229056-228325 + 228247-227837
m169(S) m168 (AS)	-	S/AS	S	E257	229046-228325 + 228247-227889
m169(S) m168 (AS)	-	S/AS	S	IE123	229040-228325 + 228247-228076
m169(S) m168 (AS)	-	S/AS	S	E32	229040-228330 + 228985-228139
m169(S) m168 (AS)	-	S/AS	S	L60	229037-228325 + 228247-227509*
m169(S) m168 (AS)	-	S/AS	S	L254	229032-228325 + 228247-227879
m169(S) m168 (AS)	-	S/AS	S	L35	229027-228325 + 228247-227428*
m169(S) m168 (AS)	-	S/AS	S	E125	229086-228325 + 228247-227426*
m169	-	S/AS	S	E178	229084-228522
m169	-	S	S	E241	229084-228522
m169(S) m168 (AS)	-	S	S	E122	229083----227445
m169	-	S/AS	S	E179	229082-228515
m169	-	S	S	IE275	229082- 228493
m169(S), m168(AS)	-	S	S	E1	229078-228325 + 228247-227426*
m169(S) m168 (AS)	-	S/AS	S	L173	229076-228440
m169	-	S/AS	S	IE200	229075-228433
m169	-	S	S	IE202	229074-228477
m169	-	S	S	E129	229073-228713
m169(S) m168 (AS)	-	S	S	E194	229073-228401
m169, m168	-	S/AS	S	E250	229073-228330
m169	-	S/AS	S	IE103	229073-228353
m169	-	S	S	L119	229073-228475
m169	-	S	S	IE270	229071-228653
m169	-	S	S	E104	229068-228881
m169	-	S	S	L192	229068-228871
m169	-	S	S	E171	229065-228489
m169(S) m168 (AS)	-	S	S	E210	229065-228439
m169(S) m168 (AS)	-	S/AS	S	IE181	229065-228347
m169(S) m168 (AS)	-	S/AS	S	E134	229061-228325 + 228247-227426*
m169(S) m168 (AS)	-	S/AS	S	L193	229061-228876
m169(S) m168 (AS)	-	S/AS	S	E182	229060-228419
m169	-	S/AS	S	E90	229056-228929
m169	-	S	S	E91	229056-228853
m169, m168	-	S	S	E92	229050----227428
m169(S) m168 (AS)	-	S/AS	S	E54	229040----227428*
m169(S) m168 (AS)	-	S/AS	S	E15	229037-228325 + 228247-227426*
m169(S) m168 (AS)	-	S/AS	S	L304	229037-228327
m169	-	S/AS	S	L170	229030-228898
m169	-	S	S	IE237	229018-228699
m169(S) m168 (AS)	-	S	S	E172	229017-228325 + 228247-227426*
m169(S) m168 (AS)	-	S/AS	S	L158	229005-228325
m169(S) m168 (AS)	-	S/AS	S	L296	228999---227426*
m169	-	S	S	E303	228975-228579
m169(S) m168 (AS)	-	S/AS	S	L450	228974---227428*
m169(S) m168 (AS)	-	S/AS	S	E268	228915-228325 + 228247-227845
m169(S) m168 (AS)	-	S/AS	S	E240	228892-228325 + 228247- 227481*
m169(S) m168 (AS)	-	S/AS	S	IE215	228833-228325 + 228247-227752
m169(S) m168 (AS)	-	S/AS	S	L189	228827-228325 + 227247-227585
m169(S) m168 (AS)	-	S/AS	S	IE120	228819-228325 + 228247-227977
m169(S) m168 (AS)	-	S/AS	S	L246	228816-228325 + 228247-227660
m169(S) m168 (AS)	-	S/AS	S	L103	228796-228325 + 228247-228428*
m169(S) m168 (AS)	-	S/AS	S	L15	228794-228325 + 228247 +-227486
m169(S) m168 (AS)	-	S/AS	S	L223	228787-228325 + 228247-227652
m169(S) m168 (AS)	-	S/AS	S	L120	228787-228325 + 228247-227836
m169(S) m168 (AS)	-	S/AS	S	L61	228744-228325 + 228247-227428*
m169(S) m168 (AS)	-	S/AS	S	IE168	228697-228325 + 228247-227832
m169(S) m168 (AS)	-	S/AS	S	IE273	228670-228325 + 228247- 227574
m169(S) m168 (AS)	-	S/AS	S	L278	228650-228325 + 228247-227914
m169(S) m168 (AS)	-	S/AS	S	L232	228587-228325 + 228247-227465
m169(S) m168 (AS)	-	S/AS	S	E80	228586-228325 + 228247-227955
m169(S) m168 (AS)	-	S/AS	S	L209	228574-228325 + 228247-227430
m169	-	S	S	L456	228530-228465
m169(S) m168 (AS)	-	S/AS	S	IE232	228524-228325 + 228247- 227450
m169(S) m168 (AS)	-	S/AS	S	L362	228504-228325 + 228247-227491
m169(S) m168 (AS)	-	S/AS	S	L19	228472-228325 + 228247-227428
m169(S) m168 (AS)	-	S/AS	S	L190	228427-228325 + 228247-227428
m169(S) m168 (AS)	-	S/AS	S	IE98	228393-228325 + 228247-227530
m169(S) m168 (AS)	-	S/AS	S	L229	228388-228325 + 228247-227429
m169(S) m168 (AS)	-	S/AS	S	L322	228387-228325 + 228247-227428
m169(S) m168 (AS)	-	S/AS	S	L64	228387-228325 + 228247-227436*
m169(S) m168 (AS)	-	S/AS	S	IE191	228384-228355 + 228247-227426
m169(S) m168 (AS)	-	S/AS	S	E38	228368-228325 + 228247-227826
m169(S) m168 (AS)	-	S/AS	S	L176	228352-228247 + 228325-227744
m169(S) m168 (AS)	-	S/AS	S	IE158	228990-228499
m169(S) m168 (AS)	-	S/AS	S	E117	228986----227431*
m169(S) m168 (AS)	-	S/AS	S	E36	228985----227445*
m169(S) m168 (AS)	-	S/AS	S	E114	228974----227429*
m169(S) m168 (AS)	-	S/AS	S	IE281	228962-228359
m169(S) m168 (AS)	-	S/AS	S	E130	228910----227429*
m169(S) m168 (AS)	-	S/AS	S	L199	228859-228340
m169(S) m168 (AS)	-	S/AS	S	L81	228853-228328 + 228237-228156
m169(S) m168 (AS)	-	S/AS	S	E133	228849-228325 + 228247-227428*
m169(S) m168 (AS)	-	S/AS	S	E47	228656-----227428*
m169(S) m168 (AS)	-	S/AS	S	L155	228629-227769
m169(S) m168 (AS)	-	S/AS	S	E264	228446-228325
m169(S) m168 (AS)	-	S/AS	S	E102	228392-228325+228247-227426
m169(S) m168 (AS)	-	S/AS	S	E107	228392-228325 + 228247-227426
m169(S) m168 (AS)	-	S/AS	S	E304	228388-228325 + 228247-227440
m168	-	AS	S	IE147	228247-227460*
m168	-	AS	S	E46	^^228232-227714*
m168	-	AS	S	E49	^^228228-227428*
m168	-	AS	S	E64	^^228247-227428*
m168	-	AS	S	E65	^^228247-227428*
m168	-	AS	S	E69	^^228247-227428*
m168	-	AS	S	E71	^^228117-227426*
m168	-	AS	S	L354	^^228247-227428*
m168	-	AS	S	L412	228244-227927
m168	-	AS	S	E4	228227-227428*
m168	-	AS	S	L21	228204-227428
m168	-	AS	S	L39	228197-227430
m168	-	AS	S	L65	228197-227428
m168	-	AS	S	IE258	228184-228041
m168	-	AS	S	L129	228178-227868
m168	-	AS	S	L242	228152-227428
m168	-	AS	S	L184	228135-227935
m168	-	AS	S	IE236	228132-227428
m168	-	AS	S	E45	228071-227429*
m168	-	AS	S	L225	228046-227428
m168	-	AS	S	IE108	228037-227428
m168	-	AS	S	IE169	228037-227428
m168	-	AS	S	L74	228033-227428
m168	-	AS	S	E217	227991-227530
m168	-	AS	S	IE184	227976-227976
m168	-	AS	S	E305	227942-227428
m168	-	AS	S	E247	227945-227428
m168	-	AS	S	IE267	227929-227650
IGR m168-m167	-		S	L186	227912-227428
IGR m168-m167	-		S	IE148	227897-227534
IGR m168-m167	-		S	L394	^^227880-227431*
IGR m168-m167	-		S	E128	227877-227429*
IGR m168-m167	-		S	E144	^^227856-227430*
IGR m168-m167	-		S	E201	227778-227428
IGR m168-m167	-		S	E354	227769-227428*
IGR m168-m167	-		S	IE125	227753-227428
IGR m168-m167	-		S	L39	227717-227717
IGR m168-m167	-		S	IE151	227696-227428
IGR m168-m167	-		S	E321	227675-227428
IGR m168-m167	-		S	IE125	227476-227753
IGR m168-m167	-		S	E136	^^227657-227428*
IGR m168-m167	-		S	E86	^^227587-227432*
IGR m168-m167	-		S	L132	^^227782-227431*
1All clones were compared to annotation derived from Rawlinson, W. D., H. E. Farrell, et al. (1996). "Analysis of the complete DNA sequence of murine cytomegalovirus." J Virol 70(12): 8833-8849.
2 AS transcripts were revised as S if no experimental evidence for the predicted S transcript could be found in this study or in the literature.
3 Clone designations refer to the temporal library in which they were isolated: immediate early (IE); early (E); and late (L).
4 All clones were subjected to sequencing from both the 5' and 3' ends. In many cases, 3' end sequence data was not obtained or of poor quality, presumably due to long poly (A) tails. An Asterisk (*) indicates that sequence data from the 3' end was not obtained; A caret (^) indicates sequence data from the 5' end of the cDNA clone was not obtained; A plus sign (+) indicates a spliced transcript; …
