# Supplementary material for: Dual Analysis of the Murine Cytomegalovirus and Host Cell Transcriptomes Reveal New Aspects of the Virus-Host Cell Interface
Source: PLoS Pathog. 2013 Sep 26;9(9):e1003611. doi: 10.1371/journal.ppat.1003611 (PMC3784481; doi:10.1371/journal.ppat.1003611)
Supplement: Table S3 — Comparison of experimental and in silico data used for viral gene identification and RPKM values of currently annotated genes. (XLS) [file ppat.1003611.s012.xls]

## Sheet: compared+miscellaneous features
Supplemental Table S3. Comparison of cDNA Library and RNA-Seq Data to Current Annotation
MCMV-WT1 (GU305914.1)						Rawlinson's MCMV sequence (U68299)					Current genbank (NC_004065.1)						cDNA library*
ORF	Start	End	ORF length	Strand	RPKM in MEF	ORF	Start	End	ORF length	Strand	ORF	Start	End	ORF length	strand	RPKM in MEF	clone name	Start	End	longest clone length	strand	no of clones	libraries
m01	468	870	402	C	131.98	m01	480	836	356	C	gp001	480	836	356	C	106.808
m02	1033	2013	980		717.135	m02	999	1979	980		gp002	999	1979	980		615.295
m03	2270	3109	839		3668.21	m03	2236	3102	866		gp003	2236	3102	866		3358.73
m04	3267	4063	796		14134.8	m04	3270	4070	800		gp004	3270	4070	800		12977.7	m04	3250	4102	852		7	5IE,E,L
m05	4179	5200	1021		3321.1	m05	4185	5210	1025		gp005	4185	5210	1025		3066.04
m06	5291	6336	1045		9752.99	m06	5300	6337	1037		gp006	5300	6337	1037		9084.07	m06	5319	6260	941		6	4IE,E,L
m07	6463	7407	944		2140.69	m07	6463	7407	944		gp007	6463	7407	944		1985.2
m08	7459	8529	1070		3080.12	m08	7459	8529	1070		gp008	7459	8529	1070		2856.4	m08	7679	8440	761		1	L
m09	8632	9513	881		533.307	m09	8632	9513	881		gp009	8632	9513	881		494.571
m10	9624	10499	875		879.601	m10	9624	10499	875		gp010	9624	10499	875		815.712
m11	10715	11614	899		529.951	m11	10715	11614	899		gp011	10715	11614	899		491.459
m12	11686	12504	818		2414.8	m12	11686	12504	818		gp012	11686	12504	818		2239.4
m13	12599	13000	401		2341.21	m13	12599	13000	401		gp013	12599	13000	401		2171.16
m14	13085	13990	905		7662.44	m14	13085	13990	905		gp014	13085	13990	905		7105.89
m15	14085	15065	980		12104.5	m15	14085	15065	980		gp015	14085	15065	980		11225.3	m15, m16 spliced	14635, 15622	15083, 15700	448+78		1	E
																	m15, m16	14027	15700	1673		4	2E, l, IE
m16	15044	15676	632		9934.31	m16	15044	15676	632		gp016	15044	15676	632		9212.74
m17	15749	16951	1202	C	1918.79	m17	15749	16951	1202	C	gp017	15749	16951	1202	C	1779.42	m17	15704	16032	328	C	2	IE
m18	17071	20193	3122	C	453.168	m18	17071	20193	3122	C	gp018	17071	20193	3122	C	420.252	m18 AS spliced	17079, 17853, 18351	17188, 17957, 18777	109+104+426		1	L
																	m18 AS	18927	19285	358		1	L
m19	20338	20781	443		1454.83	m19	20338	20781	443		gp019	20338	20781	443		1349.16	m19 AS	20485	20702	217	C	1	L
m20	20579	23044	2465	C	1744.22	m20	20802	23045	2243	C	gp020	20802	23045	2243	C	1596.41	m20(S), m19(AS)	20434	21144	710	C	3	IE/E/L
m21	22644	23333	689		701.966	m21	22645	23334	689		gp021	22645	23334	689		650.427
m22	23585	23899	314		492.097	m22	23586	23900	314		gp022	23586	23900	314		457.565
M23	23777	24952	1175	C	390.191	M23	23778	24953	1175	C	gp023	23778	24953	1175	C	361.85
m23.1	24825	25160	335		319.39	m23.1	24826	25161	335		gp024	24826	25161	335		296.192
M24	25147	26118	971	C	391.287	M24	25148	26119	971	C	gp025	25148	26119	971	C	361.69
M25	26014	28812	2798		3910.73	M25	26015	28813	2798		gp026	26015	28813	2798		3628.45	M25	27240	28285	1045		6	4L,2E
m25.1	28997	30601	1604	C	3449.46	m25.1	28998	30602	1604	C	gp027	28998	30602	1604	C	3198.92	m25.1	29893	29169	724	C	3	2E,1L
m25.2	28997	30280	1283	C	3040.54	m25.2	28998	30281	1283	C	gp028	28998	30281	1283	C	2819.69	m25.1, m25.2	30321	29128	1193	C	1	E
m25.3	30244	31656	1412	C	2262.45	m25.3	30245	31657	1412	C	gp029	30245	31657	1412	C	2084.08
m25.4	30244	31215	971	C	2908.64	m25.4	30245	31216	971	C	gp030	30245	31216	971	C	2681.29
M26	31346	31924	578	C	953.713	M26	31347	31925	578	C	gp031	31347	31925	578	C	883.124
M27	32247	34295	2048	C	489.63	M27	32247	34295	2048	C	gp032	32247	34295	2048	C	454.066
M28	34486	35778	1292	C	1621.14	M28	34486	35778	1292	C	gp033	34486	35778	1292	C	1503.39
m29	35747	36475	728		2233.51	m29	35747	36730	983		gp034	35747	36730	983		2025.87	m29 (S), m29.1 (AS)	36135	35849	286	C	1	E
m29.1	36030	36661	631	C	1559.58	m29.1	36109	36660	551	C	gp035	36109	36660	551	C	1474.79
m30	36885	39071	2186		2272.99	m30	36884	37729	845		gp036	36884	37729	845		1737.5	m30, M31	37055	37626	571		1	E
M31	37281	39071	1790		2301.03	M31	37279	38829	1550		gp037	37279	38829	1550		1786.79
M31b*	38777	39079	302		4046.55	M31b	38775	39065	290
M32	39283	41439	2156	C	5069.75	M32	39280	41436	2156	C	gp038	39280	41436	2156	C	4701.69	M32	40210	39324	886	C	6	3E, 3L
M34	43086	45650	2564		832.597	M34	43083	45647	2564		gp039	43083	45647	2564		771.825	M34 spliced	44012, 44304	44242, 44516	230+212		1	E
M35	45912	47471	1559		1865.81	M35	45909	47468	1559		gp040	45909	47468	1559		1730.53	M35	47052	47522	470		2	E
																	M36, M36 Ex2 (S/AS)	47533	47794	261	C	1	L
M37	49444	50481	1037	C	2704.68	M37	49441	50478	1037	C	gp041	49441	50478	1037	C	2513.37	M37	49411	50148	737	C	2	1IE, 1L
M38	50465	51958	1493	C	3172.94	M38	50462	51955	1493	C	gp042	50462	51955	1493	C	2924.61
m38.5c	51783	52523	740	C	2932.34	m38.5c	51780	52520	740	C				0
m39	52487	53203	716	C	1441.67	m39	52484	53200	716	C	gp043	52484	53200	716	C	1334.3
m40	53268	53633	365	C	867.274	m40	53265	53630	365	C	gp044	53265	53630	365	C	818.866
m41	53786	54202	416	C	4871.91	m41	53783	54199	416	C	gp045	53783	54199	416	C	4491.52	m41	53677	54217	540	C	2	L
m42	54355	54846	491	C	1419.87	m42	54352	54843	491	C	gp046	54352	54843	491	C	1317.51	m42, m41	53699	54863	1164	C	4	3L, IE
																	m42, m41 spliced	55123, 53678	55312, 54218	189+540	C	1	IE
																	m42	54508	54842	334	C	1	1L
M43	55354	57147	1793	C	6149.43	M43	55351	57144	1793	C	gp047	55351	57144	1793	C	5688.1	M43	55336	56402	1066	C	9	6E, 2L, 1IE
M44	57888	59123	1235	C	6801.58	M44	57885	59120	1235	C	gp048	57885	59120	1235	C	6306.94	M44, M43 spliced	58668, 56856, 56361	58976, 57157, 56667	308+301+306	C	1	IE
m44.1*	58759	60108	1349		5943.56	m44.1	58756	60105	1349					0
m44.3*	59144	59428	284		5684.98	m44.3	59141	59425	284					0
																	M45, M44	59271	59414	143	C	1	L
M45e1*	59518	62160	2642	C	2159.3	M45e1	59515	62145	2630	C	gp049	59515	62876	3361	C	1985.31	M45	59270	60126	856	C	1	E
M45e2*	62773	62880	107	C	1256.35	M45e2	62769	62876	107	C				0
m45.1	59520	63042	3522	C	1904.21	m45.1	61764	63038	1274	C	gp050	61764	63038	1274	C	1114.01
m45.2*	62810	62890	80		1321.61	m45.2	62806	62886	80					0
M46	63044	63928	884	C	1783.13	M46	63040	63924	884	C	gp051	63040	63924	884	C	1643.27	M47(AS), M46(S)	63506	63968	462	C	1	L
m48.1	73566	73877	311		27485.1	m48.1	73562	73873	311		gp052	73562	73873	311		25442.3	m48.2 (S), m48.1 (AS)	73535	73939	404	C	3	2L,1E
m48.2	73575	73871	296	C	26546	m48.2	73571	73867	296	C	gp053	73571	73867	296	C	24422.7	M49 (S), m48.2 (S), m48.1 (AS)	73526	74312	786	C	18	10L, 8E
M49	73923	75533	1610	C	6832.4	M49	73919	75529	1610	C	gp054	73919	75529	1610	C	6441.46	M49	73885	74304	419	C	2	1E, 1L
M50	75505	76455	950	C	2487.33	M50	75501	76451	950	C	gp055	75501	76451	950	C	2301.46	M50, M49	74851	75506	655	C	1	L
M51	76519	77220	701	C	385.398	M51	76515	77216	701	C	gp056	76515	77216	701	C	355.232
M52	76919	78471	1552		807.256	M52	76915	78468	1553		gp057	76915	78468	1553		746.168
M53	78465	79462	997		2223.77	M53	78461	79462	1001		gp058	78461	79462	1001		2060.26	M53	78853	79534	681		4	3L, 1E
																	M54	79589	80561	972	C	2	1IE, 1L
M55	83004	85811	2807	C	17682.9	M55	83003	85816	2813	C	gp059	83003	85816	2813	C	16371.3	M55, M54	82893	84005	1112	C	2	L
M56	85711	88107	2396	C	2684.86	M56	85716	88112	2396	C	gp060	85716	88112	2396	C	2457.88
m58	91756	92459	703		331.851	m58	91761	92465	704		gp061	91761	92465	704		307.207
m59	93236	94393	1157		354.713	m59	93241	94263	1022		gp062	93241	94263	1022		234.448
M69	96284	98812	2528	C	983.131	M69	96193	98721	2528	C	gp063	96193	98721	2528	C	928.156	M69	96916	96080	836	C	1	E
m69.1	98621	98979	358		833.759	m69.1	98530	98889	359		gp064	98530	98889	359		895.005
M70	99101	101995	2894	C	537.999	M70	99010	101904	2894	C	gp065	99010	101904	2894	C	505.113
M71	101994	102893	899		1195.13	M71	101903	102802	899		gp066	101903	102802	899		1045.62	M71, IGR m74-M75	102514, 105879	102830, 106090	316+211		1	E
M72	103122	104327	1205	C	6160.03	M72	103031	104236	1205	C	gp067	103031	104236	1205	C	5134.01	M72(AS), M73(S)	103709	104265	556		2	1E, 1L
																	M72 (AS), M73(S), IGR m74-M75	103993, 105878	104161, 106090	168+213		4	L
																	M72 (AS), M73(S), IGR m74-M75 (alternate splice)	104124, 105878	104549, 106089	425+211		1	L
																	M72 (AS)	104136	104209	73		1	L
M73	104191	104609	418		11454	M73	104100	104519	419		gp068	104100	104519	419		12725.6
M73.5e2*	105888	106160	272		15955.1	M73.5e2	105797	106069	272
m74	104587	105903	1316	C	8313.29	m74	104496	105812	1316	C	gp069	104496	105812	1316	C	7405.17	M74 (AS)	104825	105449	624		1	L
M75	106205	108382	2177	C	965.813	M75	106110	108287	2177	C	gp070	106110	108287	2177	C	890.935	IGR m74-M75	105878	106095	217		1	L
M76	108479	109242	763		1165.25	M76	108384	109148	764		gp071	108384	109148	764		1122.48	M76, M78	108476, 111789	108714, 112145	238+356		1	E
M77	109026	110912	1886		655.212	M77	108931	110817	1886		gp072	108931	110817	1886		609.44
M78	111084	112498	1414		7801.75	M78	110989	112404	1415		gp073	110989	112404	1415		7082.67	M78	111752	112593	841		8	7IE, 1L
																	M78 spliced	111280, 111444	111409, 111710	129+266		1	E
M79	112737	113513	776	C	379.948	M79	112639	113415	776	C	gp074	112639	113415	776	C	376.397	M79 (AS)	112418	112595	177		1	L
M80	113512	115607	2095		3387.78	M80	113414	115507	2093		gp075	113414	115507	2093		2876.9	M80	114322	115140	818		8	4E, 2L, 2IE
																	M80 spliced	114889, 115187	115148, 115396	259+209		1	L
M82	115812	117611	1799	C	10135.5	M82	115711	117507	1796	C	gp076	115711	117507	1796	C	9864.47	M82	116486	117413	927	C	4	3E, 1L
M83	117718	120147	2429	C	9517.63	M83	117614	120043	2429	C	gp077	117614	120043	2429	C	9022
M84	120186	121949	1763	C	4283.24	M84	120082	121845	1763	C	gp078	120082	121845	1763	C	3692.86
M85	122293	123228	935	C	5326.31	M85	122189	123124	935	C	gp079	122189	123124	935	C	5060.83	IGR M84-85, M85	122735	121931	804	C	2	L
M87	127487	130267	2780		424.771	M87	127383	130163	2780		gp080	127383	130163	2780		372.94
M88	130347	131626	1279		1293.53	M88	130243	131523	1280		gp081	130243	131523	1280		913.522	M88	131047	131370	323		1	L
											42.8 UL89 (CHS)	131649	132774	1125		1332.87
m90	133020	133976	956	C	924.163	m90	132920	133876	956	C	gp082	132920	133876	956	C	924.772
M91	133768	134172	404		652.794	M91	133668	134072	404		gp083	133668	134072	404		631.741
M92	134175	134867	692		1313.6	M92	134075	134767	692		gp084	134075	134767	692		1083.39	M92 , M93, M94	134691, 135956	135369, 136399	678+443		1	L
M93	134833	136379	1546		2831.7	M93	134733	136280	1547		gp085	134733	136280	1547		2321.32	M93	135978	136146	168		1	L
																	M93, M94 spliced1	135978, 136181	136052, 136754	74+573		1	L
																	M93, M94 spliced2	135978, 136651	136524, 137227	546+576		1	L
																	M93, M94	136264	137333	1069		4	2L, IE, E
M94	136334	137370	1036		7094.44	M94	136234	137271	1037		gp086	136234	137271	1037		7099.31	M94	136587	137345	758		3	2L, E
M83Ex1*	137487	138380	893	C	962.613	M83Ex1	137390	138283	893	C	gp087	137390	138283	893	C	911.035
M95	138379	139632	1253		1709.6	M95	138282	139535	1253		gp088	138282	139535	1253		1330.61	M95, M96	139307	139980	673		1	L
M96	139632	140021	389		2662.05	M96	139535	139924	389		gp089	139535	139924	389		3205.89	M96	139628	139967	339		1	E
M97	140238	142168	1930		1393.33	M97	140141	142072	1931		gp090	140141	142072	1931		1250.29	M97	139995	140880	885		1	IE
M98	142198	143883	1685		2967.44	M98	142101	143786	1685		gp091	142101	143786	1685		2332.6	M98, M99	143462	144147	685		8	5L, 3E
M99	143820	144158	338		8110.58	M99	143723	144061	338		gp092	143723	144061	338		8801.49
M100	144393	145508	1115	C	4238.06	M100	144296	145411	1115	C	gp093	144296	145411	1115	C	4549.68	M100	144276	145355	1184	C	6	3E, 3L
M102	145693	148131	2438		1825.56	M102	145596	148034	2438		gp094	145596	148034	2438		1604.79	M102 spliced	145586, 147011	145908, 147682	322+671		1	IE
																	M102	147128	148034	906		3	2E, IE
M103	148279	149232	953	C	2387.71	M103	148182	149135	953	C	gp095	148182	149135	953	C	2621.17	M103	148169	148772	603	C	2	L
M104	149210	151324	2114	C	578.552	M104	149113	151227	2114	C	gp096	149113	151227	2114	C	559.066
M105	151125	153971	2846		921.267	M105	151028	153874	2846		gp097	151028	153874	2846		327.196	M105	153268	153874	606		2	L
m106	154010	154453	443	C	5578.56	m106	153913	154356	443	C	gp098	153913	154356	443	C	6366.23	m106	154073	154101	28	C	1	E
m106.1*	154293	154553	260	C	4605.4	m106.1	154196	154456	260	C				0
m106.3*	155878	156015	137	C	12851.2	m106.3	155781	155918	137	C				0
																	IGR m106-m107, m106(S)	153867	161719	7852	C	1	L
																	IGR m106-m107, m106(S) spliced	161622, 153886	161919, 154368		C	3	3E, 1L
																	IGR m106-107	160933	161357	424	C	1	L
m107	162083	162777	694		477.925	m107	161983	162678	695		gp099	161983	162678	695		427.324	m108 - m106	160670	162228	1558	C	1	E
m108	162310	162870	560	C	449.281	m108	162210	162770	560	C	gp100	162210	162770	560	C	432.96
																	M112, M113 spliced	163778, 163983	163891, 164157			1	E
																	M112 Ex1, M113, M112 Ex2, M112 Ex3 (last exon in IGR M112 Ex3-M114)	163779, 163983, 164485, 164871	163891, 164160, 164582, 165510	112+177+97+639		1	L
																	IGR-m112Ex3-M114	164516	164581	65		1	E
																	M113	164877	165502	625		1	L
											M112	163097	164511	1414		3880.68						1	IE
											38.3 UL113 P	163983	165079	1096		6694.89
																	M113, M114	165020	165504	484
M114	165696	166484	788	C	4704.21	M114	165596	166384	788	C	gp101	165596	166384	788	C	3765.68	M114	165497	166087	590	C	1	L
M115	166484	167308	824	C	3667.13	M115	166384	167208	824	C	gp102	166384	167208	824	C	3703.04	M114, M115	165935	166679	744	C	1	L
M116	167305	169242	1937	C	32531.8	M116	167205	169142	1937	C	gp103	167205	169142	1937	C	30352	M116 spliced	168091, 167554	168850, 168015	759+461	C	8	5E, 3L
																	M116	168095	169140	1045	C	15	9L, 6E
m117	169313	171010	1697	C	527.885	m117	169213	170910	1697	C	gp104	169213	170910	1697	C	461.472
m117.1	169641	171055	1414		553.161	m117.1	169541	170956	1415		gp105	169541	170956	1415		443.778
M118*	171080	172045	965	C	1983.91	M118	170980	171945	965	C	gp106	170980	171945	965	C	2035.28	m119, M118	171684, 171255	171957, 171585	273+330	C	1	E
m119.1	172156	173091	935	C	35140	m119.1	172056	172991	935	C	gp107	172056	172991	935	C	20919.6	m119.1	172789	173217	428	C	1	L
m119.2	173122	173490	368	C	84676.3	m119.2	173022	173390	368	C	gp108	173022	173390	368	C	84488.3	m119.3, m119.2, m119.1	172792	173897	1105	C	7	4E, 2L, 1IE
																	m119.2, m119.3 AS	173154	173578	-424		1	IE
																	m119.3, m119.2	172973	173899	926	C	10	6L, 4E
m119.3	173510	173821	311	C	42123.7	m119.3	173410	173721	311	C	gp109	173410	173721	311	C	51339.2	m119.3	173576	173892	316	C	2	E
																	IGR m119.3 - m119.4	173737	173902	165	C	1	E
m119.4	174154	174435	281	C	4566.6	m119.4	174054	174335	281	C	gp110	174054	174335	281	C	3031.5	m120(S), m119.5(AS), m119.4 (S),m119.3(S), m119.2 (S)	173131	174546	1415	C	2	IE, E
m119.5	174254	174589	335		4656.24	m119.5	174154	174489	335		gp111	174154	174489	335		4333.93
m120	174399	174674	275	C	4275.56	m120	174299	174574	275	C	gp112	174299	174574	275	C	4434.73
m120.1*	174740	175825	1085	C	6139.97	m120.1	174640	175725	1085	C
M121	175779	177875	2096	C	1921.93	M121	175679	177775	2096	C	gp113	175679	177775	2096	C	1653.23
											gpM122Ex5	177980	179517	1537	C	6791.58	M122 Ex5	177900	178405	505	C	1	L
											gpm123Ex4	179760	181249	1489	C	12281.9	m123 Ex4	179554	180323	769	C	2	L
m123.1	181963	182319	356	C	1292.9	m123.1	181863	182219	356	C
											gpm123Ex3	181368	181562	194	C	10742
m123Ex2	181756	181866	110	C	1644.68	m123Ex2	181656	181766	110	C	gp114	181656	181766	110	C	5070.31	IGR (m124.1 and m125), m123Ex2, m123 Ex3,m122 Ex5	182596, 181371, 181659, 179420	182798, 181562, 181770, 179520	202+191+111+100	C	1	E
m124	182033	182380	347		1170.89	m124	181933	182280	347		gp115	181933	182280	347		1222.8
m124.1	182111	182518	407	C	914.044	m124.1	182011	182418	407	C	gp116	182011	182418	407	C	1127.09
m125	183536	183865	329		5488.48	m125	183436	183765	329		gp117	183436	183765	329		5687.21
m126	184635	184910	275		951.945	m126	184535	184810	275		gp118	184535	184810	275		969.839
m127	185290	185691	401	C	933.824	m127	185190	185591	401	C	gp119	185190	185591	401	C	687.675
m128Ex3	186185	187399	1214		1744.84	m128Ex3	186085	187299	1214		gp120	186085	187299	1214		1626.27
m129	187447	187947	500	C	741.089	m129	187347	187847	500	C	gp121	187347	187847	500	C	735.97
m130	187907	188380	473		1518.9	m130	187807	188280	473		gp122	187807	188280	473		431.179	m131 - m129	188054	187318	736		1	E
m131	188126	188476	350	C	3692.32	m131	188026	188376	350	C	gp123	188026	188376	350	C	1776.16	m133 Ex1, m132 Ex2, m131	188880, 188407	189791, 188602	991+195	C	3	2IE, 1L
											gpm132Ex2	188379	188601		C	5905.94	m132 Ex2 - m131	188695, 188292	188885, 188603	190+311	C	2	E, L
m133Ex1*	188978	189895	917	C	5201.42	m133Ex1	188878	189795	917	C	gp124	188878	189795	917	C	4812.82	m133 Ex1	188949	189793	844	C	1	IE
m134	189968	190381	413		690.247	m134	189868	190281	413		gp125	189868	190281	413		793.002
m135	189995	190321	326	C	691.568	m135	189895	190221	326	C	gp126	189895	190221	326	C	698.474
m136	190410	191171	761	C	1161.2	m136	190310	191071	761	C	gp127	190310	191071	761	C	1089.87
m137	191188	192192	1004	C	695.919	m137	191088	192092	1004	C	gp128	191088	192092	1004	C	460.6	m138, m137	192162	193025	863	C	1	L
m138	192333	194042	1709	C	16935.1	m138	192233	193942	1709	C	gp129	192233	193942	1709	C	15867.6	m138	192188	193289	1101	C	12	6E, 3IE, 3L
m139	194182	196116	1934	C	1702.47	m139	194082	196016	1934	C	gp130	194082	196016	1934	C	1507.88	m139	194091	194810	719	C	1	IE
m140	196162	197616	1454	C	1346.83	m140	196062	197516	1454	C	gp131	196062	197516	1454	C	1436.9
m141	197805	199331	1526	C	540.686	m141	197705	199231	1526	C	gp132	197705	199231	1526	C	477.941
m142	199541	200848	1307	C	1938.59	m142	199441	200748	1307	C	gp133	199441	200748	1307	C	1712.37	m142	199635	200648	1013	C	2	IE, L
m143	201065	202694	1629	C	984.84	m143	200920	202593	1673	C	gp134	200920	202593	1673	C	883.559
m144	202843	203994	1151	C	471.488	m144	202742	203893	1151	C	gp135	202742	203893	1151	C	322.056
m145	204130	205593	1463	C	3012.71	m145	204029	205492	1463	C	gp136	204029	205492	1463	C	2912.91	m145	204650	203973	677	C	6	3E, 3L
m146	205743	206876	1133	C	1267.23	m146	205642	206775	1133	C	gp137	205642	206775	1133	C	1160.05
m147	206963	207400	437	C	3879.82	m147	206862	207299	437	C	gp138	206862	207299	437	C	3806.95
m148	207029	207388	359		4056.87	m148	206928	207287	359		gp139	206928	207287	359		4314.03
m149	207427	208116	689		817.57	m149	207326	208015	689		gp140	207326	208015	689		853.79
m150	207724	208890	1166	C	199.419	m150	207623	208789	1166	C	gp141	207623	208789	1166	C	171.538	m150, m151 AS	210069	208477	1592		1	IE
m151	208915	210084	1169	C	233.699	m151	208814	209983	1169	C	gp142	208814	209983	1169	C	218.354	m151	208963	209564	601	C	1	E
m152	210342	211478	1136	C	5328.92	m152	210241	211377	1136	C	gp143	210241	211377	1136	C	4968.69
m153	211688	212905	1217	C	883.777	m153	211587	212804	1217	C	gp144	211587	212804	1217	C	833.985
m154	213043	214149	1106	C	2029.1	m154	212942	214048	1106	C	gp145	212942	214048	1106	C	1846.93	m154	212909	213864	955	C	1	IE
m155	214535	215668	1133	C	6927.14	m155	214434	215567	1133	C	gp146	214434	215567	1133	C	5951.91	m155	214468	215486	1018	C	3	2IE, L
m156	215635	216078	443	C	5202.58	m156	215534	215977	443	C	gp147	215534	215977	443	C	6135.22	m156, m155	215098	215873	775	C	2	E
m157	215996	216985	989	C	3075.04	m157	215895	216884	989	C	gp148	215895	216884	989	C	2832.82
m158	217033	218103	1070	C	935.975	m158	216932	218002	1070	C	gp149	216932	218002	1070	C	899.678
m159	218271	219467	1196	C	3366.98	m159	218170	219366	1196	C	gp150	218170	219366	1196	C	3072.73	m159 A	218054	218327	273	C	1	L
																	m159 B	219132	219397	265	C	1	L
m160	219699	220625	926	C	6812.45	m160	219598	220524	926	C	gp151	219598	220524	926	C	6581.71	m160	219460	219890	430	C	1	L
m161	220573	221250	677	C	1867.24	m161	220472	221149	677	C	gp152	220472	221149	677	C	2601.08	m160, m161	219677	220641	964	C	1	L
m162	221287	221766	479	C	456.569	m162	221186	221665	479	C	gp153	221186	221665	479	C	608.498
m163	221976	222515	539	C	4994.94	m163	221875	222414	539	C	gp154	221875	222414	539	C	4771.95	m163	221832	222281	449	C	1	L
																	m164 - m162	221878	222465	587	C	1	IE
m164	222467	223750	1283	C	1451.9	m164	222366	223649	1283	C	gp155	222366	223649	1283	C	1510.37	m164, m163	221986	222616	630	C	14	10L, 3E, 1IE
m165	223381	224379	998	C	738.375	m165	223280	224278	998	C	gp156	223280	224278	998	C	561.841
m166	224514	225662	1148	C	4994.86	m166	224413	225561	1148	C	gp157	224413	225561	1148	C	4637.04	m166	224735	225639	904	C	5	3IE, E, L
m167	225880	227190	1310	C	1088.61	m167	225779	227089	1310	C	gp158	225779	227089	1310	C	1007.5	m167, m166	225250	226145	895	C	1	L
m168	228021	228566	545		321627	m168	227920	228465	545		gp159	227920	228465	545		450005
m169	228411	228809	398	C	258886	m169	228310	228708	398	C	gp160	228310	228708	398	C	202853	IGR m167-m168, m168 (AS), m169, IGR m169-m170	228325, 227426	229086, 228247	761+821		126	28IE, 57E, 41L
m170	229440	230147	707	C	141.122	m170	229339	230046	707	C	gp161	229339	230046	707	C	127.101
* start, end and length indicate the longest clone

## Sheet: compared-miscellaneous features
Supplemental Table S3. Comparison of cDNA Library and RNA-Seq Data to Current Annotation
MCMV-WT1 (GU305914.1)						Rawlinson's MCMV sequence (U68299)					Current genbank (NC_004065.1)						cDNA library*
ORF	Start	End	ORF length	Strand	RPKM in MEF	ORF	Start	End	ORF length	Strand	ORF	Start	End	ORF length	strand	RPKM in MEF	clone name	Start	End	longest clone length	strand	no of clones	libraries
m01	468	870	402	C	137.581	m01	480	836	356	C	gp001	480	836	356	C	106.808
m02	1033	2013	980		747.569	m02	999	1979	980		gp002	999	1979	980		615.295
m03	2270	3109	839		3823.88	m03	2236	3102	866		gp003	2236	3102	866		3358.73
m04	3267	4063	796		14734.7	m04	3270	4070	800		gp004	3270	4070	800		12977.7	m04	3250	4102	852		7	5IE,E,L
m05	4179	5200	1021		3462.04	m05	4185	5210	1025		gp005	4185	5210	1025		3066.04
m06	5291	6336	1045		10166.9	m06	5300	6337	1037		gp006	5300	6337	1037		9084.07	m06	5319	6260	941		6	4IE,E,L
m07	6463	7407	944		2231.53	m07	6463	7407	944		gp007	6463	7407	944		1985.2
m08	7459	8529	1070		3210.83	m08	7459	8529	1070		gp008	7459	8529	1070		2856.4	m08	7679	8440	761		1	L
m09	8632	9513	881		555.94	m09	8632	9513	881		gp009	8632	9513	881		494.571
m10	9624	10499	875		916.929	m10	9624	10499	875		gp010	9624	10499	875		815.712
m11	10715	11614	899		552.441	m11	10715	11614	899		gp011	10715	11614	899		491.459
m12	11686	12504	818		2517.28	m12	11686	12504	818		gp012	11686	12504	818		2239.4
m13	12599	13000	401		2440.56	m13	12599	13000	401		gp013	12599	13000	401		2171.16
m14	13085	13990	905		7987.62	m14	13085	13990	905		gp014	13085	13990	905		7105.89
m15	14085	15065	980		12618.2	m15	14085	15065	980		gp015	14085	15065	980		11225.3	m15, m16 spliced	14635, 15622	15083, 15700	448+78		1	E
																	m15, m16	14027	15700	1673		4	2E, l, IE
m16	15044	15676	632		10355.9	m16	15044	15676	632		gp016	15044	15676	632		9212.74
m17	15749	16951	1202	C	2000.22	m17	15749	16951	1202	C	gp017	15749	16951	1202	C	1779.42	m17	15704	16032	328	C	2	IE
m18	17071	20193	3122	C	472.399	m18	17071	20193	3122	C	gp018	17071	20193	3122	C	420.252	m18 AS spliced	17079, 17853, 18351	17188, 17957, 18777	109+104+426		1	L
																	m18 AS	18927	19285	358		1	L
m19	20338	20781	443		1516.57	m19	20338	20781	443		gp019	20338	20781	443		1349.16	m19 AS	20485	20702	217	C	1	L
m20	20579	23044	2465	C	1818.24	m20	20802	23045	2243	C	gp020	20802	23045	2243	C	1596.41	m20(S), m19(AS)	20434	21144	710	C	3	IE/E/L
m21	22644	23333	689		731.756	m21	22645	23334	689		gp021	22645	23334	689		650.427
m22	23585	23899	314		512.981	m22	23586	23900	314		gp022	23586	23900	314		457.565
M23	23777	24952	1175	C	406.75	M23	23778	24953	1175	C	gp023	23778	24953	1175	C	361.85
m23.1	24825	25160	335		332.944	m23.1	24826	25161	335		gp024	24826	25161	335		296.192
M24	25147	26118	971	C	407.893	M24	25148	26119	971	C	gp025	25148	26119	971	C	361.69
M25	26014	28812	2798		4076.69	M25	26015	28813	2798		gp026	26015	28813	2798		3628.45	M25	27240	28285	1045		6	4L,2E
m25.1	28997	30601	1604	C	3595.85	m25.1	28998	30602	1604	C	gp027	28998	30602	1604	C	3198.92	m25.1	29893	29169	724	C	3	2E,1L
m25.2	28997	30280	1283	C	3169.57	m25.2	28998	30281	1283	C	gp028	28998	30281	1283	C	2819.69	m25.1, m25.2	30321	29128	1193	C	1	E
m25.3	30244	31656	1412	C	2358.46	m25.3	30245	31657	1412	C	gp029	30245	31657	1412	C	2084.08
m25.4	30244	31215	971	C	3032.08	m25.4	30245	31216	971	C	gp030	30245	31216	971	C	2681.29
M26	31346	31924	578	C	994.186	M26	31347	31925	578	C	gp031	31347	31925	578	C	883.124
M27	32247	34295	2048	C	510.409	M27	32247	34295	2048	C	gp032	32247	34295	2048	C	454.066
M28	34486	35778	1292	C	1689.94	M28	34486	35778	1292	C	gp033	34486	35778	1292	C	1503.39
m29	35747	36475	728		2328.3	m29	35747	36730	983		gp034	35747	36730	983		2025.87	m29 (S), m29.1 (AS)	36135	35849	286	C	1	E
m29.1	36030	36661	631	C	1625.77	m29.1	36109	36660	551	C	gp035	36109	36660	551	C	1474.79
m30	36885	39071	2186		2369.45	m30	36884	37729	845		gp036	36884	37729	845		1737.5	m30, M31	37055	37626	571		1	E
M31	37281	39071	1790		2398.68	M31	37279	38829	1550		gp037	37279	38829	1550		1786.79
M31b*	38777	39079	302		ND	M31b	38775	39065	290
M32	39283	41439	2156	C	5284.9	M32	39280	41436	2156	C	gp038	39280	41436	2156	C	4701.69	M32	40210	39324	886	C	6	3E, 3L
M34	43086	45650	2564		867.93	M34	43083	45647	2564		gp039	43083	45647	2564		771.825	M34 spliced	44012, 44304	44242, 44516	230+212		1	E
M35	45912	47471	1559		1944.99	M35	45909	47468	1559		gp040	45909	47468	1559		1730.53	M35	47052	47522	470		2	E
																	M36, M36 Ex2 (S/AS)	47533	47794	261	C	1	L
M37	49444	50481	1037	C	2819.46	M37	49441	50478	1037	C	gp041	49441	50478	1037	C	2513.37	M37	49411	50148	737	C	2	1IE, 1L
M38	50465	51958	1493	C	3307.59	M38	50462	51955	1493	C	gp042	50462	51955	1493	C	2924.61
m38.5c	51783	52523	740	C	1502.85	m38.5c	51780	52520	740	C				0
m39	52487	53203	716	C	904.079	m39	52484	53200	716	C	gp043	52484	53200	716	C	1334.3
m40	53268	53633	365	C	5078.66	m40	53265	53630	365	C	gp044	53265	53630	365	C	818.866
m41	53786	54202	416	C	1480.13	m41	53783	54199	416	C	gp045	53783	54199	416	C	4491.52	m41	53677	54217	540	C	2	L
m42	54355	54846	491	C		m42	54352	54843	491	C	gp046	54352	54843	491	C	1317.51	m42, m41	53699	54863	1164	C	4	3L, IE
																	m42, m41 spliced	55123, 53678	55312, 54218	189+540	C	1	IE
																	m42	54508	54842	334	C	1	1L
M43	55354	57147	1793	C	6410.39	M43	55351	57144	1793	C	gp047	55351	57144	1793	C	5688.1	M43	55336	56402	1066	C	9	6E, 2L, 1IE
M44	57888	59123	1235	C	7090.23	M44	57885	59120	1235	C	gp048	57885	59120	1235	C	6306.94	M44, M43 spliced	58668, 56856, 56361	58976, 57157, 56667	308+301+306	C	1	IE
m44.1*	58759	60108	1349		ND	m44.1	58756	60105	1349					0
m44.3*	59144	59428	284		ND	m44.3	59141	59425	284					0
																	M45, M44	59271	59414	143	C	1	L
M45e1*	59518	62160	2642	C	ND	M45e1	59515	62145	2630	C	gp049	59515	62876	3361	C	1985.31	M45	59270	60126	856	C	1	E
M45e2*	62773	62880	107	C	ND	M45e2	62769	62876	107	C				0
m45.1	59520	63042	3522	C	1985.02	m45.1	61764	63038	1274	C	gp050	61764	63038	1274	C	1114.01
m45.2*	62810	62890	80		ND	m45.2	62806	62886	80					0
M46	63044	63928	884	C	1858.8	M46	63040	63924	884	C	gp051	63040	63924	884	C	1643.27	M47(AS), M46(S)	63506	63968	462	C	1	L
m48.1	73566	73877	311		28651.5	m48.1	73562	73873	311		gp052	73562	73873	311		25442.3	m48.2 (S), m48.1 (AS)	73535	73939	404	C	3	2L,1E
m48.2	73575	73871	296	C	27672.6	m48.2	73571	73867	296	C	gp053	73571	73867	296	C	24422.7	M49 (S), m48.2 (S), m48.1 (AS)	73526	74312	786	C	18	10L, 8E
M49	73923	75533	1610	C	7122.35	M49	73919	75529	1610	C	gp054	73919	75529	1610	C	6441.46	M49	73885	74304	419	C	2	1E, 1L
M50	75505	76455	950	C	2592.89	M50	75501	76451	950	C	gp055	75501	76451	950	C	2301.46	M50, M49	74851	75506	655	C	1	L
M51	76519	77220	701	C	401.753	M51	76515	77216	701	C	gp056	76515	77216	701	C	355.232
M52	76919	78471	1552		841.514	M52	76915	78468	1553		gp057	76915	78468	1553		746.168
M53	78465	79462	997		2318.14	M53	78461	79462	1001		gp058	78461	79462	1001		2060.26	M53	78853	79534	681		4	3L, 1E
																	M54	79589	80561	972	C	2	1IE, 1L
M55	83004	85811	2807	C	18433.3	M55	83003	85816	2813	C	gp059	83003	85816	2813	C	16371.3	M55, M54	82893	84005	1112	C	2	L
M56	85711	88107	2396	C	2798.8	M56	85716	88112	2396	C	gp060	85716	88112	2396	C	2457.88
m58	91756	92459	703		345.934	m58	91761	92465	704		gp061	91761	92465	704		307.207
m59	93236	94393	1157		369.766	m59	93241	94263	1022		gp062	93241	94263	1022		234.448
M69	96284	98812	2528	C	1024.85	M69	96193	98721	2528	C	gp063	96193	98721	2528	C	928.156	M69	96916	96080	836	C	1	E
m69.1	98621	98979	358		869.142	m69.1	98530	98889	359		gp064	98530	98889	359		895.005
M70	99101	101995	2894	C	560.831	M70	99010	101904	2894	C	gp065	99010	101904	2894	C	505.113
M71	101994	102893	899		1245.85	M71	101903	102802	899		gp066	101903	102802	899		1045.62	M71, IGR m74-M75	102514, 105879	102830, 106090	316+211		1	E
M72	103122	104327	1205	C	6421.45	M72	103031	104236	1205	C	gp067	103031	104236	1205	C	5134.01	M72(AS), M73(S)	103709	104265	556		2	1E, 1L
																	M72 (AS), M73(S), IGR m74-M75	103993, 105878	104161, 106090	168+213		4	L
																	M72 (AS), M73(S), IGR m74-M75 (alternate splice)	104124, 105878	104549, 106089	425+211		1	L
																	M72 (AS)	104136	104209	73		1	L
M73	104191	104609	418		11940.1	M73	104100	104519	419		gp068	104100	104519	419		12725.6
M73.5e2*	105888	106160	272		ND	M73.5e2	105797	106069	272
m74	104587	105903	1316	C	8666.09	m74	104496	105812	1316	C	gp069	104496	105812	1316	C	7405.17	M74 (AS)	104825	105449	624		1	L
M75	106205	108382	2177	C	1006.8	M75	106110	108287	2177	C	gp070	106110	108287	2177	C	890.935	IGR m74-M75	105878	106095	217		1	L
M76	108479	109242	763		1214.7	M76	108384	109148	764		gp071	108384	109148	764		1122.48	M76, M78	108476, 111789	108714, 112145	238+356		1	E
M77	109026	110912	1886		683.018	M77	108931	110817	1886		gp072	108931	110817	1886		609.44
M78	111084	112498	1414		8132.84	M78	110989	112404	1415		gp073	110989	112404	1415		7082.67	M78	111752	112593	841		8	7IE, 1L
																	M78 spliced	111280, 111444	111409, 111710	129+266		1	E
M79	112737	113513	776	C	396.072	M79	112639	113415	776	C	gp074	112639	113415	776	C	376.397	M79 (AS)	112418	112595	177		1	L
M80	113512	115607	2095		3531.55	M80	113414	115507	2093		gp075	113414	115507	2093		2876.9	M80	114322	115140	818		8	4E, 2L, 2IE
																	M80 spliced	114889, 115187	115148, 115396	259+209		1	L
M82	115812	117611	1799	C	10565.7	M82	115711	117507	1796	C	gp076	115711	117507	1796	C	9864.47	M82	116486	117413	927	C	4	3E, 1L
M83	117718	120147	2429	C	9921.54	M83	117614	120043	2429	C	gp077	117614	120043	2429	C	9022
M84	120186	121949	1763	C	4465.01	M84	120082	121845	1763	C	gp078	120082	121845	1763	C	3692.86
M85	122293	123228	935	C	5552.34	M85	122189	123124	935	C	gp079	122189	123124	935	C	5060.83	IGR M84-85, M85	122735	121931	804	C	2	L
M87	127487	130267	2780		442.797	M87	127383	130163	2780		gp080	127383	130163	2780		372.94
M88	130347	131626	1279		1348.42	M88	130243	131523	1280		gp081	130243	131523	1280		913.522	M88	131047	131370	323		1	L
											42.8 UL89 (CHS)	131649	132774	1125		1332.87
m90	133020	133976	956	C	963.383	m90	132920	133876	956	C	gp082	132920	133876	956	C	924.772
M91	133768	134172	404		680.497	M91	133668	134072	404		gp083	133668	134072	404		631.741
M92	134175	134867	692		1369.35	M92	134075	134767	692		gp084	134075	134767	692		1083.39	M92 , M93, M94	134691, 135956	135369, 136399	678+443		1	L
M93	134833	136379	1546		2951.87	M93	134733	136280	1547		gp085	134733	136280	1547		2321.32	M93	135978	136146	168		1	L
																	M93, M94 spliced1	135978, 136181	136052, 136754	74+573		1	L
																	M93, M94 spliced2	135978, 136651	136524, 137227	546+576		1	L
																	M93, M94	136264	137333	1069		4	2L, IE, E
M94	136334	137370	1036		7395.52	M94	136234	137271	1037		gp086	136234	137271	1037		7099.31	M94	136587	137345	758		3	2L, E
M83Ex1*	137487	138380	893	C	ND	M83Ex1	137390	138283	893	C	gp087	137390	138283	893	C	911.035
M95	138379	139632	1253		1782.15	M95	138282	139535	1253		gp088	138282	139535	1253		1330.61	M95, M96	139307	139980	673		1	L
M96	139632	140021	389		2775.03	M96	139535	139924	389		gp089	139535	139924	389		3205.89	M96	139628	139967	339		1	E
M97	140238	142168	1930		1452.46	M97	140141	142072	1931		gp090	140141	142072	1931		1250.29	M97	139995	140880	885		1	IE
M98	142198	143883	1685		3093.37	M98	142101	143786	1685		gp091	142101	143786	1685		2332.6	M98, M99	143499	144148	649		8	5L, 3E
M99	143820	144158	338		8454.77	M99	143723	144061	338		gp092	143723	144061	338		8801.49
M100	144393	145508	1115	C	4417.91	M100	144296	145411	1115	C	gp093	144296	145411	1115	C	4549.68	M100	144276	145355	1079	C	6	3E, 3L
M102	145693	148131	2438		1903.04	M102	145596	148034	2438		gp094	145596	148034	2438		1604.79	M102 spliced	145586, 147011	145908, 147682	322+671		1	IE
																	M102	147128	148034	906		3	2E, IE
M103	148279	149232	953	C	2489.04	M103	148182	149135	953	C	gp095	148182	149135	953	C	2621.17	M103	148169	148772	603	C	2	L
M104	149210	151324	2114	C	603.105	M104	149113	151227	2114	C	gp096	149113	151227	2114	C	559.066
M105	151125	153971	2846		960.363	M105	151028	153874	2846		gp097	151028	153874	2846		327.196	M105	153268	153874	606		2	L
m106	154010	154453	443	C	5815.3	m106	153913	154356	443	C	gp098	153913	154356	443	C	6366.23	m106	154073	154101	28	C	1	E
m106.1*	154293	154553	260	C	ND	m106.1	154196	154456	260	C				0
m106.3*	155878	156015	137	C	ND	m106.3	155781	155918	137	C				0
																	IGR m106-m107, m106(S)	153867	161719	7852	C	1	L
																	IGR m106-m107, m106(S) spliced	161622, 153886	161919, 154368		C	3	3E, 1L
																	IGR m106-107	160933	161357	424	C	1	L
m107	162083	162777	694		498.207	m107	161983	162678	695		gp099	161983	162678	695		427.324	m108 - m106	160670	162228	1558	C	1	E
m108	162310	162870	560	C	468.347	m108	162210	162770	560	C	gp100	162210	162770	560	C	432.96
																	M112, M113 spliced	163778, 163983	163891, 164157			1	E
																	M112 Ex1, M113, M112 Ex2, M112 Ex3 (last exon in IGR M112 Ex3-M114)	163779, 163983, 164485, 164871	163891, 164160, 164582, 165510	112+177+97+639		1	L
																	IGR-m112Ex3-M114	164516	164581	65		1	E
																	M113	164877	165502	625		1	L
											M112	163097	164511	1414		3880.68						1	IE
											38.3 UL113 P	163983	165079	1096		6694.89
																	M113, M114	165020	165504	484
M114	165696	166484	788	C	4903.85	M114	165596	166384	788	C	gp101	165596	166384	788	C	3765.68	M114	165497	166087	590	C	1	L
M115	166484	167308	824	C	3822.75	M115	166384	167208	824	C	gp102	166384	167208	824	C	3703.04	M114, M115	165935	166679	744	C	1	L
M116	167305	169242	1937	C	33912.4	M116	167205	169142	1937	C	gp103	167205	169142	1937	C	30352	M116 spliced	168091, 167554	168850, 168015	759+461	C	8	5E, 3L
																	M116	168095	169140	1045	C	15	9L, 6E
m117	169313	171010	1697	C	550.287	m117	169213	170910	1697	C	gp104	169213	170910	1697	C	461.472
m117.1	169641	171055	1414		576.636	m117.1	169541	170956	1415		gp105	169541	170956	1415		443.778
M118*	171080	172045	965	C	ND	M118	170980	171945	965	C	gp106	170980	171945	965	C	2035.28	m119, M118	171684, 171255	171957, 171585	273+330	C	1	E
m119.1	172156	173091	935	C	36631.3	m119.1	172056	172991	935	C	gp107	172056	172991	935	C	20919.6	m119.1	172789	173217	428	C	1	L
m119.2	173122	173490	368	C	88269.7	m119.2	173022	173390	368	C	gp108	173022	173390	368	C	84488.3	m119.3, m119.2, m119.1	172792	173897	1105	C	7	4E, 2L, 1IE
																	m119.2, m119.3 AS	173154	173578	-424		1	IE
																	m119.3, m119.2	172973	173899	926	C	10	6L, 4E
m119.3	173510	173821	311	C	43911.4	m119.3	173410	173721	311	C	gp109	173410	173721	311	C	51339.2	m119.3	173576	173892	316	C	2	E
																	IGR m119.3 - m119.4	173737	173902	165	C	1	E
m119.4	174154	174435	281	C	4760.4	m119.4	174054	174335	281	C	gp110	174054	174335	281	C	3031.5	m120(S), m119.5(AS), m119.4 (S),m119.3(S), m119.2 (S)	173131	174546	1415	C	2	IE, E
m119.5	174254	174589	335		4853.84	m119.5	174154	174489	335		gp111	174154	174489	335		4333.93
m120	174399	174674	275	C	4457.01	m120	174299	174574	275	C	gp112	174299	174574	275	C	4434.73
m120.1*	174740	175825	1085	C	ND	m120.1	174640	175725	1085	C
M121	175779	177875	2096	C	2003.49	M121	175679	177775	2096	C	gp113	175679	177775	2096	C	1653.23
											gpM122Ex5	177980	179517	1537	C	6791.58	M122 Ex5	177900	178405	505	C	1	L
											gpm123Ex4	179760	181249	1489	C	12281.9	m123 Ex4	179554	180323	769	C	2	L
m123.1	181963	182319	356	C	1347.77	m123.1	181863	182219	356	C
											gpm123Ex3	181368	181562	194	C	10742
m123Ex2	181756	181866	110	C	1714.47	m123Ex2	181656	181766	110	C	gp114	181656	181766	110	C	5070.31	IGR (m124.1 and m125), m123Ex2, m123 Ex3,m122 Ex5	182596, 181371, 181659, 179420	182798, 181562, 181770, 179520	202+191+111+100	C	1	E
m124	182033	182380	347		1220.58	m124	181933	182280	347		gp115	181933	182280	347		1222.8
m124.1	182111	182518	407	C	952.835	m124.1	182011	182418	407	C	gp116	182011	182418	407	C	1127.09
m125	183536	183865	329		5721.4	m125	183436	183765	329		gp117	183436	183765	329		5687.21
m126	184635	184910	275		992.344	m126	184535	184810	275		gp118	184535	184810	275		969.839
m127	185290	185691	401	C	973.453	m127	185190	185591	401	C	gp119	185190	185591	401	C	687.675
m128Ex3	186185	187399	1214		1818.89	m128Ex3	186085	187299	1214		gp120	186085	187299	1214		1626.27
m129	187447	187947	500	C	772.539	m129	187347	187847	500	C	gp121	187347	187847	500	C	735.97
m130	187907	188380	473		1583.35	m130	187807	188280	473		gp122	187807	188280	473		431.179	m131 - m129	188054	187318	736		1	E
m131	188126	188476	350	C	3849.01	m131	188026	188376	350	C	gp123	188026	188376	350	C	1776.16	m133 Ex1, m132 Ex2, m131	188880, 188407	189791, 188602	991+195	C	3	2IE, 1L
											gpm132Ex2	188379	188601		C	5905.94	m132 Ex2 - m131	188695, 188292	188885, 188603	190+311	C	2	E, L
m133Ex1*	188978	189895	917	C	ND	m133Ex1	188878	189795	917	C	gp124	188878	189795	917	C	4812.82	m133 Ex1	188949	189793	844	C	1	IE
m134	189968	190381	413		719.54	m134	189868	190281	413		gp125	189868	190281	413		793.002
m135	189995	190321	326	C	720.917	m135	189895	190221	326	C	gp126	189895	190221	326	C	698.474
m136	190410	191171	761	C	1210.48	m136	190310	191071	761	C	gp127	190310	191071	761	C	1089.87
m137	191188	192192	1004	C	725.452	m137	191088	192092	1004	C	gp128	191088	192092	1004	C	460.6	m138, m137	192162	193025	863	C	1	L
m138	192333	194042	1709	C	17653.8	m138	192233	193942	1709	C	gp129	192233	193942	1709	C	15867.6	m138	192188	193289	1101	C	12	6E, 3IE, 3L
m139	194182	196116	1934	C	1774.72	m139	194082	196016	1934	C	gp130	194082	196016	1934	C	1507.88	m139	194091	194810	719	C	1	IE
m140	196162	197616	1454	C	1403.98	m140	196062	197516	1454	C	gp131	196062	197516	1454	C	1436.9
m141	197805	199331	1526	C	563.631	m141	197705	199231	1526	C	gp132	197705	199231	1526	C	477.941
m142	199541	200848	1307	C	2020.86	m142	199441	200748	1307	C	gp133	199441	200748	1307	C	1712.37	m142	199635	200648	1013	C	2	IE, L
m143	201065	202694	1629	C	1026.63	m143	200920	202593	1673	C	gp134	200920	202593	1673	C	883.559
m144	202843	203994	1151	C	491.497	m144	202742	203893	1151	C	gp135	202742	203893	1151	C	322.056
m145	204130	205593	1463	C	3140.56	m145	204029	205492	1463	C	gp136	204029	205492	1463	C	2912.91	m145	204650	203973	677	C	6	3E, 3L
m146	205743	206876	1133	C	1321.01	m146	205642	206775	1133	C	gp137	205642	206775	1133	C	1160.05
m147	206963	207400	437	C	4044.47	m147	206862	207299	437	C	gp138	206862	207299	437	C	3806.95
m148	207029	207388	359		4229.03	m148	206928	207287	359		gp139	206928	207287	359		4314.03
m149	207427	208116	689		852.266	m149	207326	208015	689		gp140	207326	208015	689		853.79
m150	207724	208890	1166	C	207.882	m150	207623	208789	1166	C	gp141	207623	208789	1166	C	171.538	m150, m151 AS	210069	208477	1592		1	IE
m151	208915	210084	1169	C	243.616	m151	208814	209983	1169	C	gp142	208814	209983	1169	C	218.354	m151	208963	209564	601	C	1	E
m152	210342	211478	1136	C	5555.07	m152	210241	211377	1136	C	gp143	210241	211377	1136	C	4968.69
m153	211688	212905	1217	C	921.282	m153	211587	212804	1217	C	gp144	211587	212804	1217	C	833.985
m154	213043	214149	1106	C	2115.21	m154	212942	214048	1106	C	gp145	212942	214048	1106	C	1846.93	m154	212909	213864	955	C	1	IE
m155	214535	215668	1133	C	7221.12	m155	214434	215567	1133	C	gp146	214434	215567	1133	C	5951.91	m155	214468	215486	1018	C	3	2IE, L
m156	215635	216078	443	C	5423.37	m156	215534	215977	443	C	gp147	215534	215977	443	C	6135.22	m156, m155	215098	215873	775	C	2	E
m157	215996	216985	989	C	3205.54	m157	215895	216884	989	C	gp148	215895	216884	989	C	2832.82
m158	217033	218103	1070	C	975.696	m158	216932	218002	1070	C	gp149	216932	218002	1070	C	899.678
m159	218271	219467	1196	C	3509.87	m159	218170	219366	1196	C	gp150	218170	219366	1196	C	3072.73	m159 A	218054	218327	273	C	1	L
																	m159 B	219132	219397	265	C	1	L
m160	219699	220625	926	C	7101.56	m160	219598	220524	926	C	gp151	219598	220524	926	C	6581.71	m160	219460	219890	430	C	1	L
m161	220573	221250	677	C	1946.48	m161	220472	221149	677	C	gp152	220472	221149	677	C	2601.08	m160, m161	219677	220641	964	C	1	L
m162	221287	221766	479	C	475.945	m162	221186	221665	479	C	gp153	221186	221665	479	C	608.498
m163	221976	222515	539	C	5206.91	m163	221875	222414	539	C	gp154	221875	222414	539	C	4771.95	m163	221832	222281	449	C	1	L
																	m164 - m162	221878	222465	587	C	1	IE
m164	222467	223750	1283	C	1513.52	m164	222366	223649	1283	C	gp155	222366	223649	1283	C	1510.37	m164, m163	221986	222616	630	C	14	10L, 3E, 1IE
m165	223381	224379	998	C	769.71	m165	223280	224278	998	C	gp156	223280	224278	998	C	561.841
m166	224514	225662	1148	C	5206.83	m166	224413	225561	1148	C	gp157	224413	225561	1148	C	4637.04	m166	224735	225639	904	C	5	3IE, E, L
m167	225880	227190	1310	C	1134.81	m167	225779	227089	1310	C	gp158	225779	227089	1310	C	1007.5	m167, m166	225250	226145	895	C	1	L
m168	228021	228566	545		335277	m168	227920	228465	545		gp159	227920	228465	545		450005
m169	228411	228809	398	C	269872	m169	228310	228708	398	C	gp160	228310	228708	398	C	202853	IGR m167-m168, m168 (AS), m169, IGR m169-m170	228325, 227426	229086, 228247	761+821		126	28IE, 57E, 41L
m170	229440	230147	707	C	147.11	m170	229339	230046	707	C	gp161	229339	230046	707	C	127.101
* start, end and length indicate the longest clone
