# Supplementary material for: Dual Analysis of the Murine Cytomegalovirus and Host Cell Transcriptomes Reveal New Aspects of the Virus-Host Cell Interface
Source: PLoS Pathog. 2013 Sep 26;9(9):e1003611. doi: 10.1371/journal.ppat.1003611 (PMC3784481; doi:10.1371/journal.ppat.1003611)
Supplement: Table S5 — Differentially expressed mouse genes with p<0.05 determined by SAMMate with EdgeR. (XLS) [file ppat.1003611.s014.xls]

## Sheet: Sheet1
Table S5. Differentially Expressed Genes in Infected MEFs with P Values Less than 0.05
Chromosome	Gene Name	Gene ID	Sum of Exon Length of Gene	Reads Counts MCMV-infected MEF	RPKM MCMV-infected MEF	Reads Counts Mock-infected MEF	RPKM Mock-Infected MEF	logConc	logFC	P.Value	adj.P.Val
chr11	Bahcc1	ENSMUSG00000039741	11091	408	2.13102	266	1.75712	-15.5079	0.278332	0.014577	0.049906
chr17	Cul7	ENSMUSG00000038545	7132	1143	9.28394	1005	10.3239	-13.8059	-0.153181	0.0145584	0.0498469
chr2	Slc24a3	ENSMUSG00000063873	4564	135	1.71351	75	1.20394	-17.2189	0.509186	0.0145458	0.0498085
chr4	Rab2a	ENSMUSG00000047187	2133	3619	98.2868	3041	104.452	-12.1759	-0.087766	0.0144907	0.0496243
chr11	Lif	ENSMUSG00000034394	4350	198	2.63678	117	1.97055	-16.6219	0.420181	0.0144645	0.0495391
chr6	Hoxa11	ENSMUSG00000038210	2285	68	1.72393	31	0.993952	-18.3509	0.794455	0.0143896	0.0492873
chr5	Gm8773	ENSMUSG00000073234	1115	68	3.5329	31	2.03693	-18.3509	0.794455	0.0143896	0.0492873
chr2	Tmem141	ENSMUSG00000026939	1080	41	2.19916	55	3.73103	-18.3023	-0.762619	0.0143896	0.0492873
chr1	Fmo1	ENSMUSG00000040181	4302	68	0.915664	82	1.39648	-17.6492	-0.6089	0.0143596	0.0491983
chr12	Sec23a	ENSMUSG00000020986	4840	5635	67.4444	4678	70.8116	-11.5458	-0.0702876	0.014332	0.0491082
chr10	Agpat3	ENSMUSG00000001211	7557	1173	8.99179	829	8.03702	-13.9261	0.161948	0.0143305	0.0491075
chr6	Scrn1	ENSMUSG00000019124	8371	448	3.10026	419	3.66713	-15.1126	-0.242263	0.0143153	0.0490599
chr11	Samd14	ENSMUSG00000047181	3318	166	2.89821	172	3.79789	-16.4711	-0.390037	0.0142576	0.0488668
chr17	Rrp36	ENSMUSG00000023971	1227	262	12.3696	161	9.61327	-16.1896	0.363695	0.0142473	0.0488362
chr4	Tomm5	ENSMUSG00000078713	868	205	13.6814	122	10.2975	-16.5666	0.409931	0.0142302	0.048782
chr13	Gpr137b-ps	ENSMUSG00000075118	2997	84	1.62364	41	1.00228	-17.9968	0.695954	0.0141705	0.0485819
chr11	Wnt9a	ENSMUSG00000000126	3329	197	3.42807	116	2.5529	-16.6317	0.42526	0.0141477	0.0485083
chr4	Gm12802	ENSMUSG00000085304	1813	30	0.958564	43	1.73764	-18.7052	-0.858185	0.01408	0.0482806
chr12	Adi1	ENSMUSG00000020629	1886	580	17.8149	390	15.15	-14.9781	0.233767	0.014079	0.0482806
chr1	Traf5	ENSMUSG00000026637	1982	95	2.77663	108	3.99218	-17.2094	-0.523843	0.0140669	0.0482447
chr8	Gcsh	ENSMUSG00000034424	1579	1025	37.6044	718	33.3144	-14.1271	0.174757	0.014031	0.048126
chr8	Tmem231	ENSMUSG00000031951	2887	188	3.77232	110	2.79149	-16.7038	0.434418	0.0140027	0.0480335
chr11	Pgap3	ENSMUSG00000038208	3248	58	1.03445	25	0.563915	-18.6208	0.875313	0.0139995	0.0480269
chr19	Ptar1	ENSMUSG00000074925	2064	345	9.68293	220	7.80913	-15.7658	0.310282	0.013917	0.0477484
chr11	1700034F02Rik	ENSMUSG00000020461	2217	30	0.783886	9	0.297418	-19.8333	1.39815	0.013853	0.0475331
chr6	Opn1sw	ENSMUSG00000058831	2434	30	0.714	9	0.270902	-19.8333	1.39815	0.013853	0.0475331
chr11	Gm10392	ENSMUSG00000072673	1732	30	1.00339	9	0.380701	-19.8333	1.39815	0.013853	0.0475331
chr2	Gm13402	ENSMUSG00000086994	424	30	4.09876	9	1.55513	-19.8333	1.39815	0.013853	0.0475331
chr5	Gm15819	ENSMUSG00000087552	480	30	3.62057	9	1.3737	-19.8333	1.39815	0.013853	0.0475331
chr4	Kank4	ENSMUSG00000035407	4795	72	0.869844	34	0.519493	-18.243	0.743651	0.0138362	0.0474977
chr5	Gabrb1	ENSMUSG00000029212	3089	45	0.843902	59	1.39934	-18.1845	-0.729601	0.0138362	0.0474977
chr1	Dstyk	ENSMUSG00000042046	6385	1005	9.11806	891	10.2237	-13.9856	-0.165113	0.0138248	0.0474675
chr15	Rabl2	ENSMUSG00000022621	2960	269	5.26451	167	4.13347	-16.1441	0.348947	0.013822	0.0474623
chr2	Gm16534	ENSMUSG00000090157	1711	62	2.09913	28	1.19894	-18.491	0.80803	0.0137504	0.0472208
chr7	Gpr4	ENSMUSG00000044317	2884	33	0.662851	11	0.279439	-19.6198	1.24615	0.0137182	0.0471146
chr8	Mast1	ENSMUSG00000053693	6458	33	0.296015	11	0.124791	-19.6198	1.24615	0.0137182	0.0471146
chr17	Gm16278	ENSMUSG00000084862	2071	67	1.8741	81	2.86546	-17.6688	-0.612572	0.013712	0.0471022
chr5	5430416N02Rik	ENSMUSG00000084877	3691	249	3.90798	152	3.0171	-16.2678	0.373263	0.0137021	0.0470725
chr18	Ube2d2	ENSMUSG00000091896	2483	797	18.5943	549	16.1989	-14.5022	0.198962	0.0135985	0.046721
chr3	Golph3l	ENSMUSG00000046519	2810	1035	21.3369	725	18.9026	-14.1131	0.174767	0.0135711	0.0466312
chr14	Snora31	ENSMUSG00000065147	130	27	12.0314	8	4.50855	-19.9943	1.41608	0.013531	0.0464977
chr5	Gm15708	ENSMUSG00000086894	1765	27	0.886169	8	0.332074	-19.9943	1.41608	0.013531	0.0464977
chr17	Notch4	ENSMUSG00000015468	7847	26	0.191941	8	0.0746924	-20.0215	1.36163	0.013531	0.0464977
chr10	G630090E17Rik	ENSMUSG00000071335	1787	10	0.32417	22	0.901961	-19.981	-1.47631	0.013531	0.0464977
chr8	Osgin1	ENSMUSG00000074063	2498	10	0.231902	22	0.645238	-19.981	-1.47631	0.013531	0.0464977
chr9	AC160104.2	ENSMUSG00000091102	3383	148	2.53429	156	3.37841	-16.6243	-0.41476	0.0135235	0.0464935
chr9	Stt3a	ENSMUSG00000032116	6797	12470	106.279	9533	102.755	-10.4593	0.0486479	0.0134947	0.0463989
chr12	Zfp839	ENSMUSG00000021271	2829	139	2.84629	77	1.9941	-17.1789	0.513343	0.0134497	0.0462486
chr6	Mitf	ENSMUSG00000035158	6097	331	3.14492	319	3.83322	-15.5277	-0.285537	0.0134102	0.046117
chr7	Ccdc9	ENSMUSG00000041375	5145	277	3.11883	172	2.44925	-16.1017	0.348666	0.0133993	0.0460837
chr6	Chchd6	ENSMUSG00000030086	2527	88	2.01732	44	1.27567	-17.9123	0.661189	0.0133804	0.0460233
chr2	Atp8b4	ENSMUSG00000060131	6660	40	0.347923	54	0.594031	-18.3333	-0.771771	0.0133787	0.0460216
chr6	1110019D14Rik	ENSMUSG00000084931	1722	53	1.78295	67	2.85057	-17.9747	-0.67698	0.0133763	0.0460178
chr8	Thap11	ENSMUSG00000036442	1848	662	20.7517	449	17.8006	-14.7811	0.221304	0.0133431	0.0459076
chr6	Skap2	ENSMUSG00000059182	1638	488	17.2585	323	14.447	-15.2387	0.256536	0.0133367	0.0458901
chr8	Sipa1l2	ENSMUSG00000001995	6365	809	7.36288	558	6.42282	-14.4797	0.197063	0.0132991	0.045765
chr11	Rapgefl1	ENSMUSG00000038020	5677	37	0.377555	13	0.16777	-19.4168	1.1702	0.0132833	0.0457148
chr5	Gm10430	ENSMUSG00000072855	1844	37	1.16235	13	0.516502	-19.4168	1.1702	0.0132833	0.0457148
chr3	5031434O11Rik	ENSMUSG00000085462	3754	37	0.570959	13	0.253711	-19.4168	1.1702	0.0132833	0.0457148
chr5	Cops6	ENSMUSG00000019494	2018	1385	39.7581	987	35.8332	-13.6804	0.149953	0.0132719	0.0456884
chr6	Gstk1	ENSMUSG00000029864	930	77	4.79629	37	2.9148	-18.1336	0.718522	0.0132336	0.0455608
chr10	Gm15200	ENSMUSG00000086434	410	77	10.8794	37	6.61162	-18.1336	0.718522	0.0132336	0.0455608
chr12	Wdr35	ENSMUSG00000066643	7273	1011	8.05258	897	9.03584	-13.9765	-0.166208	0.0132271	0.0455468
chr1	1110034B05Rik	ENSMUSG00000048495	2623	487	10.7554	322	8.99389	-15.2424	0.25805	0.0132213	0.0455314
chr5	Ubc	ENSMUSG00000008348	2705	723	15.4835	494	13.3798	-14.6486	0.210673	0.0131237	0.0451994
chr1	Psen2	ENSMUSG00000010609	3832	132	1.99547	142	2.71489	-16.7747	-0.444164	0.0131088	0.0451524
chr13	Isca1	ENSMUSG00000044792	4288	256	3.45846	157	2.68247	-16.2244	0.366568	0.0131003	0.0451272
chr9	Rnf7	ENSMUSG00000051234	1324	598	26.1644	402	22.2448	-14.9342	0.234139	0.0130891	0.045093
chr4	6330416G13Rik	ENSMUSG00000045917	4109	201	2.83372	119	2.12178	-16.5988	0.417423	0.0130458	0.0449479
chrX	Rai2	ENSMUSG00000043518	2403	112	2.69999	59	1.79882	-17.5267	0.585901	0.0130407	0.0449346
chr4	Nbn	ENSMUSG00000028224	2533	789	18.0443	711	20.5648	-14.3229	-0.188636	0.0130074	0.044824
chr9	Tmed1	ENSMUSG00000032180	1488	237	9.22662	236	11.6198	-15.986	-0.332711	0.0129482	0.044624
chr10	Slc17a8	ENSMUSG00000019935	4720	13	0.159551	2	0.031044	-21.5215	2.36163	0.0129395	0.0445982
chr19	Slit1	ENSMUSG00000025020	5921	13	0.127188	2	0.0247471	-21.5215	2.36163	0.0129395	0.0445982
chr9	1300017J02Rik	ENSMUSG00000033688	4234	13	0.177865	2	0.0346074	-21.5215	2.36163	0.0129395	0.0445982
chr1	Lad1	ENSMUSG00000041782	2992	13	0.251698	2	0.0489732	-21.5215	2.36163	0.0129395	0.0445982
chr7	D630004N19Rik	ENSMUSG00000052467	1865	13	0.403796	2	0.0785671	-21.5215	2.36163	0.0129395	0.0445982
chr14	Styx	ENSMUSG00000053205	1201	13	0.627044	2	0.122005	-21.5215	2.36163	0.0129395	0.0445982
chr12	Serpina1b	ENSMUSG00000071178	1394	13	0.540229	2	0.105113	-21.5215	2.36163	0.0129395	0.0445982
chr2	C630020P19Rik	ENSMUSG00000086171	4454	13	0.169079	2	0.032898	-21.5215	2.36163	0.0129395	0.0445982
chr9	Mmp8	ENSMUSG00000005800	2453	3	0.0708469	11	0.328538	-21.3495	-2.21328	0.0129395	0.0445982
chr3	Rnu73b	ENSMUSG00000064390	71	2	1.63181	11	11.3507	-21.642	-2.79824	0.0129395	0.0445982
chr4	Gm12981	ENSMUSG00000086997	622	2	0.186267	11	1.29566	-21.642	-2.79824	0.0129395	0.0445982
chr7	5530400B01Rik	ENSMUSG00000043186	1186	71	3.46794	33	2.03854	-18.2747	0.766542	0.0129205	0.0445786
chrX	Dach2	ENSMUSG00000025592	9872	44	0.258193	58	0.43044	-18.213	-0.737361	0.0129205	0.0445786
chr19	Cox15	ENSMUSG00000040018	4909	702	8.28403	479	7.14879	-14.6921	0.212634	0.0128447	0.0443255
chr4	Yars	ENSMUSG00000028811	5943	1397	13.6172	1219	15.0275	-13.5219	-0.142177	0.0128385	0.0443081
chr12	BC002230	ENSMUSG00000021179	3723	236	3.67212	143	2.81406	-16.3505	0.38396	0.0128378	0.0443081
chr2	Ypel4	ENSMUSG00000034059	2614	57	1.26318	24	0.67266	-18.6628	0.909116	0.0128124	0.0442265
chr2	Cst3	ENSMUSG00000027447	1266	2441	111.694	2080	120.37	-12.7339	-0.107923	0.0127841	0.0441328
chr9	Zfp653	ENSMUSG00000038895	2108	52	1.42899	22	0.764613	-18.7918	0.902197	0.0127746	0.0441043
chr3	Insrr	ENSMUSG00000005640	5714	15	0.152072	2	0.0256436	-21.4183	2.56808	0.0127258	0.04394
chr7	Zfp296	ENSMUSG00000011267	1530	15	0.567933	2	0.0957698	-21.4183	2.56808	0.0127258	0.04394
chr14	Chdh	ENSMUSG00000015970	6157	15	0.14113	2	0.0237986	-21.4183	2.56808	0.0127258	0.04394
chr11	Amac1	ENSMUSG00000018776	1618	15	0.537044	2	0.090561	-21.4183	2.56808	0.0127258	0.04394
chr17	Efhb	ENSMUSG00000023931	2661	15	0.326546	2	0.0550649	-21.4183	2.56808	0.0127258	0.04394
chr10	6530403G13Rik	ENSMUSG00000052979	300	15	2.89646	2	0.488426	-21.4183	2.56808	0.0127258	0.04394
chr4	Pm20d2	ENSMUSG00000054659	1834	15	0.473794	2	0.0798952	-21.4183	2.56808	0.0127258	0.04394
chr5	Igj	ENSMUSG00000067149	1814	15	0.479018	2	0.080776	-21.4183	2.56808	0.0127258	0.04394
chr4	9930005F22Rik	ENSMUSG00000073672	2901	15	0.29953	2	0.0505094	-21.4183	2.56808	0.0127258	0.04394
chr5	Zan	ENSMUSG00000079173	17071	15	0.0509014	2	0.00858343	-21.4183	2.56808	0.0127258	0.04394
chrX	Gm15016	ENSMUSG00000083223	720	15	1.20686	2	0.203511	-21.4183	2.56808	0.0127258	0.04394
chr5	Gpr30	ENSMUSG00000053647	2535	4	0.091407	13	0.375712	-21.0215	-2.03925	0.0127258	0.04394
chr1	1700084C01Rik	ENSMUSG00000070532	1731	4	0.133863	13	0.55022	-21.0215	-2.03925	0.0127258	0.04394
chr2	Ube2v1	ENSMUSG00000078923	2721	87	1.8522	43	1.15779	-17.9371	0.677867	0.0126607	0.0437685
chr2	Siglec1	ENSMUSG00000027322	7143	40	0.324397	15	0.153851	-19.2573	1.07623	0.0126603	0.0437685
chr6	Snrpg	ENSMUSG00000057278	741	92	7.19229	46	4.54809	-17.8482	0.661189	0.0126045	0.0435825
chr11	Hoxb3os	ENSMUSG00000084844	1266	60	2.74546	75	4.34028	-17.8039	-0.660739	0.0126045	0.0435825
chr13	Zkscan3	ENSMUSG00000021327	7765	1979	14.7639	1701	16.0492	-13.0304	-0.120423	0.0125997	0.0435741
chr7	Adam8	ENSMUSG00000025473	4638	137	1.71115	75	1.18473	-17.2083	0.530402	0.0125819	0.0435166
chr18	Pcyox1l	ENSMUSG00000024579	2645	208	4.55549	123	3.40698	-16.5503	0.419114	0.0125723	0.0434873
chr4	2610301B20Rik	ENSMUSG00000059482	2391	747	18.0983	676	20.7137	-14.3988	-0.194726	0.0125551	0.0434319
chr5	Mrpl33	ENSMUSG00000029142	7399	975	7.63359	680	6.73326	-14.2024	0.181056	0.012553	0.043429
chr14	4933413J09Rik	ENSMUSG00000021874	4837	23	0.275454	6	0.0908793	-20.3175	1.59979	0.012541	0.0433912
chr17	Tnf	ENSMUSG00000024401	1627	23	0.818913	6	0.27018	-20.3175	1.59979	0.012541	0.0433912
chr2	2310046K01Rik	ENSMUSG00000027463	2767	23	0.481522	6	0.158866	-20.3175	1.59979	0.012541	0.0433912
chrX	Magee2	ENSMUSG00000031224	2313	23	0.576036	6	0.190049	-20.3175	1.59979	0.012541	0.0433912
chr10	4933406P04Rik	ENSMUSG00000069713	1789	23	0.744758	6	0.245714	-20.3175	1.59979	0.012541	0.0433912
chr7	Phldb3	ENSMUSG00000074277	2273	23	0.586173	6	0.193393	-20.3175	1.59979	0.012541	0.0433912
chr11	Gm11788	ENSMUSG00000086929	562	23	2.37077	6	0.782176	-20.3175	1.59979	0.012541	0.0433912
chrX	3010001F23Rik	ENSMUSG00000084885	1816	8	0.255195	19	0.766527	-20.2478	-1.58674	0.012541	0.0433912
chr11	Fn3krp	ENSMUSG00000039253	2520	263	6.04578	161	4.68075	-16.1868	0.369191	0.0125213	0.0433558
chr7	Plekhb1	ENSMUSG00000030701	3554	25	0.407493	39	0.803965	-18.9071	-0.980357	0.0125025	0.043295
chr11	Tmem88	ENSMUSG00000045377	1582	25	0.915442	39	1.80613	-18.9071	-0.980357	0.0125025	0.043295
chr4	Necap2	ENSMUSG00000028923	3095	392	7.33707	373	8.82954	-15.2929	-0.267133	0.012498	0.0432875
chr14	Actr8	ENSMUSG00000015971	2121	380	10.3786	245	8.46282	-15.6185	0.294406	0.0124968	0.0432874
chr4	Tmco4	ENSMUSG00000041143	3587	110	1.77647	58	1.18464	-17.5521	0.584567	0.0124956	0.043287
chr1	Fam132b	ENSMUSG00000047443	2814	110	2.26447	58	1.51006	-17.5521	0.584567	0.0124956	0.043287
chr12	Mnat1	ENSMUSG00000021103	2505	380	8.78766	362	10.5874	-15.3369	-0.268802	0.0124362	0.0430896
chr19	Ms4a6c	ENSMUSG00000079419	1848	66	2.0689	30	1.18935	-18.3961	0.798692	0.0124006	0.0429702
chr9	Commd4	ENSMUSG00000032299	824	190	13.3575	111	9.86928	-16.6896	0.436628	0.0123131	0.0426709
chr5	Wbscr16	ENSMUSG00000061979	2874	242	4.87782	147	3.74732	-16.3125	0.38038	0.0123011	0.0426335
chr7	Josd2	ENSMUSG00000038695	2263	109	2.79023	121	3.91733	-17.0282	-0.48949	0.0122453	0.0424439
chr13	Cage1	ENSMUSG00000044566	4523	70	0.896538	84	1.36064	-17.6109	-0.601846	0.012237	0.0424195
chr17	Enpp5	ENSMUSG00000023960	4826	1513	18.1614	1082	16.4259	-13.5504	0.1449	0.0122244	0.0423797
chrX	2610002M06Rik	ENSMUSG00000031242	5842	1122	11.1257	789	9.89476	-13.9939	0.169164	0.0121934	0.0422763
chr11	4933427D14Rik	ENSMUSG00000020807	5697	322	3.27421	203	2.6106	-15.8736	0.32677	0.0121909	0.0422715
chr4	1810074P20Rik	ENSMUSG00000040359	5701	824	8.37286	741	9.52263	-14.2618	-0.185641	0.0121679	0.0421955
chr15	Nckap1l	ENSMUSG00000022488	5446	136	1.44663	75	1.00896	-17.2136	0.519833	0.0121579	0.042165
chr13	Kif13a	ENSMUSG00000021375	7001	824	6.81812	567	5.93353	-14.4549	0.200484	0.0121446	0.0421227
chr12	Ap4s1	ENSMUSG00000020955	991	135	7.89146	145	10.7197	-16.7434	-0.441905	0.0120915	0.0419427
chr1	Qsox1	ENSMUSG00000033684	6159	2170	20.4102	1578	18.771	-13.018	0.120787	0.0120438	0.0417811
chr11	Pctp	ENSMUSG00000020553	2723	70	1.48918	32	0.860978	-18.3071	0.790472	0.012033	0.0417474
chr1	Adora1	ENSMUSG00000042429	5781	70	0.701443	32	0.405543	-18.3071	0.790472	0.012033	0.0417474
chr9	Tmem218	ENSMUSG00000032121	1019	206	11.7109	121	8.69963	-16.569	0.428826	0.0120319	0.0417474
chr11	Tbkbp1	ENSMUSG00000038517	3975	189	2.75437	110	2.02743	-16.6999	0.442071	0.0120186	0.0417093
chr10	Mical1	ENSMUSG00000019823	5778	289	2.89746	283	3.58838	-15.7119	-0.308544	0.0119752	0.0415628
chr9	Igdcc4	ENSMUSG00000032816	6366	705	6.41534	640	7.36552	-14.48	-0.19926	0.0119661	0.0415351
chr3	Sema6c	ENSMUSG00000038777	5896	91	0.89409	45	0.559171	-17.8719	0.67713	0.0119515	0.0414884
chr4	Jun	ENSMUSG00000052684	3189	643	11.6803	434	9.97069	-14.8266	0.228312	0.0119459	0.0414728
chr2	Rpap1	ENSMUSG00000034032	6636	310	2.70616	194	2.14183	-15.9337	0.3374	0.0119306	0.0414236
chr8	Gm4890	ENSMUSG00000085259	2508	43	0.993204	16	0.467393	-19.1586	1.08745	0.0119281	0.0414188
chr2	Gm11458	ENSMUSG00000085436	1273	43	1.95676	16	0.920834	-19.1586	1.08745	0.0119281	0.0414188
chr6	Mios	ENSMUSG00000042447	6552	924	8.1695	826	9.23626	-14.1009	-0.17706	0.0119055	0.0413479
chr11	Slc35e4	ENSMUSG00000048807	3063	231	4.3688	139	3.32474	-16.3864	0.393997	0.0118864	0.0412855
chr7	Grin2d	ENSMUSG00000002771	5862	97	0.958569	49	0.612407	-17.7644	0.646392	0.0118499	0.0411627
chr3	Ccnl1	ENSMUSG00000027829	5245	2596	28.6719	1902	26.5678	-12.754	0.109962	0.011846	0.041153
chr4	Rab3b	ENSMUSG00000003411	3524	18	0.295893	3	0.0623699	-20.9943	2.24615	0.0118179	0.0410594
chr7	Mesp2	ENSMUSG00000030543	1936	18	0.538598	3	0.113529	-20.9943	2.24615	0.0118179	0.0410594
chr8	Tnfsf13b	ENSMUSG00000031497	977	18	1.06727	3	0.224966	-20.9943	2.24615	0.0118179	0.0410594
chr11	Emid1	ENSMUSG00000034164	2890	18	0.360805	3	0.0760525	-20.9943	2.24615	0.0118179	0.0410594
chr8	Gm9939	ENSMUSG00000054247	1154	18	0.903575	3	0.190461	-20.9943	2.24615	0.0118179	0.0410594
chr2	Pabpc1l	ENSMUSG00000054582	2724	18	0.382792	3	0.0806871	-20.9943	2.24615	0.0118179	0.0410594
chr17	Slc3a1	ENSMUSG00000024131	2307	127	3.18899	138	4.38249	-16.8231	-0.458651	0.0117992	0.0410174
chr5	Stx1a	ENSMUSG00000007207	2666	122	2.65092	65	1.78625	-17.3952	0.569558	0.0117518	0.0408567
chr6	Mlf2	ENSMUSG00000030120	1533	1340	50.6361	952	45.4972	-13.7303	0.154388	0.0117454	0.0408382
chr13	2210016F16Rik	ENSMUSG00000021550	2822	421	8.64216	398	10.3327	-15.1946	-0.25776	0.0117242	0.0407684
chr6	Atp6v1b1	ENSMUSG00000006269	1926	11	0.330852	1	0.0380394	-22.142	3.12062	0.0117188	0.0407533
chr7	Phlda2	ENSMUSG00000010760	757	11	0.841772	1	0.0967819	-22.142	3.12062	0.0117188	0.0407533
chr1	Msc	ENSMUSG00000025930	1717	11	0.371125	1	0.0426697	-22.142	3.12062	0.0117188	0.0407533
chr8	Ctrl	ENSMUSG00000031896	888	11	0.717591	1	0.0825043	-22.142	3.12062	0.0117188	0.0407533
chr7	Kcne3	ENSMUSG00000035165	1314	11	0.484948	1	0.0557564	-22.142	3.12062	0.0117188	0.0407533
chr6	Cpa4	ENSMUSG00000039070	2739	11	0.232647	1	0.0267484	-22.142	3.12062	0.0117188	0.0407533
chr2	Gyltl1b	ENSMUSG00000040434	4983	11	0.127879	1	0.0147028	-22.142	3.12062	0.0117188	0.0407533
chr11	Cd300lf	ENSMUSG00000047798	5149	11	0.123756	1	0.0142288	-22.142	3.12062	0.0117188	0.0407533
chr16	Dscam	ENSMUSG00000050272	7498	11	0.0849855	1	0.00977112	-22.142	3.12062	0.0117188	0.0407533
chr6	4933427D06Rik	ENSMUSG00000055403	2889	11	0.220568	1	0.0253596	-22.142	3.12062	0.0117188	0.0407533
chrX	Gm7153	ENSMUSG00000081996	455	11	1.40049	1	0.161019	-22.142	3.12062	0.0117188	0.0407533
chr9	Zfp202	ENSMUSG00000025602	3877	258	3.85497	158	2.98573	-16.2142	0.368635	0.0116869	0.0406847
chr10	Gng7	ENSMUSG00000048240	3786	114	1.7443	126	2.43826	-16.9666	-0.483201	0.0116641	0.0406092
chrX	2010000I03Rik	ENSMUSG00000084867	3393	60	1.02439	26	0.561409	-18.5681	0.86764	0.0116345	0.0405099
chr5	Fbxw8	ENSMUSG00000032867	4978	1357	15.7915	1187	17.4697	-13.5621	-0.145711	0.0116243	0.0404785
chr2	4921517L17Rik	ENSMUSG00000038085	3879	75	1.12005	35	0.661056	-18.1927	0.760724	0.0115982	0.0403913
chr2	Trim44	ENSMUSG00000027189	5645	5251	53.8859	3936	51.0835	-11.7213	0.0770507	0.0115664	0.0402844
chr4	5730528L13Rik	ENSMUSG00000039693	1973	350	10.2763	222	8.24358	-15.7489	0.317984	0.0115295	0.0401597
chr8	Gm16159	ENSMUSG00000086134	1157	51	2.55349	21	1.32977	-18.8394	0.941297	0.0115264	0.0401527
chr1	Fam5c	ENSMUSG00000035131	6022	14	0.134674	26	0.316317	-19.6178	-1.2319	0.0115078	0.0400916
chr17	Zfp213	ENSMUSG00000071256	2672	108	2.34145	56	1.53547	-17.5906	0.608721	0.0114373	0.0398498
chr10	Qrsl1	ENSMUSG00000019863	3442	229	3.85409	137	2.91608	-16.4031	0.40236	0.0114234	0.039805
chr3	Rps3a	ENSMUSG00000028081	977	606	35.9315	407	30.5204	-14.9157	0.235478	0.0114161	0.0397836
chr8	Ndufa13	ENSMUSG00000036199	1243	266	12.3968	163	9.60741	-16.1697	0.367743	0.0113729	0.0396368
chr12	Coq6	ENSMUSG00000021235	3142	247	4.55395	150	3.49764	-16.2831	0.380737	0.0113566	0.0395834
chr1	B230369F24Rik	ENSMUSG00000086350	2560	35	0.792001	12	0.343424	-19.5146	1.20551	0.0113516	0.0395699
chr16	AC116484.1	ENSMUSG00000091210	1603	16	0.578208	29	1.32542	-19.4427	-1.19679	0.0113516	0.0395699
chr8	Adam5	ENSMUSG00000031554	3129	12	0.222164	24	0.561947	-19.7868	-1.33881	0.011331	0.0395055
chr7	Fxyd1	ENSMUSG00000036570	709	12	0.980466	24	2.48002	-19.7868	-1.33881	0.011331	0.0395055
chr9	Herpud2	ENSMUSG00000008429	2744	946	19.9712	844	22.5345	-14.0683	-0.174214	0.0112788	0.039331
chr9	Tyk2	ENSMUSG00000032175	4611	285	3.58053	176	2.79645	-16.0646	0.356575	0.0112743	0.0393192
chr6	AC116573.1	ENSMUSG00000090933	2239	140	3.62219	77	2.51957	-17.1737	0.523685	0.0112563	0.0392602
chrX	Mbtps2	ENSMUSG00000046873	10105	2102	12.0502	1525	11.0566	-13.0657	0.124142	0.0112088	0.0390982
chr7	AC124461.1	ENSMUSG00000091912	1997	69	2.00156	31	1.1373	-18.3404	0.815517	0.0111745	0.0389822
chr10	Apc2	ENSMUSG00000020135	11281	41	0.21054	56	0.363689	-18.2893	-0.788614	0.0111745	0.0389822
chr13	AC124433.1	ENSMUSG00000090641	3970	77	1.12356	92	1.6978	-17.4766	-0.595587	0.0111558	0.0389244
chr2	Bmf	ENSMUSG00000040093	5213	185	2.0558	107	1.50379	-16.7353	0.451103	0.0111551	0.0389244
chr12	Atl1	ENSMUSG00000021066	2818	210	4.31694	124	3.22382	-16.5375	0.421238	0.0110987	0.0387325
chr5	Agbl5	ENSMUSG00000029165	7047	347	2.85248	220	2.28722	-15.7617	0.318621	0.0110917	0.0387117
chr11	Zzef1	ENSMUSG00000055670	16363	2638	9.33919	1932	8.65036	-12.7312	0.110538	0.0110385	0.0385294
chr16	Cblb	ENSMUSG00000022637	6573	1293	11.3955	1135	12.6509	-13.6292	-0.150781	0.0110058	0.0384189
chr6	Erc1	ENSMUSG00000030172	9711	2228	13.2907	1620	12.222	-12.9801	0.120944	0.0109852	0.0383509
chr16	Btg3	ENSMUSG00000022863	1439	39	1.57001	14	0.712783	-19.3254	1.13924	0.0109736	0.0383138
chr2	Matn4	ENSMUSG00000016995	5174	19	0.212728	32	0.45312	-19.2478	-1.09088	0.0109736	0.0383138
chr3	Sv2a	ENSMUSG00000038486	4636	19	0.237415	32	0.505704	-19.2478	-1.09088	0.0109736	0.0383138
chr13	Spock1	ENSMUSG00000056222	4646	18	0.224435	32	0.504615	-19.2868	-1.16889	0.0109736	0.0383138
chrX	A630033H20Rik	ENSMUSG00000054293	3304	190	3.33128	196	4.34616	-16.2794	-0.383666	0.0109388	0.0382069
chr10	B4galnt1	ENSMUSG00000006731	2428	254	6.06014	154	4.64688	-16.244	0.383087	0.0108794	0.038003
chr11	Lsmd1	ENSMUSG00000059278	730	99	7.85615	112	11.2405	-17.1534	-0.51681	0.0108753	0.0379925
chr6	Hnrnpa2b1	ENSMUSG00000004980	4125	16783	235.691	12878	228.725	-10.0281	0.0432807	0.0108563	0.0379297
chr5	2900089D17Rik	ENSMUSG00000087484	2583	73	1.63718	34	0.964371	-18.2331	0.76355	0.0108179	0.037799
chr2	Atp5e	ENSMUSG00000016252	1700	702	23.9213	477	20.557	-14.6951	0.21867	0.0108085	0.0377698
chr10	Fzr1	ENSMUSG00000020235	4241	344	4.69881	218	3.76598	-15.7745	0.319269	0.0108043	0.0377587
chr14	Ttc5	ENSMUSG00000006288	1841	263	8.2756	160	6.36731	-16.1913	0.37818	0.0107953	0.0377307
chr7	Stx4a	ENSMUSG00000030805	2183	422	11.1984	400	13.4244	-15.1893	-0.261568	0.0107507	0.0375785
chr19	Dtx4	ENSMUSG00000039982	5765	282	2.83366	174	2.21126	-16.0805	0.357797	0.0107405	0.0375465
chr6	Itfg2	ENSMUSG00000001518	4980	272	3.164	167	2.45684	-16.1361	0.364947	0.0106896	0.0373721
chr13	Phactr1	ENSMUSG00000054728	9530	113	0.686883	59	0.453575	-17.5203	0.598725	0.0106793	0.0373395
chr14	Bmpr1a	ENSMUSG00000021796	6130	7717	72.9265	5836	69.7501	-11.1594	0.0642489	0.0106786	0.0373395
chr10	1190007I07Rik	ENSMUSG00000063320	748	25	1.93614	7	0.685624	-20.1461	1.49769	0.0106738	0.0373275
chr19	Hoga1	ENSMUSG00000025176	2259	9	0.230794	21	0.681072	-20.0906	-1.5612	0.0106738	0.0373275
chr14	Trac	ENSMUSG00000076928	413	9	1.26238	21	3.72528	-20.0906	-1.5612	0.0106738	0.0373275
chr11	BC100451	ENSMUSG00000076433	1944	59	1.75814	25	0.942179	-18.6085	0.899976	0.0106375	0.037211
chr6	Ogg1	ENSMUSG00000030271	2034	153	4.35751	85	3.06167	-17.0383	0.509186	0.0106325	0.037197
chr3	Hcn3	ENSMUSG00000028051	4154	20	0.278908	4	0.0705478	-20.7108	1.98312	0.010622	0.037164
chrX	4930524L23Rik	ENSMUSG00000039545	3572	20	0.324352	4	0.0820424	-20.7108	1.98312	0.010622	0.037164
chr11	Sdf2	ENSMUSG00000002064	1515	774	29.5955	701	33.8996	-14.347	-0.195892	0.0105892	0.0370561
chr17	2410091C18Rik	ENSMUSG00000024082	2303	249	6.26329	249	7.92128	-15.9117	-0.338811	0.01057	0.0369924
chr7	4632433K11Rik	ENSMUSG00000063757	1129	63	3.23254	28	1.817	-18.4794	0.831114	0.0105469	0.0369151
chr9	C030014I23Rik	ENSMUSG00000060380	2446	37	0.87628	51	1.52758	-18.4308	-0.801783	0.0105469	0.0369151
chr2	Galk2	ENSMUSG00000027207	6088	778	7.40291	532	6.40216	-14.5423	0.209533	0.0105441	0.0369125
chr2	Prpf18	ENSMUSG00000039449	5228	1113	12.3327	986	13.8176	-13.8389	-0.164017	0.0105097	0.0367955
chr17	Mrpl2	ENSMUSG00000002767	1170	270	13.3683	166	10.3947	-16.1458	0.362965	0.0105082	0.0367937
chr8	Prdx2	ENSMUSG00000005161	2854	999	20.2772	890	22.8468	-13.9907	-0.172132	0.0104885	0.0367283
chr19	Tcf7l2	ENSMUSG00000024985	8739	724	4.79926	658	5.51638	-14.4408	-0.200909	0.0104663	0.0366541
chr2	Plcb1	ENSMUSG00000051177	8688	331	2.20702	208	1.75402	-15.8362	0.331436	0.010461	0.036639
chr2	Kif16b	ENSMUSG00000038844	6635	592	5.16866	396	4.37264	-14.9523	0.241285	0.0104479	0.0365965
chrX	Ube2a	ENSMUSG00000016308	1662	965	33.6352	670	29.5348	-14.2205	0.187557	0.010426	0.0365233
chr6	Ift122	ENSMUSG00000030323	7953	352	2.56395	223	2.0543	-15.7416	0.31972	0.0104192	0.0365031
chr15	Baalc	ENSMUSG00000022296	2495	78	1.81101	37	1.08648	-18.1243	0.737138	0.0104092	0.0364714
chr10	Alx1	ENSMUSG00000036602	2811	78	1.60743	37	0.964341	-18.1243	0.737138	0.0104092	0.0364714
chr17	Klc4	ENSMUSG00000003546	2333	118	2.92998	62	1.947	-17.4533	0.589635	0.010397	0.0364357
chr1	Mrpl15	ENSMUSG00000033845	5663	679	6.94577	459	5.93822	-14.7469	0.226106	0.010315	0.0361517
chr3	Lphn2	ENSMUSG00000028184	8429	2550	17.5251	2175	18.9048	-12.6702	-0.109329	0.0102684	0.0359915
chr15	Fam173b	ENSMUSG00000039065	5262	214	2.35592	127	1.76825	-16.5067	0.413971	0.0102397	0.0358944
chr8	Zfp358	ENSMUSG00000047264	1999	163	4.72359	172	6.30384	-16.4842	-0.416348	0.0102397	0.0358944
chr15	Tenc1	ENSMUSG00000037003	4856	465	5.54717	437	6.59314	-15.0554	-0.249214	0.0102288	0.0358631
chr9	Armc8	ENSMUSG00000032468	4628	739	9.25014	503	7.96278	-14.6198	0.216205	0.0102224	0.035844
chr17	C3	ENSMUSG00000024164	5132	672	7.58543	614	8.7654	-14.5445	-0.208589	0.0101873	0.0357245
chr14	Cog3	ENSMUSG00000034893	4222	1189	16.314	836	14.507	-13.9103	0.169363	0.0101843	0.0357172
chr2	Inpp5e	ENSMUSG00000026925	4301	1033	13.9132	720	12.2646	-14.1195	0.18196	0.0101624	0.0356438
chr4	Dnajb5	ENSMUSG00000036052	5936	211	2.05914	215	2.65359	-16.1371	-0.365905	0.0101498	0.0356032
chr6	Mrpl51	ENSMUSG00000030335	3349	419	7.24764	270	5.90661	-15.4779	0.29518	0.0101375	0.0355635
chr4	Ppih	ENSMUSG00000060288	1894	94	2.87505	46	1.77938	-17.8327	0.692216	0.0101142	0.0354849
chr5	Gm16001	ENSMUSG00000085433	1011	72	4.12552	33	2.3914	-18.2646	0.78672	0.0100633	0.0353099
chr19	Fads2	ENSMUSG00000024665	1508	1145	43.9847	803	39.0125	-13.9665	0.173064	0.0100492	0.0352638
chr7	Acsm3	ENSMUSG00000030935	4935	277	3.25155	170	2.52378	-16.1102	0.36554	0.0100481	0.0352632
chr2	Fam110a	ENSMUSG00000027459	2176	52	1.38434	67	2.25583	-17.9885	-0.704461	0.00996632	0.0349795
chr3	Them4	ENSMUSG00000028145	4025	286	4.11621	176	3.20359	-16.0621	0.361628	0.00992946	0.0348535
chr19	Plcb3	ENSMUSG00000024960	4231	989	13.541	687	11.8961	-14.1847	0.186849	0.0098969	0.0347425
chr1	Acbd6	ENSMUSG00000033701	2284	327	8.29371	205	6.57578	-15.8554	0.334855	0.00988718	0.0347117
chr1	Prdx6	ENSMUSG00000026701	3618	2139	34.2484	1551	31.4075	-13.0409	0.124926	0.00986012	0.03462
chr8	4930432K21Rik	ENSMUSG00000008129	2406	45	1.08346	17	0.517658	-19.0821	1.06558	0.00985345	0.0345999
chr13	Gprin1	ENSMUSG00000069227	4348	45	0.599543	17	0.28645	-19.0821	1.06558	0.00985345	0.0345999
chr2	Ggt7	ENSMUSG00000027603	3180	90	1.63951	104	2.39605	-17.2756	-0.547398	0.00975747	0.0342694
chr5	Slc4a2	ENSMUSG00000028962	5964	995	9.66458	888	10.9085	-13.9952	-0.174674	0.00971522	0.0341242
chr2	1700019L03Rik	ENSMUSG00000038987	1779	123	4.00522	65	2.67687	-17.3893	0.581335	0.00968356	0.0340163
chr5	Pion	ENSMUSG00000039934	3745	123	1.90261	65	1.2716	-17.3893	0.581335	0.00968356	0.0340163
chr13	Ap3b1	ENSMUSG00000021686	4020	2153	31.0253	1561	28.449	-13.0315	0.125066	0.00964222	0.0338775
chr8	Chtf8	ENSMUSG00000046691	2904	1422	28.3662	1010	25.4809	-13.6448	0.154755	0.00963732	0.0338635
chr10	Dyrk2	ENSMUSG00000028630	2137	413	11.1955	266	9.11941	-15.4991	0.295904	0.00958987	0.0337
chr13	RP24-146I24.2	ENSMUSG00000091462	4085	697	9.88412	471	8.44731	-14.7094	0.22662	0.0095858	0.0336889
chr13	Aldh5a1	ENSMUSG00000035936	5647	211	2.16452	124	1.60877	-16.5341	0.428092	0.00956944	0.0336347
chr1	Gm4793	ENSMUSG00000054412	2618	15	0.331909	28	0.783571	-19.5146	-1.23928	0.00955988	0.0336043
chrX	Kcne1l	ENSMUSG00000090122	1543	15	0.563148	28	1.32948	-19.5146	-1.23928	0.00955988	0.0336043
chr5	A330021E22Rik	ENSMUSG00000040473	5497	179	1.88636	102	1.35945	-16.7936	0.472579	0.00952016	0.033471
chr12	Eapp	ENSMUSG00000054302	4448	979	12.7502	679	11.1839	-14.2005	0.189086	0.00949921	0.0334005
chr5	Hmgb1	ENSMUSG00000066551	4108	293	4.13176	181	3.22803	-16.0244	0.3561	0.00948591	0.033357
chr4	Cmpk1	ENSMUSG00000028719	3420	2523	42.7355	2154	46.1434	-12.6849	-0.110689	0.00947983	0.0333388
chr16	Fgd4	ENSMUSG00000022788	17511	466	1.5416	439	1.83672	-15.0506	-0.252702	0.00940268	0.0330706
chr16	Eaf2	ENSMUSG00000022838	4370	38	0.503732	13	0.217947	-19.3975	1.20868	0.00939924	0.0330617
chr9	Snord16a	ENSMUSG00000065829	99	38	22.2354	13	9.62051	-19.3975	1.20868	0.00939924	0.0330617
chr6	Abcg2	ENSMUSG00000029802	4987	1806	20.9786	1299	19.0836	-13.2908	0.136585	0.00939836	0.0330617
chr16	AI480653	ENSMUSG00000047434	3412	717	12.1733	654	14.043	-14.4522	-0.206129	0.00939318	0.0330499
chr6	Ing4	ENSMUSG00000030330	5379	509	5.48168	335	4.56282	-15.182	0.264693	0.00936232	0.0329444
chr11	Pgam2	ENSMUSG00000020475	840	22	1.51719	5	0.436094	-20.481	1.79869	0.00935531	0.0329229
chr8	Ccl25	ENSMUSG00000055951	1111	22	1.14711	5	0.32972	-20.481	1.79869	0.00935531	0.0329229
chr11	Gm11971	ENSMUSG00000083693	288	22	4.42515	5	1.27194	-20.481	1.79869	0.00935531	0.0329229
chr7	0610005C13Rik	ENSMUSG00000085214	3582	22	0.355791	5	0.102267	-20.481	1.79869	0.00935531	0.0329229
chr5	Ccdc64	ENSMUSG00000041609	5932	81	0.791009	38	0.469323	-18.0778	0.753111	0.00934076	0.0328843
chr4	1700029G01Rik	ENSMUSG00000073758	2717	81	1.727	38	1.02467	-18.0778	0.753111	0.00934076	0.0328843
chrX	Arhgef6	ENSMUSG00000031133	8077	286	2.05123	283	2.567	-15.7195	-0.323598	0.00928508	0.0326945
chr13	Faf2	ENSMUSG00000025873	5064	1646	18.8293	1431	20.7031	-13.288	-0.136871	0.00928308	0.0326906
chr13	Zcchc6	ENSMUSG00000035248	5551	2323	24.2424	1689	22.292	-12.9199	0.121009	0.00928106	0.0326866
chr10	Tsfm	ENSMUSG00000040521	2749	218	4.59388	128	3.41134	-16.4876	0.429373	0.00924045	0.0325467
chr10	Dgka	ENSMUSG00000025357	2808	166	3.42459	175	4.56595	-16.4586	-0.414983	0.00924045	0.0325467
chr18	Tmx3	ENSMUSG00000024614	4611	3750	47.1122	3159	50.1931	-12.1228	-0.0913887	0.00918097	0.0323434
chr18	Rnf14	ENSMUSG00000060450	3515	2644	43.5746	2254	46.9806	-12.6183	-0.108577	0.00913616	0.0321886
chr1	Tmeff2	ENSMUSG00000026109	5654	325	3.32985	317	4.10765	-15.5454	-0.302854	0.00908564	0.0320137
chr11	2900052L18Rik	ENSMUSG00000043993	1588	41	1.49565	15	0.692039	-19.2395	1.11185	0.00907334	0.0319734
chr8	1700029J07Rik	ENSMUSG00000071103	2740	76	1.60679	35	0.935852	-18.1831	0.779833	0.00905798	0.0319223
chr18	Sncaip	ENSMUSG00000024534	4014	270	3.89658	165	3.01159	-16.1502	0.371682	0.00905167	0.0319031
chr16	Popdc2	ENSMUSG00000022803	2360	28	0.687295	8	0.248352	-19.9681	1.46854	0.00904119	0.0318692
chr12	1200009I06Rik	ENSMUSG00000021280	4268	11	0.149302	23	0.394815	-19.8802	-1.40294	0.00904119	0.0318692
chr6	Slc6a1	ENSMUSG00000030310	4322	11	0.147437	23	0.389882	-19.8802	-1.40294	0.00904119	0.0318692
chr4	Tox	ENSMUSG00000041272	7609	143	1.08869	154	1.4828	-16.6584	-0.445727	0.00902679	0.0318276
chr13	Hnrnpk	ENSMUSG00000021546	2993	5790	112.065	4343	106.31	-11.5798	0.0760601	0.00895595	0.0315809
chr17	Ppm1b	ENSMUSG00000061130	4971	860	10.0219	590	8.69557	-14.3953	0.20481	0.00891702	0.0314466
chr16	Ehhadh	ENSMUSG00000022853	3018	82	1.57395	97	2.35474	-17.393	-0.581172	0.00890055	0.0313915
chr1	Fam36a	ENSMUSG00000026500	883	809	53.0744	553	45.8833	-14.4862	0.210049	0.00887989	0.0313217
chr19	Psd	ENSMUSG00000037126	4098	108	1.52668	55	0.983288	-17.6036	0.634716	0.00887359	0.0313024
chrX	G6pdx	ENSMUSG00000031400	3080	1227	23.0776	863	20.5282	-13.8647	0.168891	0.00885961	0.0312561
chr17	Zfp947	ENSMUSG00000063383	2872	34	0.685791	50	1.27549	-18.5061	-0.895205	0.00883621	0.0311765
chr16	Nagpa	ENSMUSG00000023143	2360	216	5.30199	127	3.94259	-16.4999	0.427391	0.00883103	0.0311613
chr15	Micall1	ENSMUSG00000033039	6691	728	6.30286	494	5.40911	-14.6436	0.220616	0.00881129	0.0310946
chr10	Smarcc2	ENSMUSG00000025369	5027	2078	23.9461	1503	21.9048	-13.0844	0.128539	0.00880036	0.031059
chr7	Pak4	ENSMUSG00000030602	3545	183	2.99042	105	2.17002	-16.7568	0.462643	0.0087913	0.03103
chr9	Mmp3	ENSMUSG00000043613	1798	1540	49.6168	1097	44.6999	-13.5277	0.150556	0.00871831	0.0307753
chr17	Atp6v0c	ENSMUSG00000024121	3330	114	1.98316	59	1.29807	-17.514	0.611436	0.00871533	0.0307678
chr15	Tcfcp2	ENSMUSG00000009733	3349	348	6.01952	219	4.79092	-15.7629	0.329345	0.00867438	0.0306261
chr6	C530028O21Rik	ENSMUSG00000030329	2753	462	9.7215	300	7.98371	-15.3314	0.284119	0.00865117	0.0305471
chr9	Olfr920	ENSMUSG00000061039	1960	44	1.30045	16	0.598072	-19.142	1.12062	0.0086415	0.0305159
chr8	Pex11c	ENSMUSG00000069633	3397	22	0.375167	36	0.77642	-19.0571	-1.0493	0.0086415	0.0305159
chr2	Gm13966	ENSMUSG00000087545	832	22	1.53178	36	3.17007	-19.0571	-1.0493	0.0086415	0.0305159
chrX	Rp2h	ENSMUSG00000060090	5146	1090	12.2703	969	13.7957	-13.8665	-0.169052	0.00859846	0.0303727
chr17	Zfp760	ENSMUSG00000067928	4209	1158	15.9378	811	14.1167	-13.9512	0.17505	0.00858328	0.0303219
chr18	Chmp1b	ENSMUSG00000073543	2384	1146	27.8468	1016	31.2232	-13.7962	-0.165105	0.00857204	0.0302851
chr9	Col7a1	ENSMUSG00000025650	10206	62	0.351912	77	0.552745	-17.7612	-0.651402	0.00855655	0.0302333
chr17	Ralbp1	ENSMUSG00000024096	3771	1623	24.9321	1159	22.5173	-13.4502	0.146971	0.00854758	0.0302045
chr3	Pkia	ENSMUSG00000027499	3683	1051	16.531	936	18.6193	-13.9178	-0.171629	0.00853762	0.0301722
chr9	Myo5a	ENSMUSG00000034593	14803	4592	17.9701	3847	19.0398	-11.8345	-0.0834225	0.00853079	0.030151
chr19	Trmt112	ENSMUSG00000038812	1030	119	6.69279	62	4.41006	-17.4472	0.60181	0.00852135	0.0301205
chr14	Cdkn3	ENSMUSG00000037628	1088	81	4.31274	96	6.46446	-17.4093	-0.583924	0.00852135	0.0301205
chr8	Cyb5b	ENSMUSG00000031924	4294	4473	60.344	3750	63.9822	-11.8719	-0.0844592	0.0085014	0.0300558
chr13	AC167669.3	ENSMUSG00000091264	4482	1365	17.6424	1199	19.5991	-13.5506	-0.151742	0.00848243	0.0299916
chr2	Map1lc3a	ENSMUSG00000027602	1181	401	19.6694	256	15.8811	-15.548	0.308647	0.00843799	0.0298373
chr4	Zbtb8a	ENSMUSG00000028807	2321	213	5.31621	125	3.94571	-16.5215	0.430114	0.00843089	0.0298151
chr3	Bdh2	ENSMUSG00000028167	1202	45	2.16873	60	3.6571	-18.1724	-0.753849	0.00841699	0.0297688
chr4	Acot11	ENSMUSG00000034853	6080	45	0.428752	60	0.722999	-18.1724	-0.753849	0.00841699	0.0297688
chr7	Ccdc8	ENSMUSG00000041117	2058	121	3.40594	134	4.77034	-16.8793	-0.486037	0.00840688	0.0297387
chr8	Rnf170	ENSMUSG00000013878	5032	314	3.61482	195	2.83912	-15.9208	0.348479	0.00839131	0.0296865
chr4	Slc31a2	ENSMUSG00000066152	2033	250	7.12361	252	9.0814	-15.9002	-0.350307	0.00839131	0.0296865
chr12	Rtn1	ENSMUSG00000021087	4003	131	1.89576	70	1.28116	-17.2904	0.565329	0.00838649	0.0296751
chr3	Cryz	ENSMUSG00000028199	2873	277	5.58524	276	7.03823	-15.7606	-0.333594	0.00831797	0.0294355
chr9	Gm16794	ENSMUSG00000086393	3061	125	2.36562	66	1.57968	-17.3666	0.582579	0.00829969	0.0293737
chr18	Rbfa	ENSMUSG00000024570	1377	158	6.64692	88	4.68208	-16.9901	0.505538	0.00826542	0.0292552
chr17	Klraq1	ENSMUSG00000034709	3133	657	12.1479	441	10.3126	-14.7995	0.236303	0.00826094	0.0292421
chrX	Araf	ENSMUSG00000001127	6274	1039	9.59331	927	10.8249	-13.933	-0.174257	0.00820698	0.0290539
chr7	Clasrp	ENSMUSG00000061028	2153	165	4.43953	92	3.13064	-16.9268	0.503949	0.00815072	0.0288575
chrX	F8a	ENSMUSG00000078317	2490	80	1.86118	95	2.79521	-17.4258	-0.586739	0.00815045	0.0288575
chr4	Megf9	ENSMUSG00000039270	8226	1720	12.1126	1231	10.9638	-13.3648	0.143766	0.00814785	0.0288529
chr14	Elf1	ENSMUSG00000036461	4328	1370	18.3371	1204	20.3812	-13.5449	-0.152471	0.00813677	0.0288164
chr6	Sema4f	ENSMUSG00000000627	5033	24	0.276237	6	0.0873402	-20.2868	1.66119	0.00813006	0.0287955
chr11	Adap2	ENSMUSG00000020709	2602	24	0.53432	6	0.16894	-20.2868	1.66119	0.00813006	0.0287955
chr17	Cyp4f41-ps	ENSMUSG00000024295	2009	24	0.692036	6	0.218807	-20.2868	1.66119	0.00813006	0.0287955
chr17	Sft2d1	ENSMUSG00000073468	3580	187	3.02591	107	2.18973	-16.7275	0.466616	0.0081192	0.0287653
chr13	Idi1	ENSMUSG00000058258	2866	101	2.04147	116	2.96532	-17.1136	-0.538581	0.00810855	0.0287303
chr6	Pde3a	ENSMUSG00000041741	4205	399	5.49673	383	6.67302	-15.261	-0.279767	0.00805795	0.0285538
chr11	Selm	ENSMUSG00000075702	1478	174	6.81981	183	9.07124	-16.3924	-0.411568	0.00804884	0.0285243
chr5	Srp72	ENSMUSG00000036323	5681	5265	53.6872	4397	56.705	-11.6395	-0.0788973	0.00799612	0.0283401
chr9	Yap1	ENSMUSG00000053110	4167	4784	66.5067	4005	70.4156	-11.7759	-0.0823962	0.00799111	0.0283251
chr17	Zfp943	ENSMUSG00000053347	3880	398	5.94222	382	7.21309	-15.2647	-0.279616	0.00797703	0.0282779
chr14	Sdr39u1	ENSMUSG00000022223	1226	245	11.5764	146	8.72473	-16.3085	0.408002	0.00796281	0.0282303
chr2	2010317E24Rik	ENSMUSG00000026955	3107	69	1.28649	30	0.707408	-18.364	0.862823	0.00795946	0.0282211
chr17	Zbtb12	ENSMUSG00000049823	1835	124	3.91456	65	2.59518	-17.3834	0.593017	0.00795373	0.0282035
chr7	9130208D14Rik	ENSMUSG00000086513	7293	36	0.285952	12	0.120549	-19.4943	1.24615	0.00794273	0.0281672
chr2	Snph	ENSMUSG00000027457	7359	33	0.259772	10	0.0995568	-19.6886	1.38365	0.0079159	0.0280747
chr10	Nhsl1	ENSMUSG00000039835	11019	584	3.07021	542	3.60369	-14.7357	-0.231136	0.00791111	0.0280605
chr1	Il18rap	ENSMUSG00000026068	6752	30	0.257387	45	0.488281	-18.6724	-0.923774	0.00790518	0.0280421
chrX	Zcchc18	ENSMUSG00000031428	4733	30	0.367183	45	0.696572	-18.6724	-0.923774	0.00790518	0.0280421
chr2	6720416L17Rik	ENSMUSG00000075277	2317	30	0.750054	45	1.42291	-18.6724	-0.923774	0.00790518	0.0280421
chr10	Bsg	ENSMUSG00000023175	1752	5235	173.093	3912	163.589	-11.7279	0.0814718	0.00789117	0.0280005
chr13	Etohd2	ENSMUSG00000089875	3135	567	10.4771	375	8.76362	-15.0228	0.257647	0.00787134	0.0279329
chr7	Gm10602	ENSMUSG00000073985	609	83	7.89511	39	4.69177	-18.0415	0.750826	0.00784659	0.0278477
chr4	Thap3	ENSMUSG00000039759	1334	52	2.25811	68	3.73459	-17.9778	-0.725834	0.00784659	0.0278477
chr6	Crhr2	ENSMUSG00000003476	4901	9	0.106379	0	0	-35.4436	29.1448	0.0078125	0.0277321
chr11	Dlx4	ENSMUSG00000020871	1943	9	0.268329	0	0	-35.4436	29.1448	0.0078125	0.0277321
chr7	Odf3	ENSMUSG00000025482	1522	9	0.342551	0	0	-35.4436	29.1448	0.0078125	0.0277321
chr2	Meig1	ENSMUSG00000026650	1051	9	0.496063	0	0	-35.4436	29.1448	0.0078125	0.0277321
chr4	1110017D15Rik	ENSMUSG00000028441	1421	9	0.366898	0	0	-35.4436	29.1448	0.0078125	0.0277321
chr7	Ppm1n	ENSMUSG00000030402	1631	9	0.319658	0	0	-35.4436	29.1448	0.0078125	0.0277321
chr7	Dkkl1	ENSMUSG00000030792	903	9	0.577367	0	0	-35.4436	29.1448	0.0078125	0.0277321
chr9	4931429I11Rik	ENSMUSG00000032023	3343	9	0.155957	0	0	-35.4436	29.1448	0.0078125	0.0277321
chr9	Scn11a	ENSMUSG00000034115	5837	9	0.0893203	0	0	-35.4436	29.1448	0.0078125	0.0277321
chr4	1810019J16Rik	ENSMUSG00000037600	2374	9	0.219614	0	0	-35.4436	29.1448	0.0078125	0.0277321
chr5	4931409K22Rik	ENSMUSG00000038199	2670	9	0.195267	0	0	-35.4436	29.1448	0.0078125	0.0277321
chr4	Ptchd2	ENSMUSG00000041544	8857	9	0.0588645	0	0	-35.4436	29.1448	0.0078125	0.0277321
chr19	Dmrt3	ENSMUSG00000042372	2390	9	0.218143	0	0	-35.4436	29.1448	0.0078125	0.0277321
chr9	Mrap2	ENSMUSG00000042761	2258	9	0.230896	0	0	-35.4436	29.1448	0.0078125	0.0277321
chr6	Fam19a4	ENSMUSG00000046500	2182	9	0.238938	0	0	-35.4436	29.1448	0.0078125	0.0277321
chr19	Nrap	ENSMUSG00000049134	5507	9	0.0946727	0	0	-35.4436	29.1448	0.0078125	0.0277321
chr8	BC030500	ENSMUSG00000049946	1769	9	0.294722	0	0	-35.4436	29.1448	0.0078125	0.0277321
chr9	Nrgn	ENSMUSG00000053310	1293	9	0.403219	0	0	-35.4436	29.1448	0.0078125	0.0277321
chr8	Gm10043	ENSMUSG00000058567	523	9	0.996869	0	0	-35.4436	29.1448	0.0078125	0.0277321
chr1	Lefty2	ENSMUSG00000066652	2611	9	0.199679	0	0	-35.4436	29.1448	0.0078125	0.0277321
chr2	Cst7	ENSMUSG00000068129	986	9	0.528765	0	0	-35.4436	29.1448	0.0078125	0.0277321
chr4	Htr1d	ENSMUSG00000070687	3201	9	0.162875	0	0	-35.4436	29.1448	0.0078125	0.0277321
chr5	Cux2	ENSMUSG00000072641	414	9	1.25933	0	0	-35.4436	29.1448	0.0078125	0.0277321
chr2	Gm13889	ENSMUSG00000075021	747	9	0.697942	0	0	-35.4436	29.1448	0.0078125	0.0277321
chr5	Gm15614	ENSMUSG00000085234	1537	9	0.339208	0	0	-35.4436	29.1448	0.0078125	0.0277321
chr11	1500016L03Rik	ENSMUSG00000087211	698	9	0.746938	0	0	-35.4436	29.1448	0.0078125	0.0277321
chr2	Gm13883	ENSMUSG00000087473	1818	9	0.286778	0	0	-35.4436	29.1448	0.0078125	0.0277321
chr5	Gm13822	ENSMUSG00000087477	346	9	1.50683	0	0	-35.4436	29.1448	0.0078125	0.0277321
chr2	A530013C23Rik	ENSMUSG00000006462	5964	0	0	7	0.0859904	-35.4555	-29.1211	0.0078125	0.0277321
chr16	Cd200r3	ENSMUSG00000036172	5984	0	0	7	0.085703	-35.4555	-29.1211	0.0078125	0.0277321
chr14	Antxrl	ENSMUSG00000047441	2126	0	0	7	0.241226	-35.4555	-29.1211	0.0078125	0.0277321
chr5	8030423F21Rik	ENSMUSG00000052295	2850	0	0	7	0.179946	-35.4555	-29.1211	0.0078125	0.0277321
chr4	Mup3	ENSMUSG00000066154	969	0	0	7	0.529254	-35.4555	-29.1211	0.0078125	0.0277321
chr8	Gm10689	ENSMUSG00000074412	435	0	0	7	1.17896	-35.4555	-29.1211	0.0078125	0.0277321
chr3	4930455H04Rik	ENSMUSG00000080907	1341	0	0	7	0.382436	-35.4555	-29.1211	0.0078125	0.0277321
chr2	4930412B13Rik	ENSMUSG00000086221	1276	0	0	7	0.401918	-35.4555	-29.1211	0.0078125	0.0277321
chr6	Zfp212	ENSMUSG00000052763	3002	244	4.70843	145	3.53873	-16.3164	0.412017	0.00780011	0.0277321
chr7	AC160535.1	ENSMUSG00000091900	1544	40	1.50076	14	0.66431	-19.3071	1.17576	0.00778744	0.0277321
chrY	Eif2s3y	ENSMUSG00000069049	4161	847	11.7919	580	10.2122	-14.4187	0.207498	0.00774168	0.0275817
chrX	Tcfe3	ENSMUSG00000000134	7138	740	6.00555	675	6.92815	-14.4067	-0.206174	0.00774168	0.0275817
chr8	Slc25a15	ENSMUSG00000031482	3451	462	7.75523	299	6.34769	-15.3339	0.288936	0.00772549	0.0275294
chr10	Ddit3	ENSMUSG00000025408	1711	593	20.0772	550	23.5506	-14.7141	-0.230211	0.00768531	0.0273889
chr12	Ppp2r5c	ENSMUSG00000017843	4588	2089	26.3762	1801	28.7594	-12.9501	-0.124797	0.00763661	0.0272179
chr3	Gm15998	ENSMUSG00000086389	1844	30	0.942449	8	0.317848	-19.9183	1.56808	0.00763208	0.0272044
chr1	C230030N03Rik	ENSMUSG00000089955	2673	30	0.650159	8	0.219271	-19.9183	1.56808	0.00763208	0.0272044
chr14	Adcy4	ENSMUSG00000022220	3500	69	1.14203	85	1.77927	-17.6128	-0.639678	0.00762829	0.0271962
chr17	Slc25a27	ENSMUSG00000023912	2846	94	1.91333	45	1.15842	-17.8485	0.723924	0.00762383	0.0271829
chr9	2300009A05Rik	ENSMUSG00000032403	598	51	4.94045	20	2.4503	-18.8746	1.01169	0.00762052	0.0271738
chr8	G430095P16Rik	ENSMUSG00000074203	721	26	2.08899	42	4.2678	-18.8254	-1.03069	0.00762052	0.0271738
chr1	Trak2	ENSMUSG00000026028	6240	2861	26.5602	2094	24.5857	-12.6146	0.111447	0.0076081	0.0271347
chr11	Baiap2	ENSMUSG00000025372	4992	178	2.06558	187	2.74446	-16.3604	-0.409972	0.00759542	0.0270921
chr4	Efcab7	ENSMUSG00000073791	2089	297	8.23598	182	6.38297	-16.0107	0.367713	0.00759124	0.0270798
chr12	Serpina3i	ENSMUSG00000079014	2224	47	1.22422	63	2.07537	-18.1058	-0.761502	0.00758481	0.0270595
chr15	Dhh	ENSMUSG00000023000	2363	17	0.416757	2	0.0620092	-21.328	2.74865	0.00753784	0.0268946
chr6	Add2	ENSMUSG00000030000	3119	17	0.315741	2	0.0469791	-21.328	2.74865	0.00753784	0.0268946
chr8	Tsnaxip1	ENSMUSG00000031893	2226	17	0.442406	2	0.0658256	-21.328	2.74865	0.00753784	0.0268946
chr1	Thsd7b	ENSMUSG00000042581	9486	17	0.103816	2	0.0154467	-21.328	2.74865	0.00753784	0.0268946
chr2	4922505G16Rik	ENSMUSG00000074627	4844	17	0.203302	2	0.0302493	-21.328	2.74865	0.00753784	0.0268946
chr10	4933400F03Rik	ENSMUSG00000085837	1779	17	0.553567	2	0.0823652	-21.328	2.74865	0.00753784	0.0268946
chr6	Ankrd53	ENSMUSG00000014747	1739	16	0.532989	2	0.0842598	-21.3717	2.66119	0.00753784	0.0268946
chr13	Irf4	ENSMUSG00000021356	4715	16	0.196578	2	0.0310769	-21.3717	2.66119	0.00753784	0.0268946
chr1	9430070O13Rik	ENSMUSG00000026601	2154	16	0.4303	2	0.0680259	-21.3717	2.66119	0.00753784	0.0268946
chr2	Chrna1	ENSMUSG00000027107	4386	16	0.211324	2	0.0334081	-21.3717	2.66119	0.00753784	0.0268946
chr6	Atp2b2	ENSMUSG00000030302	10774	16	0.0860281	2	0.0136001	-21.3717	2.66119	0.00753784	0.0268946
chr3	Mcoln3	ENSMUSG00000036853	3458	16	0.268036	2	0.0423735	-21.3717	2.66119	0.00753784	0.0268946
chr6	Vmn1r32	ENSMUSG00000062905	2442	16	0.379552	2	0.0600032	-21.3717	2.66119	0.00753784	0.0268946
chr4	4930412C18Rik	ENSMUSG00000085558	6054	16	0.1531	2	0.0242035	-21.3717	2.66119	0.00753784	0.0268946
chr11	Gm12248	ENSMUSG00000086962	957	16	0.968513	2	0.153112	-21.3717	2.66119	0.00753784	0.0268946
chr6	AC124756.1	ENSMUSG00000090432	3377	16	0.274465	2	0.0433899	-21.3717	2.66119	0.00753784	0.0268946
chr6	Sh2d6	ENSMUSG00000052631	1704	4	0.135984	14	0.601933	-20.9681	-2.14617	0.00753784	0.0268946
chr16	Dirc2	ENSMUSG00000022848	5395	687	7.37671	462	6.27394	-14.7338	0.233606	0.00752567	0.0268946
chr4	Trim14	ENSMUSG00000039853	4442	43	0.560773	15	0.247402	-19.2052	1.18056	0.00750818	0.0268355
chr7	Gm10676	ENSMUSG00000074355	3221	43	0.773348	15	0.341185	-19.2052	1.18056	0.00750818	0.0268355
chr6	Clec5a	ENSMUSG00000029915	3820	21	0.318459	35	0.671266	-19.1109	-1.07578	0.00750818	0.0268355
chr4	Snora73b	ENSMUSG00000065353	205	21	5.93421	35	12.5085	-19.1109	-1.07578	0.00750818	0.0268355
chr8	Dhodh	ENSMUSG00000031730	6194	200	1.87049	115	1.36024	-16.6271	0.459555	0.00749856	0.0268116
chr11	Nlgn2	ENSMUSG00000051790	5785	978	9.79339	877	11.1067	-14.0167	-0.181554	0.00748548	0.0267674
chr5	Ccni	ENSMUSG00000063015	3303	1947	34.1472	1401	31.0756	-13.1821	0.135985	0.00746985	0.0267141
chr12	Gm5786	ENSMUSG00000066487	708	3	0.245463	12	1.24176	-21.2868	-2.33881	0.00738525	0.0264141
chr10	Gm4925	ENSMUSG00000069540	1561	3	0.111331	12	0.563207	-21.2868	-2.33881	0.00738525	0.0264141
chr13	Cntnap3	ENSMUSG00000033063	4868	2	0.0238	12	0.180601	-21.5792	-2.92377	0.00738525	0.0264141
chr1	1600012P17Rik	ENSMUSG00000047661	2860	2	0.0405099	12	0.307401	-21.5792	-2.92377	0.00738525	0.0264141
chr11	Cdc42ep4	ENSMUSG00000041598	3643	336	5.34291	328	6.59636	-15.4968	-0.304046	0.0073666	0.0263577
chr5	Tmub1	ENSMUSG00000028958	1704	36	1.22386	51	2.19276	-18.4506	-0.841312	0.00734341	0.0262772
chr4	Adprhl2	ENSMUSG00000042558	2467	207	4.8607	120	3.56371	-16.5715	0.447785	0.00728715	0.0260784
chr5	Paqr3	ENSMUSG00000055725	7566	207	1.5849	120	1.162	-16.5715	0.447785	0.00728715	0.0260784
chr4	Orc3	ENSMUSG00000040044	6085	1328	12.6426	935	11.2575	-13.7498	0.167406	0.00727505	0.0260402
chr10	BC005764	ENSMUSG00000035835	4357	231	3.0713	136	2.28687	-16.4021	0.425475	0.00726724	0.0260148
chr2	Otud1	ENSMUSG00000043415	2529	421	9.64341	269	7.7928	-15.4772	0.307403	0.00726499	0.0260093
chr4	Dhcr24	ENSMUSG00000034926	4028	2432	34.9761	2085	37.9233	-12.7348	-0.116715	0.00726416	0.0260088
chr1	Klf7	ENSMUSG00000025959	8133	1722	12.2653	1498	13.4943	-13.2224	-0.137764	0.00726374	0.0260088
chr7	Sytl2	ENSMUSG00000030616	6374	147	1.33599	80	0.919534	-17.1109	0.538933	0.00725626	0.0259856
chr19	Gstp1	ENSMUSG00000060803	753	161	12.3859	172	16.7349	-16.4931	-0.434159	0.00724578	0.0259506
chr8	Rab3a	ENSMUSG00000031840	2226	98	2.55034	48	1.57981	-17.7719	0.690936	0.00723667	0.0259205
chr15	Prr5	ENSMUSG00000036106	1917	154	4.65367	84	3.21031	-17.0422	0.535658	0.00722655	0.0258868
chr7	Pgap2	ENSMUSG00000030990	4105	398	5.61652	383	6.83558	-15.2628	-0.283387	0.00720498	0.025812
chr10	Oit3	ENSMUSG00000009654	2788	19	0.394783	3	0.0788349	-20.9553	2.32415	0.00719738	0.0257873
chr11	Tcam1	ENSMUSG00000020712	3676	19	0.299416	3	0.059791	-20.9553	2.32415	0.00719738	0.0257873
chrX	Frmpd3	ENSMUSG00000042425	3453	19	0.318753	3	0.0636524	-20.9553	2.32415	0.00719738	0.0257873
chr11	Unc13d	ENSMUSG00000057948	4543	19	0.242275	3	0.0483803	-20.9553	2.32415	0.00719738	0.0257873
chr4	Gm12932	ENSMUSG00000086342	620	19	1.77525	3	0.354503	-20.9553	2.32415	0.00719738	0.0257873
chr1	B4galt3	ENSMUSG00000052423	5387	323	3.47339	200	2.72002	-15.8821	0.352723	0.00718637	0.0257604
chr2	Asb6	ENSMUSG00000039483	4903	333	3.93441	207	3.09313	-15.8353	0.34708	0.00718515	0.0257585
chr10	Frs2	ENSMUSG00000020170	5682	2794	28.4854	2382	30.7136	-12.5387	-0.108653	0.00716367	0.025684
chr5	Gtf2ird1	ENSMUSG00000023079	4073	353	5.02062	221	3.97528	-15.746	0.33681	0.00714056	0.0256036
chr11	Mpdu1	ENSMUSG00000018761	2420	364	8.71332	228	6.90255	-15.7014	0.336093	0.00709989	0.0254603
chr9	Amigo3	ENSMUSG00000032593	2543	77	1.75405	35	1.00835	-18.1737	0.798692	0.00704075	0.0252507
chr15	Ndrg1	ENSMUSG00000005125	6299	766	7.04457	698	8.11846	-14.3576	-0.204694	0.00700516	0.0251255
chr15	Il7r	ENSMUSG00000003882	3208	27	0.487559	7	0.159865	-20.0906	1.60872	0.00700037	0.0251107
chr8	Comp	ENSMUSG00000031849	2425	26	0.621096	7	0.211483	-20.1178	1.55427	0.00700037	0.0251107
chr10	6330407J23Rik	ENSMUSG00000038916	3948	26	0.381499	7	0.1299	-20.1178	1.55427	0.00700037	0.0251107
chr2	Rtn4rl2	ENSMUSG00000050896	1506	26	1.00011	7	0.340536	-20.1178	1.55427	0.00700037	0.0251107
chr1	Fam135a	ENSMUSG00000026153	6468	2191	19.6232	1584	17.9422	-13.0084	0.129206	0.00696703	0.0250009
chr3	Pdzk1	ENSMUSG00000038298	3556	120	1.95487	62	1.27738	-17.4412	0.613883	0.00696119	0.0249824
chr15	Hnrnpa1	ENSMUSG00000046434	1126	133	6.84244	70	4.55459	-17.2794	0.587188	0.00691528	0.02482
chr17	Zfp523	ENSMUSG00000024220	3966	91	1.32919	107	1.97661	-17.2471	-0.572484	0.00691528	0.02482
chr7	Tead2	ENSMUSG00000030796	4175	659	9.14379	440	7.72122	-14.799	0.243964	0.00689239	0.0247427
chr13	Fars2	ENSMUSG00000021420	2125	166	4.52529	92	3.17189	-16.9224	0.512666	0.00685774	0.0246207
chr15	Ywhaz	ENSMUSG00000022285	3990	3031	44.0059	2578	47.3369	-12.4229	-0.10527	0.00685722	0.0246207
chr15	Hoxc13	ENSMUSG00000001655	2433	102	2.4286	51	1.53574	-17.6993	0.661189	0.00685164	0.0246036
chr4	E130102H24Rik	ENSMUSG00000086782	741	81	6.33234	37	3.65825	-18.0971	0.791585	0.00683163	0.0245342
chr2	Ivd	ENSMUSG00000027332	5505	350	3.68305	341	4.53823	-15.4393	-0.301228	0.00683065	0.024533
chr6	Fam176a	ENSMUSG00000035104	2805	97	2.00326	47	1.22759	-17.7945	0.706513	0.00682955	0.0245315
chr6	Pip	ENSMUSG00000058499	571	108	10.9568	54	6.92863	-17.6168	0.661189	0.00682262	0.024509
chr4	Tnfsf15	ENSMUSG00000050395	5828	71	0.705726	87	1.09368	-17.5754	-0.632008	0.00682262	0.024509
chr7	Slx1b	ENSMUSG00000059772	3332	126	2.1906	66	1.4512	-17.3609	0.594074	0.00680746	0.0244593
chr15	Zfpm2	ENSMUSG00000022306	6376	449	4.07939	427	4.90647	-15.0974	-0.266332	0.00680735	0.0244593
chr4	Pex14	ENSMUSG00000028975	6272	272	2.51224	164	1.9157	-16.1492	0.3911	0.00678862	0.0243964
chr7	Polr3e	ENSMUSG00000030880	4234	425	5.81481	272	4.70661	-15.4623	0.305045	0.00675002	0.02426
chr8	1700030J22Rik	ENSMUSG00000031847	2971	50	0.974911	19	0.468534	-18.9258	1.05712	0.00674145	0.0242316
chr5	3110082I17Rik	ENSMUSG00000053553	1429	145	5.87805	78	3.99901	-17.1391	0.555696	0.00673823	0.0242224
chr5	Asl	ENSMUSG00000025533	3640	211	3.35798	122	2.45555	-16.5458	0.451551	0.00672932	0.0241927
chr6	Mrpl53	ENSMUSG00000030037	735	236	18.6004	139	13.8553	-16.3709	0.424891	0.00670994	0.0241254
chr13	Lyrm4	ENSMUSG00000046573	1515	158	6.04146	87	4.20723	-16.9984	0.522026	0.00669931	0.0240895
chr10	Tle6	ENSMUSG00000034758	2571	38	0.856207	54	1.5388	-18.3703	-0.845771	0.00669502	0.0240764
chr14	Mettl3	ENSMUSG00000022160	3381	559	9.57776	368	7.9743	-15.0466	0.264331	0.00667963	0.0240234
chr6	Ndufb2	ENSMUSG00000002416	5617	317	3.26928	312	4.06949	-15.5749	-0.315875	0.00665508	0.0239375
chr7	Vkorc1	ENSMUSG00000030804	2403	710	17.116	652	19.8785	-14.4615	-0.215864	0.00665388	0.0239355
chr9	Acad8	ENSMUSG00000031969	3787	458	7.00596	435	8.41557	-15.0697	-0.264479	0.00665373	0.0239355
chr6	Lmo3	ENSMUSG00000030226	5024	21	0.24214	4	0.0583311	-20.6756	2.05351	0.00661075	0.023785
chr6	Nxph1	ENSMUSG00000046178	4753	21	0.255946	4	0.0616569	-20.6756	2.05351	0.00661075	0.023785
chr10	SNORD101.1	ENSMUSG00000077440	74	21	16.4394	4	3.96021	-20.6756	2.05351	0.00661075	0.023785
chr9	Gm16493	ENSMUSG00000078306	3758	21	0.323713	4	0.0779818	-20.6756	2.05351	0.00661075	0.023785
chr17	Gm10996	ENSMUSG00000078821	3523	21	0.345306	4	0.0831835	-20.6756	2.05351	0.00661075	0.023785
chr5	AC134910.1	ENSMUSG00000091303	1028	21	1.18338	4	0.285073	-20.6756	2.05351	0.00661075	0.023785
chr11	Gria1	ENSMUSG00000020524	6012	6	0.0578136	17	0.207167	-20.5355	-1.84131	0.00661075	0.023785
chr5	Kctd8	ENSMUSG00000037653	3403	35	0.595804	11	0.236821	-19.5774	1.33104	0.00660882	0.023785
chr11	Aloxe3	ENSMUSG00000020892	6222	39	0.363105	13	0.153075	-19.3788	1.24615	0.00660045	0.0237665
chr2	Gm13427	ENSMUSG00000087549	794	39	2.84539	13	1.19953	-19.3788	1.24615	0.00660045	0.0237665
chr11	AL662835.2	ENSMUSG00000091759	3683	39	0.613423	13	0.258602	-19.3788	1.24615	0.00660045	0.0237665
chr4	Mtap7d1	ENSMUSG00000028849	3652	1069	16.9568	955	19.1585	-13.891	-0.176122	0.0065837	0.0237132
chrX	Timm17b	ENSMUSG00000031158	2514	202	4.65461	116	3.38051	-16.6136	0.461419	0.00657268	0.0236758
chr7	Tnfrsf23	ENSMUSG00000037613	3353	768	13.2686	701	15.317	-14.3526	-0.207119	0.00656493	0.0236502
chr3	Tmem144	ENSMUSG00000027956	2480	235	5.48926	138	4.07678	-16.3792	0.429181	0.00656123	0.0236392
chr13	BC067074	ENSMUSG00000021763	8410	347	2.39018	216	1.88169	-15.7749	0.345093	0.00654275	0.0235749
chr7	Mesdc2	ENSMUSG00000038503	4751	2450	29.873	1779	27.4335	-12.844	0.122904	0.00653514	0.0235498
chr9	Trf	ENSMUSG00000032554	3310	76	1.3301	34	0.752559	-18.204	0.821653	0.00651776	0.0234895
chrX	2810403D21Rik	ENSMUSG00000086629	7048	45	0.369866	61	0.634094	-18.1604	-0.777696	0.00651776	0.0234895
chr2	Raly	ENSMUSG00000027593	3292	2642	46.4912	1924	42.8189	-12.7331	0.11871	0.00650693	0.023455
chr12	Dlst	ENSMUSG00000004789	2781	3270	68.1152	2402	63.2793	-12.4192	0.106243	0.00650403	0.0234469
chr4	AL670673.1	ENSMUSG00000091448	1919	101	3.0489	50	1.90891	-17.7207	0.675544	0.00647967	0.0233613
chr2	Rpp38	ENSMUSG00000049950	1042	242	13.4538	143	10.0544	-16.3324	0.420181	0.00647548	0.0233485
chr8	4933403G14Rik	ENSMUSG00000050930	3548	70	1.14291	86	1.77584	-17.594	-0.635793	0.00647287	0.0233414
chr15	Brp16	ENSMUSG00000022554	1959	157	4.64261	86	3.21628	-17.0113	0.529545	0.00647186	0.02334
chr3	Ppm1j	ENSMUSG00000002228	1721	42	1.41373	15	0.638558	-19.2221	1.14662	0.0064558	0.0232844
chrX	Yy2	ENSMUSG00000091736	2867	267	5.39487	269	6.87408	-15.8056	-0.349578	0.00645144	0.023271
chr14	Ncoa4	ENSMUSG00000056234	4452	137	1.78264	73	1.20132	-17.2278	0.569396	0.00644254	0.0232411
chr10	Lin7a	ENSMUSG00000019906	5952	96	0.934342	46	0.566219	-17.8175	0.722589	0.00643481	0.0232155
chr2	C330006A16Rik	ENSMUSG00000087679	2483	528	12.3184	345	10.1796	-15.1343	0.27513	0.00643163	0.0232063
chr7	2310002F09Rik	ENSMUSG00000085370	2460	32	0.75355	9	0.268039	-19.7868	1.49126	0.00642658	0.0231904
chr14	Ldb3	ENSMUSG00000021798	5942	13	0.126738	26	0.320576	-19.6713	-1.33881	0.00642658	0.0231904
chr4	Mfsd2a	ENSMUSG00000028655	2250	113	2.90933	57	1.85602	-17.5452	0.648478	0.00642306	0.0231822
chr11	Gm12264	ENSMUSG00000086536	500	354	41.0139	345	50.5521	-15.4227	-0.301658	0.00642273	0.0231822
chr5	Cxcl1	ENSMUSG00000029380	953	277	16.8378	167	12.8385	-16.123	0.391227	0.00639303	0.0230784
chr13	Gadd45g	ENSMUSG00000021453	1173	375	18.5196	363	22.6724	-15.3444	-0.29189	0.00637556	0.0230175
chr7	Fchsd2	ENSMUSG00000030691	9199	1210	7.61978	846	6.73782	-13.8891	0.177466	0.00637197	0.0230068
chr13	1700001L19Rik	ENSMUSG00000021534	1808	12	0.384486	1	0.040522	-22.0792	3.24615	0.00634766	0.0229213
chr16	Fetub	ENSMUSG00000022871	1913	12	0.363382	1	0.0382979	-22.0792	3.24615	0.00634766	0.0229213
chr1	Icos	ENSMUSG00000026009	3430	12	0.202668	1	0.0213597	-22.0792	3.24615	0.00634766	0.0229213
chr2	Duoxa1	ENSMUSG00000027224	2676	12	0.259772	1	0.0273781	-22.0792	3.24615	0.00634766	0.0229213
chr4	Slc30a2	ENSMUSG00000028836	3564	12	0.195048	1	0.0205566	-22.0792	3.24615	0.00634766	0.0229213
chr8	Cntnap4	ENSMUSG00000031772	6281	12	0.110675	1	0.0116644	-22.0792	3.24615	0.00634766	0.0229213
chr9	AI118078	ENSMUSG00000032313	4714	12	0.147465	1	0.0155418	-22.0792	3.24615	0.00634766	0.0229213
chr1	Npbwr1	ENSMUSG00000033774	3692	12	0.188286	1	0.0198439	-22.0792	3.24615	0.00634766	0.0229213
chr7	Xrra1	ENSMUSG00000035211	2631	12	0.264215	1	0.0278464	-22.0792	3.24615	0.00634766	0.0229213
chr7	Cuzd1	ENSMUSG00000040205	2255	12	0.308271	1	0.0324895	-22.0792	3.24615	0.00634766	0.0229213
chr11	Olfr1396	ENSMUSG00000047511	1180	12	0.58911	1	0.062088	-22.0792	3.24615	0.00634766	0.0229213
chr7	Magel2	ENSMUSG00000056972	4662	12	0.14911	1	0.0157151	-22.0792	3.24615	0.00634766	0.0229213
chr4	E130309F12Rik	ENSMUSG00000063446	7270	12	0.095619	1	0.0100776	-22.0792	3.24615	0.00634766	0.0229213
chr3	Ampd1	ENSMUSG00000070385	2921	12	0.237984	1	0.0250818	-22.0792	3.24615	0.00634766	0.0229213
chr14	Ccnb1ip1	ENSMUSG00000071470	1508	12	0.460975	1	0.0485835	-22.0792	3.24615	0.00634766	0.0229213
chr10	Ppil6	ENSMUSG00000078451	1068	12	0.65089	1	0.0685991	-22.0792	3.24615	0.00634766	0.0229213
chr11	Slfn1	ENSMUSG00000078763	1864	12	0.372935	1	0.0393046	-22.0792	3.24615	0.00634766	0.0229213
chrX	Gm14827	ENSMUSG00000084904	3089	12	0.225041	1	0.0237177	-22.0792	3.24615	0.00634766	0.0229213
chr2	4933423P22Rik	ENSMUSG00000085471	5522	12	0.125887	1	0.0132676	-22.0792	3.24615	0.00634766	0.0229213
chr16	Gm15976	ENSMUSG00000087240	429	12	1.6204	1	0.170778	-22.0792	3.24615	0.00634766	0.0229213
chr2	Gm13187	ENSMUSG00000087355	1549	12	0.448774	1	0.0472975	-22.0792	3.24615	0.00634766	0.0229213
chr18	AC148019.2	ENSMUSG00000090893	1575	12	0.441365	1	0.0465167	-22.0792	3.24615	0.00634766	0.0229213
chr7	Snord15a	ENSMUSG00000065822	148	1	0.391413	10	4.95026	-22.2108	-3.66074	0.00634766	0.0229213
chr6	AC124762.1	ENSMUSG00000092140	2291	118	2.98369	60	1.91874	-17.477	0.636941	0.00633785	0.0229213
chr7	Polr2l	ENSMUSG00000038489	1650	90	3.15977	43	1.9093	-17.9127	0.726777	0.00632868	0.0229067
chrX	Tmsb15b2	ENSMUSG00000089996	450	28	3.60448	43	7.00077	-18.7549	-0.957721	0.00630983	0.0228407
chr19	Pprc1	ENSMUSG00000055491	7402	1363	10.667	960	9.50193	-13.712	0.166868	0.00629169	0.0227773
chr2	Gm14471	ENSMUSG00000084892	2358	149	3.6605	81	2.5167	-17.0922	0.540507	0.00626025	0.0226657
chr13	Zfp72	ENSMUSG00000069184	1629	105	3.73393	120	5.39697	-17.0612	-0.531456	0.00626025	0.0226657
chr19	Kat5	ENSMUSG00000024926	2335	343	8.50951	213	6.68317	-15.7933	0.348544	0.00625425	0.0226484
chr5	Atp5k	ENSMUSG00000050856	565	249	25.5299	148	19.1912	-16.287	0.411737	0.00624407	0.0226138
chr16	Ifnar1	ENSMUSG00000022967	5879	2010	19.8057	1446	18.02	-13.1363	0.136317	0.00623472	0.0225821
chr2	Surf4	ENSMUSG00000014867	3281	7667	135.368	6352	141.838	-11.103	-0.0673601	0.00622616	0.0225534
chr2	Prrg4	ENSMUSG00000027171	3165	215	3.93516	125	2.89352	-16.5147	0.443597	0.00621498	0.0225151
chr12	Hs1bp3	ENSMUSG00000020605	2958	247	4.83722	251	6.21678	-15.9118	-0.361988	0.00621058	0.0225014
chr19	1810055G02Rik	ENSMUSG00000035372	1882	804	24.7476	546	21.2551	-14.4998	0.219483	0.00618115	0.0223969
chr8	Map2k7	ENSMUSG00000002948	5359	758	8.19375	512	6.99965	-14.5887	0.227243	0.00617775	0.0223868
chr2	Gca	ENSMUSG00000026893	3409	266	4.52014	159	3.41712	-16.1876	0.403588	0.00615647	0.0223119
chr4	Paqr7	ENSMUSG00000037348	4259	64	0.870502	81	1.39337	-17.7018	-0.678661	0.0061187	0.0221772
chr19	B3gnt1	ENSMUSG00000047379	2035	329	9.36546	324	11.6646	-15.5208	-0.316718	0.00611418	0.022163
chr11	Vps53	ENSMUSG00000017288	5203	600	6.68028	397	5.59019	-14.9408	0.257012	0.0061122	0.022158
chr7	Nucb2	ENSMUSG00000030659	1680	1033	35.6196	714	31.1371	-14.1255	0.194033	0.00609766	0.0221075
chr13	Cox7c	ENSMUSG00000017778	1018	70	3.98334	30	2.15905	-18.3536	0.883581	0.00609263	0.0220914
chr14	Mtmr9	ENSMUSG00000035078	2402	814	19.6313	741	22.6014	-14.2706	-0.203256	0.00608287	0.0220582
chr7	Mrpl48	ENSMUSG00000030706	5825	176	1.75031	98	1.23259	-16.8347	0.50591	0.00606658	0.0220013
chr15	Tomm22	ENSMUSG00000022427	1113	896	46.6348	613	40.3511	-14.3382	0.2088	0.00606368	0.0219929
chr15	Chkb	ENSMUSG00000022617	5501	382	4.02271	241	3.20971	-15.6266	0.325728	0.00606111	0.0219858
chr11	Rnd2	ENSMUSG00000001313	1990	239	6.95732	141	5.19106	-16.3515	0.422504	0.00605905	0.0219805
chr2	Ebf4	ENSMUSG00000053552	3236	61	1.09199	25	0.566006	-18.5844	0.94807	0.00603796	0.0219061
chrX	Rbm41	ENSMUSG00000031433	8483	828	5.65429	753	6.50332	-14.2467	-0.20183	0.00602126	0.0218477
chr3	Gon4l	ENSMUSG00000054199	7894	559	4.10216	367	3.40611	-15.0486	0.268257	0.00601363	0.0218222
chr14	Hacl1	ENSMUSG00000021884	5009	162	1.87353	89	1.30175	-16.9639	0.525305	0.00600154	0.0217804
chr5	Tpst2	ENSMUSG00000029344	2789	460	9.55447	296	7.77558	-15.3443	0.297225	0.00599676	0.0217652
chrX	Armcx1	ENSMUSG00000033460	2890	891	17.8598	806	20.4328	-14.1448	-0.194166	0.0059958	0.0217639
chr7	Fkrp	ENSMUSG00000048920	2773	483	10.0901	313	8.2696	-15.2688	0.287049	0.00598849	0.0217395
chr19	Nrxn2	ENSMUSG00000033768	13659	29	0.122992	8	0.0429102	-19.9427	1.51917	0.00598812	0.0217395
chr2	Disp2	ENSMUSG00000040035	7974	11	0.0799123	24	0.220508	-19.8495	-1.46434	0.00598812	0.0217395
chr6	Ttll3	ENSMUSG00000030276	5059	350	4.00775	218	3.15705	-15.762	0.344215	0.00596974	0.0216778
chr9	Paqr5	ENSMUSG00000032278	3954	23	0.336968	5	0.0926452	-20.449	1.86282	0.00592461	0.0215161
chr7	Atp1a3	ENSMUSG00000040907	5972	23	0.223103	5	0.0613395	-20.449	1.86282	0.00592461	0.0215161
chr10	Gm16786	ENSMUSG00000084914	2184	23	0.61006	5	0.167729	-20.449	1.86282	0.00592461	0.0215161
chr7	Car11	ENSMUSG00000003273	1926	7	0.210542	19	0.722748	-20.3441	-1.77938	0.00592461	0.0215161
chr2	Bbox1	ENSMUSG00000041660	4403	7	0.0920973	19	0.316151	-20.3441	-1.77938	0.00592461	0.0215161
chr1	U2.23	ENSMUSG00000075752	191	7	2.12306	19	7.28803	-20.3441	-1.77938	0.00592461	0.0215161
chr9	Gm16144	ENSMUSG00000086399	827	7	0.490332	19	1.68321	-20.3441	-1.77938	0.00592461	0.0215161
chr13	Hnrnpa0	ENSMUSG00000007836	2678	3380	73.1145	2868	78.4618	-12.2674	-0.101833	0.00592048	0.0215159
chr13	2810021B07Rik	ENSMUSG00000012429	2672	273	5.91866	164	4.49673	-16.1466	0.396394	0.00591786	0.0215086
chr5	Pus1	ENSMUSG00000029507	2117	273	7.47032	164	5.67561	-16.1466	0.396394	0.00591786	0.0215086
chr17	Runx2	ENSMUSG00000039153	8358	793	5.49627	723	6.33761	-14.3072	-0.205486	0.00590985	0.0214837
chr12	Itgb1bp1	ENSMUSG00000062352	1874	736	22.7513	495	19.352	-14.6343	0.233466	0.00590341	0.0214624
chr19	Tmem134	ENSMUSG00000024845	4391	380	5.01323	239	3.98772	-15.6364	0.330177	0.00589689	0.0214408
chr4	Smpdl3b	ENSMUSG00000028885	2006	79	2.28136	36	1.31481	-18.1349	0.795044	0.00589017	0.0214185
chr8	Golga7	ENSMUSG00000015341	6654	858	7.46968	585	6.44114	-14.4032	0.21373	0.00588438	0.0213995
chr7	Nkx6-2	ENSMUSG00000041309	1906	57	1.7324	22	0.845648	-18.7256	1.03465	0.00587071	0.0213519
chr7	Gm9905	ENSMUSG00000053358	1845	57	1.78968	22	0.873607	-18.7256	1.03465	0.00587071	0.0213519
chr9	Hmgn3	ENSMUSG00000066456	1859	455	14.1785	434	17.1041	-15.0761	-0.27064	0.00586925	0.0213509
chr3	Ank2	ENSMUSG00000032826	17240	1000	3.36016	899	3.82043	-13.9827	-0.185204	0.00580003	0.0211011
chr7	Sirt2	ENSMUSG00000015149	3461	480	8.0341	310	6.56221	-15.2802	0.291955	0.00579797	0.0210957
chr2	Traf2	ENSMUSG00000026942	5080	389	4.43592	245	3.53339	-15.6016	0.328177	0.00577607	0.0210181
chr19	Drap1	ENSMUSG00000024914	977	525	31.1288	494	37.0444	-14.8795	-0.251005	0.0057634	0.0209741
chr1	Tgfb2	ENSMUSG00000039239	4842	452	5.40768	432	6.53655	-15.0842	-0.27352	0.0057581	0.0209569
chr3	Lekr1	ENSMUSG00000074579	5329	116	1.26098	59	0.811141	-17.5014	0.636527	0.00574565	0.0209136
chr7	Mgmt	ENSMUSG00000054612	818	50	3.5409	68	6.09039	-18.0061	-0.782418	0.00572686	0.0208473
chr17	RP24-298J16.4	ENSMUSG00000091549	1165	228	11.3372	133	8.36403	-16.4276	0.438796	0.00570638	0.0207748
chr13	Zfp184	ENSMUSG00000006720	3227	134	2.40549	70	1.58924	-17.274	0.597995	0.00568516	0.0206996
chr13	Glrx	ENSMUSG00000021591	1345	363	15.6344	354	19.2828	-15.386	-0.302591	0.00567972	0.0206818
chr11	Cct4	ENSMUSG00000007739	2294	7273	183.661	5472	174.76	-11.2486	0.071671	0.0056689	0.0206445
chr17	Rps10	ENSMUSG00000052146	1905	121	3.67949	62	2.38444	-17.4352	0.625856	0.00566828	0.0206443
chr19	5033414D02Rik	ENSMUSG00000016495	3346	700	12.1191	469	10.2692	-14.7094	0.238956	0.00565344	0.0205922
chr10	Irak3	ENSMUSG00000020227	3676	426	6.71323	410	8.17143	-15.1646	-0.283582	0.00559941	0.0203975
chr7	Gm5595	ENSMUSG00000069727	3148	159	2.9259	87	2.02476	-16.9938	0.531128	0.00559641	0.0203885
chrX	Slc35a2	ENSMUSG00000031156	3081	575	10.8112	378	8.98856	-15.0069	0.266364	0.00558693	0.020356
chr5	AC160469.1	ENSMUSG00000090491	1640	52	1.83678	20	0.893462	-18.8605	1.0397	0.00558267	0.0203425
chr17	Twsg1	ENSMUSG00000024098	4046	3726	53.3475	2747	49.7419	-12.2282	0.100959	0.0055714	0.0203035
chr1	Klhl20	ENSMUSG00000026705	8909	945	6.14469	648	5.32888	-14.2597	0.205509	0.00555897	0.0202602
chr13	Dtnbp1	ENSMUSG00000057531	1349	588	25.2501	387	21.0179	-14.9738	0.264671	0.00555562	0.0202499
chr7	Zfp146	ENSMUSG00000037029	2071	1530	42.7966	1083	38.3123	-13.5417	0.159687	0.00554891	0.0202275
chr9	Fxyd6	ENSMUSG00000066705	1791	386	12.485	243	9.94032	-15.6131	0.328833	0.00554389	0.0202112
chr5	Steap1	ENSMUSG00000015652	1377	574	24.1477	377	20.0584	-15.0101	0.267675	0.00553645	0.0201861
chr7	Bbc3	ENSMUSG00000002083	2008	88	2.53873	41	1.49593	-17.9632	0.763068	0.00553603	0.0201861
chr10	Glipr1	ENSMUSG00000056888	1171	354	17.5123	220	13.7643	-15.7472	0.347435	0.00552909	0.0201633
chr4	1700055D18Rik	ENSMUSG00000070997	1570	38	1.40211	12	0.559979	-19.4553	1.32415	0.0055152	0.0201146
chr17	Haghl	ENSMUSG00000061046	2003	71	2.05341	88	3.21878	-17.5671	-0.648496	0.00549055	0.0200267
chr5	Cox19	ENSMUSG00000045438	3539	268	4.38684	160	3.3123	-16.1777	0.40535	0.00546255	0.0199265
chr10	Slc29a3	ENSMUSG00000020100	5834	892	8.85719	609	7.64787	-14.3461	0.21179	0.00545885	0.019915
chr10	Hbs1l	ENSMUSG00000019977	4893	1282	15.1778	897	13.431	-13.8052	0.176405	0.00545376	0.0198984
chr6	Aass	ENSMUSG00000029695	3817	78	1.18378	35	0.671793	-18.1644	0.817308	0.00544743	0.0198773
chr8	9330133O14Rik	ENSMUSG00000044794	1990	133	3.87165	69	2.5403	-17.2898	0.607947	0.00544408	0.019867
chr17	Ndufa7	ENSMUSG00000041881	482	250	30.0463	148	22.496	-16.2841	0.41752	0.00540394	0.0197225
chr1	A830018L16Rik	ENSMUSG00000057715	9134	34	0.215633	10	0.0802101	-19.667	1.42672	0.00540157	0.0197158
chr7	Zfp324	ENSMUSG00000004500	4776	342	4.1482	212	3.25208	-15.7988	0.351121	0.00535908	0.0195626
chr1	Uap1	ENSMUSG00000026670	3779	1757	26.9335	1252	24.2727	-13.3373	0.150068	0.00534587	0.0195163
chr3	Fhdc1	ENSMUSG00000041842	4448	337	4.38897	332	5.46844	-15.4859	-0.317246	0.00533579	0.0194815
chr16	Dgcr8	ENSMUSG00000022718	7286	1413	11.2344	995	10.0052	-13.6602	0.167182	0.00532589	0.0194472
chr4	Ipo13	ENSMUSG00000033365	4279	519	7.02623	337	5.77002	-15.1636	0.284175	0.00532483	0.0194453
chr11	Trappc1	ENSMUSG00000049299	1029	582	32.7646	383	27.2693	-14.9887	0.264863	0.00531222	0.0194012
chr11	Cxcl16	ENSMUSG00000018920	3021	201	3.85428	114	2.76467	-16.6298	0.47935	0.00530176	0.0193649
chrX	Zdhhc9	ENSMUSG00000036985	6648	1153	10.047	1029	11.34	-13.7826	-0.174662	0.00529991	0.0193601
chr5	Ankrd13a	ENSMUSG00000041870	4098	1464	20.6951	1289	23.0447	-13.4479	-0.155148	0.00529961	0.0193601
chr5	Zscan21	ENSMUSG00000037017	3185	436	7.93002	278	6.39477	-15.4282	0.310432	0.0052832	0.0193029
chr3	Nbea	ENSMUSG00000027799	11147	2345	12.1866	2019	13.2699	-12.7843	-0.122864	0.00524207	0.0191545
chr2	Slc25a12	ENSMUSG00000027010	7342	661	5.21536	439	4.38066	-14.7984	0.251618	0.00523999	0.0191488
chr11	AL663030.1	ENSMUSG00000090998	908	55	3.50893	22	1.77512	-18.7513	0.983117	0.00522824	0.0191078
chr11	Ramp3	ENSMUSG00000041046	1380	29	1.21735	45	2.38904	-18.6968	-0.972683	0.00522824	0.0191078
chr6	E230016M11Rik	ENSMUSG00000087231	3353	29	0.501028	45	0.983261	-18.6968	-0.972683	0.00522824	0.0191078
chr10	Gm11121	ENSMUSG00000079463	1793	25	0.807713	6	0.245166	-20.2573	1.72008	0.00522288	0.0190939
chr2	Gm13652	ENSMUSG00000087333	3412	8	0.135825	21	0.450921	-20.1756	-1.73113	0.00522288	0.0190939
chr3	Slc27a3	ENSMUSG00000027932	2569	89	2.00689	106	3.02295	-17.2699	-0.590998	0.00520872	0.0190459
chr13	Srek1	ENSMUSG00000032621	4280	2314	31.3197	1994	34.1327	-12.8029	-0.124088	0.00520051	0.0190177
chrX	Aff2	ENSMUSG00000031189	7267	223	1.77765	129	1.30054	-16.4657	0.450861	0.0051724	0.0189168
chr3	Smg5	ENSMUSG00000001415	4447	1343	17.4947	942	15.5194	-13.7363	0.172849	0.00515568	0.0188575
chr7	Erf	ENSMUSG00000040857	3389	445	7.60652	284	6.13955	-15.398	0.309103	0.00515321	0.0188504
chr14	Btd	ENSMUSG00000021900	2353	203	4.99772	212	6.60091	-16.1751	-0.401396	0.00513417	0.0187826
chr17	Msh5	ENSMUSG00000007035	4402	31	0.407952	8	0.133147	-19.8946	1.61538	0.00509764	0.0186508
chr2	Dlx2	ENSMUSG00000023391	2792	31	0.643197	8	0.209925	-19.8946	1.61538	0.00509764	0.0186508
chr16	Bach1	ENSMUSG00000025612	6179	1301	12.1971	910	10.7898	-13.7842	0.176871	0.00508958	0.018625
chr1	SNORD78.1	ENSMUSG00000077220	66	41	35.9863	59	65.4935	-18.2516	-0.863902	0.00507738	0.0185822
chr4	Zbtb17	ENSMUSG00000006215	3877	184	2.74928	103	1.9464	-16.7667	0.49825	0.00503921	0.0184444
chr19	Sorcs1	ENSMUSG00000043531	7604	184	1.40176	103	0.992396	-16.7667	0.49825	0.00503921	0.0184444
chr6	Adck2	ENSMUSG00000046947	4095	233	3.29609	240	4.29385	-15.9862	-0.381516	0.00502827	0.018408
chr3	Gatad2b	ENSMUSG00000042390	1906	669	20.333	445	17.1052	-14.78	0.24939	0.00502359	0.0183927
chr19	1810006K21Rik	ENSMUSG00000036372	1611	465	16.7207	298	13.5522	-15.3316	0.303107	0.00501125	0.0183493
chr10	Phyhipl	ENSMUSG00000037747	9732	500	2.97622	323	2.43159	-15.2211	0.291583	0.00498958	0.0182718
chr1	Cr1l	ENSMUSG00000016481	1707	468	15.8822	447	19.1851	-15.0345	-0.272578	0.0049032	0.0179573
chr19	Gm10197	ENSMUSG00000067085	201	59	17.0041	23	8.38343	-18.6686	1.02027	0.00486815	0.0178307
chr2	Bmyc	ENSMUSG00000049086	839	31	2.14041	48	4.1915	-18.6021	-0.969578	0.00486815	0.0178307
chr6	Loxl3	ENSMUSG00000000693	4102	1413	19.9546	1248	22.2899	-13.4968	-0.159668	0.00485833	0.0177982
chr9	Gm10080	ENSMUSG00000060467	453	256	32.737	261	42.2116	-15.8578	-0.366717	0.00483427	0.0177119
chr2	Itch	ENSMUSG00000027598	9724	3265	19.4507	2392	18.0221	-12.4233	0.110054	0.00482655	0.0176853
chr3	Sec22b	ENSMUSG00000027879	3709	2427	37.9062	2089	41.264	-12.735	-0.12245	0.00481643	0.01765
chr9	AW551984	ENSMUSG00000038112	6082	1451	13.8203	1279	15.4069	-13.4599	-0.15678	0.0048144	0.0176443
chr14	Tm9sf2	ENSMUSG00000025544	3107	7320	136.479	5503	129.762	-11.2399	0.072814	0.00480183	0.0176
chr15	Mlc1	ENSMUSG00000035805	2801	51	1.05476	69	1.80479	-17.9813	-0.77491	0.00480087	0.0175983
chrX	Zc3h12b	ENSMUSG00000035045	7887	164	1.20456	177	1.64419	-16.4591	-0.448865	0.00479092	0.0175635
chr7	Rhog	ENSMUSG00000073982	1356	438	18.7116	279	15.0742	-15.4223	0.311854	0.00478763	0.0175532
chr1	Capn10	ENSMUSG00000026270	4146	228	3.18569	132	2.33257	-16.4331	0.449685	0.00477917	0.0175239
chr7	Hspbp1	ENSMUSG00000063802	1488	204	7.9419	116	5.71143	-16.6065	0.475633	0.00476662	0.0174797
chr16	Gm16309	ENSMUSG00000079514	521	87	9.6734	104	14.6246	-17.3	-0.596308	0.00475524	0.0174397
chr11	Pex13	ENSMUSG00000020283	4644	1001	12.4865	903	14.2458	-13.9788	-0.190167	0.00474039	0.017387
chr19	Dpcd	ENSMUSG00000041035	1345	182	7.83875	101	5.5016	-16.7887	0.510772	0.00473099	0.0173542
chr17	Prickle4	ENSMUSG00000079444	3560	495	8.05476	319	6.56494	-15.2374	0.295061	0.00472529	0.017335
chr2	Elmo2	ENSMUSG00000017670	6652	1015	8.83917	914	10.0666	-13.9601	-0.187598	0.00467594	0.0171557
chr8	Erich1	ENSMUSG00000051978	1579	161	5.90665	87	4.0367	-16.9848	0.549162	0.00466319	0.0171106
chr12	3110056K07Rik	ENSMUSG00000085622	1504	167	6.4323	91	4.43285	-16.926	0.537098	0.0046536	0.0170771
chr7	Jmjd5	ENSMUSG00000030752	2385	90	2.18601	42	1.29018	-17.9296	0.760724	0.0046497	0.0170645
chr17	Pex6	ENSMUSG00000002763	3796	234	3.57098	136	2.62484	-16.3928	0.444091	0.00463977	0.0170298
chr15	Derl1	ENSMUSG00000022365	3145	1540	28.366	1354	31.5419	-13.3759	-0.153109	0.0046337	0.0170092
chr9	Aasdhppt	ENSMUSG00000025894	2870	1256	25.3516	876	22.3621	-13.837	0.181022	0.00463217	0.0170053
chr4	Mcart1	ENSMUSG00000045973	5505	1144	12.0383	793	10.5537	-13.9762	0.189883	0.00461164	0.0169316
chrX	Tlr8	ENSMUSG00000040522	3588	67	1.08173	28	0.571736	-18.435	0.919923	0.00460911	0.016924
chr3	Flad1	ENSMUSG00000042642	3033	195	3.72443	110	2.65711	-16.6774	0.487159	0.00458871	0.0168508
chrX	Gabre	ENSMUSG00000031340	4736	100	1.22317	48	0.742539	-17.7573	0.720082	0.00458135	0.0168254
chr2	Timm10	ENSMUSG00000027076	815	181	12.8653	100	8.98943	-16.7999	0.517178	0.00458097	0.0168254
chr5	Bcl7b	ENSMUSG00000029681	2404	341	8.21708	210	6.39992	-15.8078	0.360571	0.00457684	0.0168122
chrX	Uba1	ENSMUSG00000001924	4819	6117	73.5324	4575	69.5543	-11.5026	0.0802412	0.0045657	0.0167729
chr4	Szt2	ENSMUSG00000033253	11718	456	2.25428	291	1.8194	-15.3628	0.309203	0.00455868	0.0167488
chr11	Grap	ENSMUSG00000004837	1793	28	0.904639	7	0.286027	-20.0644	1.66119	0.00455138	0.0167237
chr11	Rasl10b	ENSMUSG00000020684	3915	28	0.414308	7	0.130995	-20.0644	1.66119	0.00455138	0.0167237
chr19	Tigd3	ENSMUSG00000044390	2114	28	0.767274	7	0.242596	-20.0644	1.66119	0.00455138	0.0167237
chr2	Gm13477	ENSMUSG00000083849	2687	28	0.603654	7	0.190862	-20.0644	1.66119	0.00455138	0.0167237
chr3	Aknad1	ENSMUSG00000049565	7459	10	0.0776635	23	0.225911	-19.949	-1.54045	0.00455138	0.0167237
chr7	Fbxo46	ENSMUSG00000050428	3025	140	2.68102	74	1.79224	-17.2024	0.581018	0.00455053	0.0167237
chr3	Apoa1bp	ENSMUSG00000028070	905	324	20.7393	321	25.9864	-15.5386	-0.325391	0.00454561	0.0167125
chr14	Ccdc122	ENSMUSG00000034795	1943	85	2.53422	103	3.88378	-17.3238	-0.615921	0.00453714	0.016683
chr2	Gm14325	ENSMUSG00000078863	1616	85	3.04702	103	4.66966	-17.3238	-0.615921	0.00453714	0.016683
chr1	B3galt2	ENSMUSG00000033849	5080	15	0.171051	30	0.432661	-19.4648	-1.33881	0.00453386	0.0166743
chr1	Lefty1	ENSMUSG00000038793	1758	15	0.494276	30	1.25024	-19.4648	-1.33881	0.00453386	0.0166743
chr10	Appl2	ENSMUSG00000020263	5965	470	4.56441	450	5.52703	-15.0266	-0.276076	0.00452982	0.0166627
chr5	Slc46a3	ENSMUSG00000029650	2458	62	1.46119	25	0.745157	-18.5727	0.971529	0.00451164	0.0165975
chr6	6530409C15Rik	ENSMUSG00000043340	2013	62	1.78421	25	0.909884	-18.5727	0.971529	0.00451164	0.0165975
chr13	Akr1e1	ENSMUSG00000045410	3497	314	5.20153	312	6.53655	-15.5817	-0.329593	0.0045056	0.0165786
chr8	Nat2	ENSMUSG00000051147	1509	227	8.71433	235	11.4095	-16.0202	-0.38878	0.00448863	0.0165179
chr5	Mapkapk5	ENSMUSG00000029454	6177	600	5.62692	394	4.67314	-14.9463	0.267956	0.00448579	0.016509
chr16	Yars2	ENSMUSG00000022792	3149	653	12.0126	432	10.0508	-14.8188	0.25724	0.00448309	0.0165007
chr2	Gm16119	ENSMUSG00000010492	2511	94	2.1686	44	1.2838	-17.8647	0.756346	0.00448125	0.0164956
chr7	Zfp511	ENSMUSG00000025470	1100	173	9.11068	95	6.32733	-16.8695	0.525961	0.00447075	0.0164586
chr16	Senp7	ENSMUSG00000052917	5493	725	7.64585	669	8.92291	-14.4279	-0.222837	0.00446453	0.0164374
chr8	Gipc1	ENSMUSG00000019433	1615	411	14.7424	258	11.7041	-15.5246	0.332956	0.00445412	0.0164007
chr18	Hsd17b4	ENSMUSG00000024507	3404	783	13.3251	718	15.4534	-14.3214	-0.213783	0.00445293	0.0163979
chr17	H2-Q2	ENSMUSG00000079507	2035	46	1.30946	16	0.57603	-19.1099	1.18475	0.00444402	0.0163668
chr11	Socs3	ENSMUSG00000053113	2891	224	4.48846	129	3.26912	-16.4624	0.457316	0.00442793	0.0163091
chr12	Rnf113a2	ENSMUSG00000045546	1383	160	6.70186	174	9.21758	-16.4893	-0.459827	0.00442577	0.0163028
chr16	Pam16	ENSMUSG00000014301	857	18	1.21672	2	0.170978	-21.2868	2.83111	0.00442505	0.0163018
chr9	Lrrc2	ENSMUSG00000032495	3657	18	0.285131	2	0.0400677	-21.2868	2.83111	0.00442505	0.0163018
chrX	Pin4	ENSMUSG00000079480	651	18	1.60173	2	0.225081	-21.2868	2.83111	0.00442505	0.0163018
chr4	Gm12905	ENSMUSG00000085875	658	18	1.58469	2	0.222687	-21.2868	2.83111	0.00442505	0.0163018
chr17	Tmem146	ENSMUSG00000040828	2565	4	0.0903379	15	0.428444	-20.9183	-2.2457	0.00442505	0.0163018
chr5	Sumf2	ENSMUSG00000025538	2669	174	3.77658	187	5.13314	-16.3768	-0.442762	0.00441631	0.0162777
chr1	Gm8292	ENSMUSG00000089944	396	71	10.3863	89	16.4659	-17.559	-0.664798	0.00440314	0.0162308
chr9	Nudt16	ENSMUSG00000032565	1606	75	2.70529	94	4.28817	-17.48	-0.664581	0.00440297	0.0162308
chr11	4930556J24Rik	ENSMUSG00000034493	1220	105	4.98571	51	3.06267	-17.6784	0.703009	0.00437094	0.0161153
chr1	Mfsd4	ENSMUSG00000059149	6514	623	5.54036	410	4.61133	-14.8904	0.264797	0.00435844	0.0160709
chr4	B930041F14Rik	ENSMUSG00000074738	2140	95	2.57162	112	3.83437	-17.1831	-0.576311	0.00435797	0.0160708
chr4	AL670236.3	ENSMUSG00000091921	2138	95	2.57403	112	3.83796	-17.1831	-0.576311	0.00435797	0.0160708
chr2	Ism1	ENSMUSG00000074766	2944	202	3.97476	212	5.27579	-16.1787	-0.40852	0.00435547	0.0160648
chr14	Plau	ENSMUSG00000021822	2343	1517	37.5069	1336	41.7757	-13.3964	-0.15551	0.00435381	0.0160602
chr1	Nppc	ENSMUSG00000026241	1043	20	1.11082	3	0.21073	-20.9183	2.39815	0.00434351	0.0160238
chr9	Bsn	ENSMUSG00000032589	15937	20	0.0726977	3	0.0137913	-20.9183	2.39815	0.00434351	0.0160238
chr2	Gm14453	ENSMUSG00000087442	553	20	2.09509	3	0.397453	-20.9183	2.39815	0.00434351	0.0160238
chr5	Cxcl13	ENSMUSG00000023078	1174	5	0.246717	16	0.998485	-20.7108	-2.01688	0.00434351	0.0160238
chrX	Pabpc5	ENSMUSG00000034732	2434	5	0.119	16	0.481603	-20.7108	-2.01688	0.00434351	0.0160238
chr8	1700030K09Rik	ENSMUSG00000052794	2970	441	8.60161	280	6.90703	-15.4148	0.316541	0.00433615	0.0160047
chr19	Rps6kb2	ENSMUSG00000024830	2452	165	3.89817	89	2.65925	-16.9507	0.551777	0.00433272	0.0159937
chr2	Ddrgk1	ENSMUSG00000068290	2084	377	10.4795	235	8.26152	-15.6543	0.343092	0.00432486	0.0159662
chr3	Cttnbp2nl	ENSMUSG00000062127	5000	1770	20.5069	1547	22.6678	-13.1793	-0.144535	0.00431601	0.0159352
chr2	Med27	ENSMUSG00000026799	3310	223	3.90278	128	2.83316	-16.4713	0.462089	0.00431422	0.0159302
chr1	1700066M21Rik	ENSMUSG00000038323	3008	557	10.7269	363	8.84135	-15.059	0.278896	0.00431301	0.0159273
chr16	1500031L02Rik	ENSMUSG00000035790	1828	282	8.93656	168	6.73322	-16.1058	0.408423	0.00431002	0.0159179
chrX	Arhgap4	ENSMUSG00000031389	7319	99	0.783576	47	0.470474	-17.7798	0.735956	0.00430098	0.015886
chr4	Cyp2j9	ENSMUSG00000015224	3337	62	1.0763	80	1.7564	-17.7337	-0.706543	0.00430098	0.015886
chr5	Uso1	ENSMUSG00000029407	3897	4410	65.555	3263	61.3446	-11.9825	0.0957683	0.00429931	0.0158831
chr3	Pdcd10	ENSMUSG00000027835	2939	582	11.4715	381	9.49763	-14.9925	0.272417	0.00429844	0.0158815
chr8	Slc25a42	ENSMUSG00000002346	5996	208	2.00955	118	1.44182	-16.5802	0.478985	0.00428574	0.0158361
chr7	Leng1	ENSMUSG00000078813	2222	317	8.26443	193	6.3636	-15.9213	0.377071	0.00427645	0.0158034
chr17	Slc25a23	ENSMUSG00000046329	5294	247	2.70278	144	1.99282	-16.3126	0.439631	0.00425687	0.0157326
chr6	C87436	ENSMUSG00000046679	3827	386	5.84287	241	4.61369	-15.6191	0.340756	0.00425236	0.0157175
chr12	Iah1	ENSMUSG00000062054	924	146	9.15331	161	12.7657	-16.6114	-0.479904	0.00424662	0.0156979
chr13	A730081D07Rik	ENSMUSG00000086693	1804	74	2.37625	32	1.29958	-18.267	0.870642	0.00423255	0.0156474
chr14	Exoc5	ENSMUSG00000061244	9932	3390	19.7724	2883	21.2666	-12.2615	-0.105097	0.00422873	0.0156349
chr1	Gpr45	ENSMUSG00000079587	2036	70	1.99167	29	1.04354	-18.3781	0.932491	0.0042258	0.0156256
chr10	Ppp1r12a	ENSMUSG00000019907	3479	2526	42.0607	1828	38.4956	-12.8024	0.127777	0.00419588	0.0155165
chr10	H2afy2	ENSMUSG00000020086	2197	308	8.12116	308	10.2709	-15.6049	-0.338811	0.00419036	0.0154977
chr2	Gm13199	ENSMUSG00000056718	748	93	7.20243	44	4.30964	-17.8724	0.740916	0.00418753	0.0154888
chr8	Cngb1	ENSMUSG00000031789	5024	3	0.0345915	13	0.189576	-21.229	-2.45429	0.00418091	0.0154658
chr10	Tspan8	ENSMUSG00000034127	1522	3	0.114184	13	0.625775	-21.229	-2.45429	0.00418091	0.0154658
chr13	Diras2	ENSMUSG00000047842	4348	3	0.0399695	13	0.21905	-21.229	-2.45429	0.00418091	0.0154658
chr15	Gm10238	ENSMUSG00000068348	357	3	0.4868	13	2.66787	-21.229	-2.45429	0.00418091	0.0154658
chr6	Gprc5a	ENSMUSG00000046733	2083	115	3.1982	57	2.00482	-17.5325	0.673789	0.00417126	0.0154364
chr2	1500012F01Rik	ENSMUSG00000074578	936	617	38.1862	406	31.779	-14.9045	0.264979	0.00416882	0.0154288
chr15	Mcat	ENSMUSG00000048755	1893	263	8.04827	155	5.99889	-16.2142	0.423983	0.00416843	0.0154288
chr14	Gm11100	ENSMUSG00000079357	2134	591	16.0432	387	13.2864	-14.9701	0.272013	0.00416599	0.0154215
chr3	Lrrc7	ENSMUSG00000028176	7462	66	0.512373	27	0.265093	-18.4721	0.950695	0.00416511	0.0154198
chr17	D630044L22Rik	ENSMUSG00000086285	2964	66	1.28992	27	0.667383	-18.4721	0.950695	0.00416511	0.0154198
chr1	Klhdc9	ENSMUSG00000045259	1558	65	2.41681	27	1.26966	-18.4831	0.928669	0.00416511	0.0154198
chr7	Sars2	ENSMUSG00000070699	1860	83	2.58501	37	1.4574	-18.0795	0.826775	0.0041237	0.0152711
chr18	Hars2	ENSMUSG00000019143	4279	781	10.5732	524	8.97178	-14.5504	0.236944	0.00411644	0.0152457
chr11	Wnt3	ENSMUSG00000000125	3076	22	0.414318	4	0.0952716	-20.642	2.12062	0.00407732	0.0151024
chr6	Plbd1	ENSMUSG00000030214	2633	22	0.484027	4	0.111301	-20.642	2.12062	0.00407732	0.0151024
chr8	Lrp2bp	ENSMUSG00000031637	4333	22	0.294125	4	0.0676334	-20.642	2.12062	0.00407732	0.0151024
chr17	Pde9a	ENSMUSG00000041119	2834	22	0.449697	4	0.103407	-20.642	2.12062	0.00407732	0.0151024
chr7	Kctd14	ENSMUSG00000051727	2553	22	0.499194	4	0.114789	-20.642	2.12062	0.00407732	0.0151024
chr5	Arpc1b	ENSMUSG00000029622	4220	1745	23.9541	1527	26.5104	-13.199	-0.146284	0.00406197	0.0150531
chr1	Paqr8	ENSMUSG00000025931	5385	393	4.2277	383	5.21078	-15.2719	-0.301626	0.00402831	0.0149299
chr11	Rhbdf1	ENSMUSG00000020282	5173	362	4.05381	356	5.04194	-15.3839	-0.314699	0.00402692	0.0149262
chr6	Wdr91	ENSMUSG00000058486	2986	170	3.29804	92	2.25729	-16.9053	0.547018	0.00402484	0.01492
chr14	6230400D17Rik	ENSMUSG00000086351	1554	169	6.29989	92	4.33737	-16.9095	0.538506	0.00402484	0.01492
chr9	Rps25	ENSMUSG00000009927	683	88	7.46379	40	4.29071	-17.981	0.798692	0.00402473	0.01492
chr3	Phtf1	ENSMUSG00000058388	6964	1182	9.83232	820	8.6267	-13.9285	0.188723	0.00401805	0.0148993
chr8	Trappc5	ENSMUSG00000040236	2546	434	9.87481	274	7.88464	-15.4419	0.324708	0.00401369	0.0148847
chr12	Dio2	ENSMUSG00000007682	5813	108	1.07627	126	1.58803	-17.0056	-0.561204	0.00400582	0.014857
chr1	Cflar	ENSMUSG00000026031	9473	2689	16.4437	2309	17.8577	-12.5888	-0.11901	0.00400053	0.0148389
chr2	Commd9	ENSMUSG00000027163	1602	228	8.2446	131	5.99099	-16.4386	0.460656	0.00398815	0.0147944
chr12	Trmt61a	ENSMUSG00000060950	2433	212	5.04767	120	3.61351	-16.5543	0.482219	0.00396439	0.0147077
chr2	1110051M20Rik	ENSMUSG00000040591	5202	610	6.79293	400	5.63352	-14.9235	0.269998	0.00394765	0.0146471
chr14	Nek4	ENSMUSG00000021918	4158	432	6.01862	273	4.81025	-15.4479	0.323319	0.00390939	0.0145066
chr12	Slc26a3	ENSMUSG00000001225	6369	10	0.0909549	0	0	-35.3676	29.2968	0.00390625	0.0144964
chr2	Evx2	ENSMUSG00000001815	4191	10	0.138223	0	0	-35.3676	29.2968	0.00390625	0.0144964
chr11	Trpv1	ENSMUSG00000005952	3681	10	0.157374	0	0	-35.3676	29.2968	0.00390625	0.0144964
chr11	Grb7	ENSMUSG00000019312	2922	10	0.198252	0	0	-35.3676	29.2968	0.00390625	0.0144964
chr4	Aqp3	ENSMUSG00000028435	1829	10	0.316726	0	0	-35.3676	29.2968	0.00390625	0.0144964
chr4	Kif17	ENSMUSG00000028758	4582	10	0.126428	0	0	-35.3676	29.2968	0.00390625	0.0144964
chr6	2010107G12Rik	ENSMUSG00000029847	3467	10	0.167087	0	0	-35.3676	29.2968	0.00390625	0.0144964
chr7	2810007J24Rik	ENSMUSG00000030378	2361	10	0.245359	0	0	-35.3676	29.2968	0.00390625	0.0144964
chr5	Tmem132d	ENSMUSG00000034310	4278	10	0.135412	0	0	-35.3676	29.2968	0.00390625	0.0144964
chr9	Chrnb4	ENSMUSG00000035200	3486	10	0.166177	0	0	-35.3676	29.2968	0.00390625	0.0144964
chr9	Tecta	ENSMUSG00000037705	7411	10	0.0781665	0	0	-35.3676	29.2968	0.00390625	0.0144964
chr3	Arpm1	ENSMUSG00000037737	1961	10	0.295406	0	0	-35.3676	29.2968	0.00390625	0.0144964
chr11	Srcin1	ENSMUSG00000038453	8386	10	0.0690784	0	0	-35.3676	29.2968	0.00390625	0.0144964
chr7	Nlrp6	ENSMUSG00000038745	3823	10	0.151528	0	0	-35.3676	29.2968	0.00390625	0.0144964
chr7	Alpk3	ENSMUSG00000038763	6445	10	0.0898824	0	0	-35.3676	29.2968	0.00390625	0.0144964
chr8	Dusp26	ENSMUSG00000039661	2173	10	0.266586	0	0	-35.3676	29.2968	0.00390625	0.0144964
chr17	Apobec2	ENSMUSG00000040694	1218	10	0.475609	0	0	-35.3676	29.2968	0.00390625	0.0144964
chr11	Slc5a10	ENSMUSG00000042371	2365	10	0.244944	0	0	-35.3676	29.2968	0.00390625	0.0144964
chr9	Onecut1	ENSMUSG00000043013	2116	10	0.273767	0	0	-35.3676	29.2968	0.00390625	0.0144964
chr11	Trpv3	ENSMUSG00000043029	5835	10	0.0992788	0	0	-35.3676	29.2968	0.00390625	0.0144964
chr2	Efcab8	ENSMUSG00000044083	1463	10	0.395962	0	0	-35.3676	29.2968	0.00390625	0.0144964
chr11	BC049762	ENSMUSG00000045942	935	10	0.619564	0	0	-35.3676	29.2968	0.00390625	0.0144964
chr1	C230030N03Rik	ENSMUSG00000046858	945	10	0.613007	0	0	-35.3676	29.2968	0.00390625	0.0144964
chr12	Fam71d	ENSMUSG00000056987	1823	10	0.317768	0	0	-35.3676	29.2968	0.00390625	0.0144964
chr17	Gpr111	ENSMUSG00000057899	3284	10	0.176398	0	0	-35.3676	29.2968	0.00390625	0.0144964
chr8	Galntl6	ENSMUSG00000061864	3033	10	0.190996	0	0	-35.3676	29.2968	0.00390625	0.0144964
chr8	Hsh2d	ENSMUSG00000062007	1262	10	0.459027	0	0	-35.3676	29.2968	0.00390625	0.0144964
chr3	SNORA41.1	ENSMUSG00000064930	132	10	4.38857	0	0	-35.3676	29.2968	0.00390625	0.0144964
chr11	Slc47a2	ENSMUSG00000069855	2421	10	0.239278	0	0	-35.3676	29.2968	0.00390625	0.0144964
chr7	Ppapdc1a	ENSMUSG00000070366	1088	10	0.532437	0	0	-35.3676	29.2968	0.00390625	0.0144964
chr11	Fbxo39	ENSMUSG00000070388	1708	10	0.339164	0	0	-35.3676	29.2968	0.00390625	0.0144964
chr5	Cldn3	ENSMUSG00000070473	1259	10	0.460121	0	0	-35.3676	29.2968	0.00390625	0.0144964
chr5	Gm10475	ENSMUSG00000073152	1796	10	0.322546	0	0	-35.3676	29.2968	0.00390625	0.0144964
chr4	Gm10979	ENSMUSG00000078702	48	10	12.0686	0	0	-35.3676	29.2968	0.00390625	0.0144964
chr2	Bambi-ps1	ENSMUSG00000081219	592	10	0.978534	0	0	-35.3676	29.2968	0.00390625	0.0144964
chr5	Gm15727	ENSMUSG00000081274	438	10	1.32258	0	0	-35.3676	29.2968	0.00390625	0.0144964
chr9	4930461G14Rik	ENSMUSG00000086516	780	10	0.742682	0	0	-35.3676	29.2968	0.00390625	0.0144964
chr14	RP24-273I13.1	ENSMUSG00000090534	3067	10	0.188879	0	0	-35.3676	29.2968	0.00390625	0.0144964
chr18	Mc2r	ENSMUSG00000045569	1562	0	0	8	0.375231	-35.3592	-29.3137	0.00390625	0.0144964
chr10	Gm867	ENSMUSG00000050157	1223	0	0	8	0.47924	-35.3592	-29.3137	0.00390625	0.0144964
chrX	4933400A11Rik	ENSMUSG00000055357	1351	0	0	8	0.433835	-35.3592	-29.3137	0.00390625	0.0144964
chr7	AC159008.1	ENSMUSG00000091026	693	0	0	8	0.845759	-35.3592	-29.3137	0.00390625	0.0144964
chr12	Lpin1	ENSMUSG00000020593	5725	499	5.0492	476	6.09146	-14.9429	-0.270733	0.00388832	0.0144912
chr5	Adam22	ENSMUSG00000040537	12242	379	1.79343	235	1.40639	-15.6504	0.350726	0.00388817	0.0144912
chr5	Flt1	ENSMUSG00000029648	11583	3693	18.4695	3133	19.8166	-12.1398	-0.101563	0.00387798	0.0144556
chr12	Abcd4	ENSMUSG00000021240	2673	87	1.88546	105	2.87793	-17.2931	-0.610113	0.00387126	0.014432
chr3	Hist2h2bb	ENSMUSG00000050936	1511	45	1.72522	63	3.05468	-18.1372	-0.824238	0.00385411	0.0143696
chr4	2610002J02Rik	ENSMUSG00000073684	1539	130	4.8933	146	6.95031	-16.7656	-0.506268	0.00384681	0.0143438
chr8	Lrrc50	ENSMUSG00000031831	2821	42	0.862469	14	0.363592	-19.2719	1.24615	0.00383827	0.0143134
chr1	Rims1	ENSMUSG00000041670	7260	42	0.335128	14	0.14128	-19.2719	1.24615	0.00383827	0.0143134
chr2	Apip	ENSMUSG00000010911	994	284	16.5512	169	12.4563	-16.0964	0.410056	0.00382283	0.0142587
chr2	Lbp	ENSMUSG00000016024	4831	135	1.6188	152	2.30513	-16.7094	-0.509923	0.00380919	0.0142093
chr16	Dnajc28	ENSMUSG00000039763	3535	136	2.22868	70	1.45077	-17.2634	0.619369	0.00380862	0.0142086
chr12	Nemf	ENSMUSG00000020982	3711	1529	23.8679	1077	21.2625	-13.5461	0.166759	0.00379461	0.0141578
chr3	Gm129	ENSMUSG00000038550	2215	45	1.17689	15	0.496144	-19.1724	1.24615	0.00379371	0.0141558
chr14	Gm16836	ENSMUSG00000087471	2650	21	0.459061	37	1.02293	-19.0708	-1.15595	0.00379371	0.0141558
chr1	Sh3bp4	ENSMUSG00000036206	5112	462	5.23538	444	6.36329	-15.0486	-0.281478	0.00378495	0.014126
chr7	Nupr1	ENSMUSG00000030717	2452	407	9.61549	396	11.8322	-15.2226	-0.299283	0.00378025	0.0141099
chr12	Rps7	ENSMUSG00000061477	961	241	14.5275	140	10.6732	-16.3506	0.444795	0.00377234	0.0140818
chr7	Zfp579	ENSMUSG00000051550	4149	60	0.837732	78	1.37734	-17.7756	-0.717323	0.0037703	0.0140756
chr8	Gpm6a	ENSMUSG00000031517	3337	141	2.44771	157	3.44694	-16.6546	-0.493881	0.0037607	0.0140412
chr12	Prkd1	ENSMUSG00000002688	3778	1079	16.5446	743	14.4084	-14.0654	0.199449	0.00374927	0.014
chr1	Inpp4a	ENSMUSG00000026113	7840	554	4.09347	359	3.35481	-15.0709	0.287091	0.00374632	0.0139904
chrX	Gm6222	ENSMUSG00000083019	396	24	3.51086	5	0.925049	-20.4183	1.92422	0.00371917	0.0138904
chr11	Tmem102	ENSMUSG00000089876	1985	24	0.700403	5	0.184544	-20.4183	1.92422	0.00371917	0.0138904
chr11	Kcnmb1	ENSMUSG00000020155	4191	7	0.096756	20	0.349625	-20.3071	-1.85338	0.00371917	0.0138904
chr13	Hexb	ENSMUSG00000021665	1904	1043	31.7333	941	36.2087	-13.9194	-0.190339	0.00371461	0.0138776
chr18	Dctn4	ENSMUSG00000024603	5115	2697	30.5445	2317	33.1872	-12.5841	-0.119714	0.00371002	0.0138618
chrX	Apool	ENSMUSG00000025525	3507	317	5.23626	317	6.62237	-15.5634	-0.338811	0.00370746	0.0138537
chr8	Cmtm3	ENSMUSG00000031875	1616	1215	43.5544	1086	49.2355	-13.706	-0.176879	0.00369699	0.013816
chr15	Apobec3	ENSMUSG00000009585	2647	493	10.7892	316	8.74627	-15.2471	0.302852	0.00369367	0.0138049
chr9	Ppcdc	ENSMUSG00000063849	2747	232	4.89245	134	3.57385	-16.4097	0.45308	0.00368707	0.0137817
chr17	Sox8	ENSMUSG00000024176	3000	35	0.675841	10	0.244213	-19.6461	1.46854	0.00365777	0.0136735
chr6	Fbxo41	ENSMUSG00000047013	6680	35	0.303521	10	0.109676	-19.6461	1.46854	0.00365777	0.0136735
chr10	B430219N15Rik	ENSMUSG00000085211	835	35	2.42817	10	0.877412	-19.6461	1.46854	0.00365777	0.0136735
chr11	Fam114a2	ENSMUSG00000020523	2906	1286	25.6356	895	22.5641	-13.8045	0.18412	0.00365007	0.0136489
chrX	Nono	ENSMUSG00000031311	4377	2352	31.1285	1694	28.3548	-12.9088	0.134643	0.00364676	0.0136379
chr7	Ndufc2	ENSMUSG00000030647	754	678	52.0902	449	43.628	-14.7639	0.255759	0.00363926	0.0136113
chr5	Naaa	ENSMUSG00000029413	3720	209	3.25462	118	2.32396	-16.5767	0.485905	0.00363745	0.0136059
chr1	Arl8a	ENSMUSG00000026426	2293	925	23.3687	841	26.8709	-14.0871	-0.201464	0.00363444	0.013596
chr9	AC171206.1	ENSMUSG00000092119	2046	551	15.6007	357	12.7836	-15.0789	0.287317	0.00363184	0.0135876
chr18	Nars	ENSMUSG00000024587	2632	7727	170.068	6419	178.678	-11.0898	-0.0712515	0.00362995	0.013582
chr4	AW011738	ENSMUSG00000078349	1848	101	3.16604	48	1.90296	-17.7501	0.734438	0.00362478	0.013564
chr6	Setmar	ENSMUSG00000034639	1765	63	2.06773	82	3.40376	-17.7043	-0.719083	0.00362478	0.013564
chr9	Etfa	ENSMUSG00000032314	1835	1340	42.3025	935	37.3306	-13.7433	0.180383	0.00362061	0.0135512
chr9	Nktr	ENSMUSG00000032525	8743	5133	34.0101	3813	31.9519	-11.7606	0.0900644	0.00361811	0.0135432
chr19	BC016495	ENSMUSG00000037847	3345	173	2.99604	94	2.05884	-16.8771	0.541228	0.00360722	0.0135038
chr9	Gldn	ENSMUSG00000046167	4658	173	2.15151	94	1.47849	-16.8771	0.541228	0.00360722	0.0135038
chr6	Retsat	ENSMUSG00000056666	3194	394	7.14593	245	5.6198	-15.5924	0.346603	0.0035996	0.013478
chr16	Fam86	ENSMUSG00000022544	2649	239	5.22653	138	3.81669	-16.367	0.453531	0.00358799	0.0134359
chr19	Pacs1	ENSMUSG00000024855	4378	573	7.58187	373	6.24199	-15.019	0.280548	0.00356694	0.0133584
chr2	Ube2c	ENSMUSG00000001403	2600	490	10.9174	313	8.81984	-15.2584	0.307808	0.00356598	0.0133562
chr11	Nudcd2	ENSMUSG00000020328	1822	1589	50.5211	1400	56.295	-13.3292	-0.156119	0.00356551	0.0133558
chr15	Puf60	ENSMUSG00000002524	1912	1119	33.9031	771	29.5431	-14.0124	0.198596	0.00355133	0.013304
chr8	Mlycd	ENSMUSG00000074064	2983	153	2.97123	81	1.9894	-17.0731	0.578727	0.00355013	0.0133009
chr2	Notch1	ENSMUSG00000026923	14232	702	2.85738	466	2.39889	-14.712	0.25233	0.00354701	0.0132905
chr11	Gm11747	ENSMUSG00000086514	1648	25	0.87878	43	1.91162	-18.8367	-1.12122	0.00354481	0.0132837
chr11	2410006H16Rik	ENSMUSG00000086841	462	229	28.7138	238	37.742	-16.0047	-0.394425	0.00354459	0.0132837
chr11	Slc22a21	ENSMUSG00000063652	3645	123	1.95481	61	1.22609	-17.4351	0.672966	0.0035332	0.0132429
chr5	Wdr66	ENSMUSG00000029442	7583	72	0.550033	30	0.289848	-18.3333	0.924223	0.00351764	0.0131859
chr8	Ccnb2-ps	ENSMUSG00000083718	2296	72	1.81659	30	0.95728	-18.3333	0.924223	0.00351764	0.0131859
chr11	Atp5g1	ENSMUSG00000006057	4870	81	0.963504	36	0.541581	-18.1168	0.831114	0.00350468	0.01314
chr3	Hadh	ENSMUSG00000027984	4977	545	6.34346	517	7.61049	-14.8197	-0.262719	0.00350447	0.01314
chr18	Elac1	ENSMUSG00000036941	4971	304	3.54264	305	4.49517	-15.6214	-0.343549	0.00349357	0.013101
chr19	Usmg5	ENSMUSG00000071528	341	172	29.2194	93	19.9811	-16.889	0.548295	0.00347902	0.0130477
chr1	Srgap2	ENSMUSG00000026425	8681	1901	12.6856	1660	14.0097	-13.077	-0.143236	0.00347676	0.0130406
chr7	Zfp628	ENSMUSG00000074406	3524	106	1.74248	51	1.06029	-17.6716	0.716684	0.00347225	0.013025
chr8	Scoc	ENSMUSG00000063253	2062	261	7.33245	153	5.43616	-16.2291	0.431707	0.00343945	0.0129033
chr10	Sbno2	ENSMUSG00000035673	4531	409	5.2291	398	6.43545	-15.2154	-0.299479	0.00343527	0.0128889
chr11	Ikzf3	ENSMUSG00000018168	8754	13	0.0860269	1	0.00836919	-22.0215	3.36163	0.00341797	0.0128253
chr12	Acot3	ENSMUSG00000021228	2601	13	0.289535	1	0.0281676	-22.0215	3.36163	0.00341797	0.0128253
chr4	Gabrr2	ENSMUSG00000023267	2105	13	0.357757	1	0.0348047	-22.0215	3.36163	0.00341797	0.0128253
chr14	Rnase1	ENSMUSG00000035896	970	13	0.776371	1	0.0755298	-22.0215	3.36163	0.00341797	0.0128253
chr9	6430571L13Rik	ENSMUSG00000037977	2903	13	0.259414	1	0.0252373	-22.0215	3.36163	0.00341797	0.0128253
chr2	5430405G05Rik	ENSMUSG00000044364	1959	13	0.38442	1	0.0373986	-22.0215	3.36163	0.00341797	0.0128253
chr6	Smyd1	ENSMUSG00000055027	3571	13	0.210888	1	0.0205163	-22.0215	3.36163	0.00341797	0.0128253
chrX	4930502E18Rik	ENSMUSG00000055555	1427	13	0.527736	1	0.0513412	-22.0215	3.36163	0.00341797	0.0128253
chr5	Gm10162	ENSMUSG00000066418	1874	13	0.401857	1	0.0390949	-22.0215	3.36163	0.00341797	0.0128253
chr2	Pak6	ENSMUSG00000074923	5211	13	0.144517	1	0.0140595	-22.0215	3.36163	0.00341797	0.0128253
chr6	Fam71f2	ENSMUSG00000079652	1276	13	0.590188	1	0.0574168	-22.0215	3.36163	0.00341797	0.0128253
chr16	Gm15694	ENSMUSG00000081404	283	13	2.66106	1	0.258883	-22.0215	3.36163	0.00341797	0.0128253
chr17	RP23-103F2.1	ENSMUSG00000091831	1599	13	0.470969	1	0.0458186	-22.0215	3.36163	0.00341797	0.0128253
chr3	Gstm6	ENSMUSG00000068762	1989	1	0.0291248	11	0.40518	-22.142	-3.79824	0.00341797	0.0128253
chr11	Gm12575	ENSMUSG00000086058	1306	1	0.0443562	11	0.617077	-22.142	-3.79824	0.00341797	0.0128253
chr14	mmu-mir-685.1	ENSMUSG00000089319	109	1	0.53146	11	7.3936	-22.142	-3.79824	0.00341797	0.0128253
chr18	Socs6	ENSMUSG00000056153	8225	1417	9.98002	992	8.8362	-13.6603	0.175616	0.00339474	0.012759
chr15	Lrrc24	ENSMUSG00000033707	2118	32	0.875229	8	0.276728	-19.8717	1.66119	0.00337785	0.0126968
chr17	CT030740.1	ENSMUSG00000091839	2504	12	0.277616	26	0.760727	-19.729	-1.45429	0.00337785	0.0126968
chr1	Tlr5	ENSMUSG00000079164	3525	54	0.887426	73	1.51724	-17.8994	-0.773748	0.00337419	0.0126856
chr11	Tbcd	ENSMUSG00000039230	8096	733	5.24482	679	6.14454	-14.4093	-0.22841	0.00337017	0.0126718
chr17	ORF19	ENSMUSG00000024101	2904	277	5.52561	164	4.13749	-16.1361	0.417379	0.00336373	0.0126489
chr2	Gm13394	ENSMUSG00000083773	1251	359	16.624	220	12.8841	-15.7371	0.367669	0.00336064	0.0126385
chr15	Slc2a13	ENSMUSG00000036298	8372	473	3.27287	301	2.63407	-15.3121	0.313265	0.00335799	0.0126299
chr6	Oxtr	ENSMUSG00000049112	5120	63	0.712801	25	0.357734	-18.5612	0.994612	0.00335327	0.0126134
chr17	Rnaset2a	ENSMUSG00000073469	1013	63	3.6027	25	1.80809	-18.5612	0.994612	0.00335327	0.0126134
chr10	Gstt1	ENSMUSG00000001663	1528	74	2.80547	94	4.50707	-17.4897	-0.683947	0.00334463	0.0125835
chr1	SNORD24.1	ENSMUSG00000064816	83	98	68.3983	117	103.276	-17.1292	-0.594466	0.00334156	0.0125732
chr11	Abr	ENSMUSG00000017631	8979	802	5.17421	738	6.02169	-14.2843	-0.21883	0.00333012	0.0125314
chrX	Rgn	ENSMUSG00000023070	1607	27	0.973297	6	0.273543	-20.2018	1.83111	0.00332689	0.0125206
chr6	4921507P07Rik	ENSMUSG00000029828	2378	27	0.657733	6	0.184854	-20.2018	1.83111	0.00332689	0.0125206
chr10	Ano4	ENSMUSG00000035189	5142	27	0.304179	6	0.0854888	-20.2018	1.83111	0.00332689	0.0125206
chr12	Gm9812	ENSMUSG00000046747	968	27	1.61579	6	0.454115	-20.2018	1.83111	0.00332689	0.0125206
chr6	Prrt4	ENSMUSG00000079654	3411	27	0.458542	6	0.128872	-20.2018	1.83111	0.00332689	0.0125206
chr12	Rad51ap2	ENSMUSG00000086022	3175	27	0.492626	6	0.138451	-20.2018	1.83111	0.00332689	0.0125206
chr19	Ovol1	ENSMUSG00000024922	2900	26	0.519365	6	0.15158	-20.229	1.77667	0.00332689	0.0125206
chr5	Dtx1	ENSMUSG00000029603	4663	26	0.323002	6	0.0942705	-20.229	1.77667	0.00332689	0.0125206
chr3	4930481B07Rik	ENSMUSG00000085956	1490	26	1.01084	6	0.295022	-20.229	1.77667	0.00332689	0.0125206
chr16	Olig2	ENSMUSG00000039830	2437	8	0.190166	22	0.661389	-20.142	-1.79824	0.00332689	0.0125206
chr1	Dusp10	ENSMUSG00000039384	3042	235	4.47513	135	3.25135	-16.3951	0.46089	0.00332156	0.0125133
chr19	Tmem132a	ENSMUSG00000024736	4057	438	6.25412	276	4.98418	-15.4301	0.327451	0.00327883	0.0123536
chr16	Osbpl11	ENSMUSG00000022807	4520	1152	14.7643	795	12.886	-13.9694	0.196303	0.00327796	0.0123516
chr7	Chd2	ENSMUSG00000078671	9206	1816	11.4273	1289	10.2582	-13.2924	0.155701	0.0032765	0.0123473
chr12	Spata7	ENSMUSG00000021007	4642	212	2.64562	119	1.87816	-16.5604	0.494291	0.00326977	0.0123232
chrX	Tmem47	ENSMUSG00000025666	4018	4568	65.8588	3378	61.5942	-11.9321	0.096582	0.00326956	0.0123232
chr18	Phax	ENSMUSG00000008301	2223	937	24.4173	636	20.9608	-14.2793	0.220211	0.00325184	0.0122582
chr3	Pogz	ENSMUSG00000038902	9218	1219	7.66063	845	6.71599	-13.8846	0.189864	0.00323844	0.0122089
chr18	Fam13b	ENSMUSG00000036501	3343	2487	43.096	2146	47.0309	-12.6979	-0.126055	0.00322861	0.0121731
chr2	Itpa-ps1	ENSMUSG00000081476	597	76	7.37457	32	3.92704	-18.2478	0.909116	0.00322099	0.0121456
chr19	Gm16009	ENSMUSG00000090072	687	75	6.32415	32	3.41258	-18.2573	0.890007	0.00322099	0.0121456
chr2	AL929275.1	ENSMUSG00000090901	486	135	16.0914	153	23.0645	-16.7046	-0.519384	0.00320112	0.0120732
chr9	Ccnb2	ENSMUSG00000032218	1541	392	14.736	384	18.2565	-15.2719	-0.309064	0.0031987	0.0120653
chr13	Tbce	ENSMUSG00000039233	4540	838	10.6927	769	12.4097	-14.2229	-0.214845	0.00319405	0.0120489
chr16	Gm15829	ENSMUSG00000086083	869	41	2.73314	13	1.09601	-19.3427	1.3183	0.00318525	0.012017
chr7	Il16	ENSMUSG00000001741	7842	18	0.132967	34	0.317645	-19.243	-1.25635	0.00318525	0.012017
chr12	Bdkrb2	ENSMUSG00000021070	1680	18	0.62067	34	1.48272	-19.243	-1.25635	0.00318525	0.012017
chr4	Tnfrsf18	ENSMUSG00000041954	1168	17	0.843147	34	2.13268	-19.2843	-1.33881	0.00318525	0.012017
chr5	2900005J15Rik	ENSMUSG00000043833	2928	17	0.336337	34	0.850742	-19.2843	-1.33881	0.00318525	0.012017
chr4	1700024P16Rik	ENSMUSG00000078612	3214	17	0.306408	34	0.775038	-19.2843	-1.33881	0.00318525	0.012017
chr2	Gm10800	ENSMUSG00000075014	660	49	4.3008	69	7.6594	-18.0101	-0.832626	0.00318318	0.0120166
chr11	Fbxo47	ENSMUSG00000070336	2202	59	1.55214	22	0.731973	-18.7007	1.0844	0.00318301	0.0120166
chr1	Gm9929	ENSMUSG00000053925	1671	82	2.84272	102	4.47212	-17.3567	-0.653685	0.00316581	0.0119534
chr17	Fsd1	ENSMUSG00000011589	1748	22	0.729086	39	1.63461	-18.9993	-1.16478	0.00315606	0.0119179
chr19	Atrnl1	ENSMUSG00000054843	6600	2582	22.6626	1865	20.7026	-12.7721	0.130502	0.00314126	0.0118632
chr10	Gadd45b	ENSMUSG00000015312	1266	404	18.4861	251	14.5255	-15.5569	0.347857	0.00313904	0.011856
chr3	H2afz	ENSMUSG00000037894	1251	225	10.4189	128	7.49622	-16.4648	0.47497	0.00313899	0.011856
chr18	Ammecr1l	ENSMUSG00000041915	3481	1864	31.0198	1325	27.887	-13.2537	0.153598	0.00312655	0.0118113
chr5	Orai1	ENSMUSG00000049686	2025	149	4.26244	78	2.82202	-17.1194	0.594955	0.00312634	0.0118113
chr19	Uhrf2	ENSMUSG00000024817	8590	2842	19.1659	2062	17.5867	-12.6305	0.124051	0.00312022	0.0117898
chr14	Slitrk6	ENSMUSG00000045871	4242	36	0.49162	54	0.932638	-18.4093	-0.923774	0.00311269	0.0117625
chr11	Tsen54	ENSMUSG00000020781	2267	168	4.29294	90	2.90858	-16.9296	0.561653	0.00311071	0.0117562
chr17	Prepl	ENSMUSG00000024127	3830	1275	19.2845	1139	21.7879	-13.6368	-0.176082	0.00310748	0.0117453
chr4	9030409G11Rik	ENSMUSG00000040606	10718	473	2.55649	455	3.11019	-15.014	-0.282838	0.00309591	0.0117027
chr1	Kif21b	ENSMUSG00000041642	10829	237	1.26782	246	1.66432	-15.9561	-0.392583	0.00309138	0.0116868
chr4	C77080	ENSMUSG00000050390	5770	162	1.62643	86	1.09197	-16.9887	0.574774	0.00308838	0.0116766
chr1	Tbc1d8	ENSMUSG00000003134	4436	289	3.77402	172	2.84071	-16.0711	0.40985	0.00306675	0.0115961
chr11	Fmnl1	ENSMUSG00000055805	4471	51	0.660789	18	0.294956	-18.9506	1.16369	0.00306532	0.0115918
chr9	2200002K05Rik	ENSMUSG00000031937	1968	24	0.706454	42	1.56356	-18.8831	-1.14617	0.00306532	0.0115918
chr11	Nt5m	ENSMUSG00000032615	3330	224	3.89674	127	2.79415	-16.4737	0.479859	0.00305269	0.0115465
chr17	Gtpbp2	ENSMUSG00000023952	4713	482	5.92444	463	7.19736	-14.9878	-0.28079	0.0030383	0.0114932
chr11	Clint1	ENSMUSG00000006169	7033	3064	25.2375	2623	27.3242	-12.4026	-0.114613	0.00303726	0.0114904
chr7	Dcun1d3	ENSMUSG00000048787	6175	1128	10.582	1015	12.0426	-13.8083	-0.186524	0.00302499	0.0114452
chr4	Pef1	ENSMUSG00000028779	1915	406	12.2816	397	15.1884	-15.2226	-0.306471	0.00301014	0.0113902
chr17	Mdga1	ENSMUSG00000043557	9395	288	1.7758	171	1.33349	-16.0778	0.413261	0.00300182	0.0113599
chr7	Snrpa	ENSMUSG00000061479	1756	239	7.88444	137	5.71592	-16.3723	0.464023	0.00299232	0.0113251
chr9	Zfp317	ENSMUSG00000057551	1824	640	20.326	420	16.87	-14.8536	0.268871	0.00299049	0.0113193
chr17	Galnt14	ENSMUSG00000024064	5348	62	0.67158	24	0.328783	-18.6021	1.03042	0.00298532	0.0113009
chr18	Chsy3	ENSMUSG00000058152	2931	431	8.51842	270	6.74897	-15.4575	0.335917	0.00297736	0.011272
chr6	Ephb6	ENSMUSG00000029869	3762	114	1.75543	55	1.07111	-17.5646	0.712719	0.00297703	0.0112719
chr6	Cycs	ENSMUSG00000063694	3404	113	1.92303	55	1.18376	-17.571	0.700008	0.00297703	0.0112719
chr6	Mical3	ENSMUSG00000003178	3315	161	2.81345	85	1.87856	-17.0016	0.582715	0.00296642	0.011234
chr16	Clcn2	ENSMUSG00000022843	5833	98	0.973266	45	0.565211	-17.8184	0.784045	0.0029587	0.0112059
chr17	9130008F23Rik	ENSMUSG00000054951	2159	60	1.60989	79	2.6808	-17.7664	-0.735701	0.0029587	0.0112059
chr14	Mudeng	ENSMUSG00000036291	3165	652	11.9336	428	9.9074	-14.8266	0.26845	0.00295137	0.0111805
chr1	Rcsd1	ENSMUSG00000040723	2670	54	1.1716	20	0.548793	-18.8333	1.09415	0.00294276	0.011149
chr18	Pcdhb11	ENSMUSG00000051486	3615	27	0.432666	44	0.891732	-18.7646	-1.04336	0.00294276	0.011149
chr3	AC025622.1	ENSMUSG00000090721	3941	506	7.43775	323	6.00463	-15.2125	0.308792	0.00293624	0.0111266
chr3	4930503B20Rik	ENSMUSG00000090202	2404	29	0.698813	7	0.213331	-20.0391	1.71181	0.00293506	0.0111232
chr18	Camk2a	ENSMUSG00000024617	7447	10	0.0777886	24	0.236113	-19.9183	-1.60185	0.00293506	0.0111232
chr7	Ttc23	ENSMUSG00000030555	6337	308	2.81556	311	3.59556	-15.598	-0.352796	0.00290639	0.0110169
chr3	Rfx5	ENSMUSG00000005774	5252	335	3.69503	335	4.67315	-15.4837	-0.338811	0.00290432	0.0110102
chr1	Rpl7	ENSMUSG00000043716	2104	2222	61.1781	1593	55.4702	-12.9941	0.141301	0.00290326	0.0110073
chr11	AL646020.1	ENSMUSG00000091207	1126	88	4.52733	39	2.53756	-17.9993	0.835218	0.00288824	0.0109515
chr10	Perp	ENSMUSG00000019851	1901	162	4.93663	179	6.8986	-16.4599	-0.482777	0.00288439	0.010938
chr2	Pank2	ENSMUSG00000037514	4936	1173	13.7664	809	12.0078	-13.9437	0.19718	0.00286544	0.0108672
chr7	Tshz3	ENSMUSG00000021217	5002	585	6.775	380	5.56583	-14.9907	0.283626	0.00286154	0.0108536
chr19	Rnaseh2c	ENSMUSG00000024925	883	147	9.64393	76	6.30584	-17.1479	0.612934	0.00286144	0.0108536
chr14	Lmo7	ENSMUSG00000033060	11917	720	3.49996	669	4.11291	-14.4329	-0.232821	0.00285473	0.01083
chr15	Sharpin	ENSMUSG00000022552	2872	303	6.11161	180	4.59175	-16.0042	0.41251	0.0028506	0.0108154
chr1	6330578E17Rik	ENSMUSG00000026112	3863	4277	64.1375	3152	59.7794	-12.0295	0.10152	0.0028481	0.010807
chr7	AC158345.1	ENSMUSG00000092118	1691	143	4.8988	161	6.97545	-16.6263	-0.509857	0.00284528	0.0107975
chr2	Mafb	ENSMUSG00000074622	3389	277	4.73484	163	3.52376	-16.1405	0.426203	0.00284432	0.0107949
chr7	Tbcb	ENSMUSG00000006095	1442	437	17.5555	274	13.9212	-15.437	0.334646	0.00284072	0.0107824
chr7	Etfb	ENSMUSG00000004610	1119	609	31.5271	397	25.9926	-14.9301	0.278492	0.00283594	0.0107653
chr6	Lpcat3	ENSMUSG00000004270	2802	732	15.1335	680	17.78	-14.4092	-0.232502	0.00283441	0.0107606
chr19	Dpp3	ENSMUSG00000063904	2683	809	17.4673	541	14.7729	-14.502	0.2417	0.0028282	0.0107382
chr18	Zfp516	ENSMUSG00000058881	7817	896	6.63996	605	5.67029	-14.3477	0.227752	0.00282117	0.0107126
chr7	Zc3h4	ENSMUSG00000059273	6210	973	9.07651	661	7.7983	-14.2243	0.218978	0.00281492	0.01069
chr16	Iqcg	ENSMUSG00000035578	3462	112	1.87408	54	1.14276	-17.5906	0.713656	0.00280273	0.0106448
chr1	Lman2l	ENSMUSG00000001143	5995	524	5.06337	335	4.09398	-15.161	0.306594	0.00279043	0.0105992
chr7	Rgma	ENSMUSG00000070509	3782	288	4.41132	293	5.67592	-15.6894	-0.363643	0.00278543	0.0105812
chrX	Zic3	ENSMUSG00000067860	4639	192	2.39759	105	1.65827	-16.7221	0.531906	0.00277739	0.0105518
chr17	Xdh	ENSMUSG00000024066	4692	834	10.2969	560	8.7442	-14.4551	0.235809	0.00277496	0.0105436
chr9	Alas1	ENSMUSG00000032786	4310	546	7.33859	351	5.9665	-15.0977	0.298619	0.00276925	0.010523
chrX	2900002K06Rik	ENSMUSG00000055188	971	213	12.7074	119	8.97878	-16.557	0.501081	0.00276892	0.0105229
chr12	Zfp125	ENSMUSG00000069755	543	97	10.3483	44	5.93667	-17.8421	0.80167	0.00275434	0.0104685
chr10	Rwdd1	ENSMUSG00000019782	1601	393	14.22	243	11.12	-15.6001	0.354762	0.00273545	0.0103978
chrX	Apln	ENSMUSG00000037010	3149	158	2.90658	83	1.93106	-17.0323	0.58993	0.0027313	0.0103831
chr18	2003-03-01	ENSMUSG00000032656	6006	108	1.04168	128	1.5614	-16.9943	-0.583924	0.0027313	0.0103831
chr7	4632427E13Rik	ENSMUSG00000074024	3811	108	1.64166	128	2.46071	-16.9943	-0.583924	0.0027313	0.0103831
chr1	Rdh10	ENSMUSG00000025921	4160	629	8.759	411	7.23833	-14.8818	0.27511	0.00272151	0.0103491
chr2	9430008C03Rik	ENSMUSG00000085385	4567	377	4.78198	372	5.96763	-15.3229	-0.319549	0.00270969	0.0103052
chr2	Trub2	ENSMUSG00000039826	6004	591	5.70222	383	4.67356	-14.9776	0.287002	0.00269517	0.010251
chr18	Eif4ebp3	ENSMUSG00000090264	744	184	14.3266	100	9.84729	-16.788	0.540894	0.00269429	0.0102488
chr5	Wsb2	ENSMUSG00000029364	5788	1874	18.7559	1330	16.835	-13.2472	0.155883	0.00268817	0.0102265
chr8	Exoc8	ENSMUSG00000074030	7406	547	4.27859	521	5.15399	-14.8115	-0.268554	0.0026818	0.0102034
chr11	P2rx5	ENSMUSG00000005950	2395	46	1.11263	15	0.458855	-19.1565	1.27786	0.00267044	0.0101612
chr5	Cnpy4	ENSMUSG00000036968	2399	1032	24.9199	936	28.5848	-13.9309	-0.197949	0.00266757	0.0101513
chr6	Gm15612	ENSMUSG00000085828	3118	43	0.798895	14	0.328959	-19.2549	1.2801	0.00266726	0.0101512
chr17	Dynlt1b	ENSMUSG00000092074	742	43	3.35708	14	1.38234	-19.2549	1.2801	0.00266726	0.0101512
chr1	Dusp23	ENSMUSG00000026544	1417	19	0.77675	35	1.80962	-19.1831	-1.22017	0.00266726	0.0101512
chr7	Zfp764	ENSMUSG00000045757	2508	51	1.17799	70	2.04484	-17.9709	-0.795669	0.00266202	0.0101344
chr9	Dhx30	ENSMUSG00000032480	9346	947	5.86978	641	5.02484	-14.266	0.224229	0.00265956	0.0101261
chr14	Jub	ENSMUSG00000022178	3255	606	10.785	572	12.8746	-14.6702	-0.255509	0.0026536	0.0101044
chr3	Casp6	ENSMUSG00000027997	1676	260	8.98663	268	11.7152	-15.8275	-0.382533	0.00264133	0.0100587
chrX	Cetn2	ENSMUSG00000031347	1646	729	25.6564	483	21.4984	-14.6589	0.255084	0.00263261	0.0100266
chr12	5730507C01Rik	ENSMUSG00000073197	1179	50	2.45671	17	1.05639	-19.0061	1.21758	0.00262638	0.0100039
chr2	Slc39a12	ENSMUSG00000036949	2996	23	0.444717	41	1.00261	-18.9312	-1.1728	0.00262638	0.0100039
chr3	Mab21l2	ENSMUSG00000057777	2703	23	0.492923	41	1.11129	-18.9312	-1.1728	0.00262638	0.0100039
chr6	Golt1b	ENSMUSG00000030245	2818	2566	52.7489	1850	48.0973	-12.7824	0.133185	0.00261762	0.0099736
chr11	Bptf	ENSMUSG00000040481	13156	3495	15.3894	2554	14.2229	-12.3269	0.113723	0.00261369	0.00995965
chr10	Specc1l	ENSMUSG00000033444	6075	1702	16.2297	1499	18.0778	-13.2303	-0.155581	0.00260374	0.00992279
chr18	Arap3	ENSMUSG00000024451	5980	40	0.387486	12	0.147018	-19.4183	1.39815	0.00260217	0.00991783
chrX	Fgf16	ENSMUSG00000031230	1645	40	1.40861	12	0.534448	-19.4183	1.39815	0.00260217	0.00991783
chr1	Cdh19	ENSMUSG00000047216	3054	16	0.303493	33	0.791653	-19.3495	-1.38321	0.00260217	0.00991783
chr19	Jak2	ENSMUSG00000024789	5030	3462	39.8709	2529	36.8358	-12.3409	0.114227	0.00260134	0.00991774
chr5	B3gnt4	ENSMUSG00000029431	1423	21	0.854893	3	0.154456	-20.8831	2.46854	0.00259948	0.00991167
chr8	Slc18a1	ENSMUSG00000036330	5401	21	0.225238	3	0.0406946	-20.8831	2.46854	0.00259948	0.00991167
chr10	Apon	ENSMUSG00000051716	1618	21	0.751862	3	0.135842	-20.8831	2.46854	0.00259948	0.00991167
chr5	4930566F21Rik	ENSMUSG00000086967	1535	21	0.792517	3	0.143187	-20.8831	2.46854	0.00259948	0.00991167
chr2	AV099323	ENSMUSG00000087377	921	21	1.32086	3	0.238645	-20.8831	2.46854	0.00259948	0.00991167
chr1	Aox3	ENSMUSG00000064294	7033	5	0.0411838	17	0.177092	-20.667	-2.10435	0.00259948	0.00991167
chr7	Pdcd5	ENSMUSG00000030417	2284	183	4.64144	99	3.17562	-16.7992	0.547532	0.0025992	0.00991167
chr8	Jund	ENSMUSG00000071076	2878	123	2.47578	142	3.61483	-16.8256	-0.546044	0.00259507	0.00990205
chrX	Pgk1	ENSMUSG00000062070	2244	306	7.89943	182	5.94208	-15.9891	0.410782	0.00258194	0.00985296
chrX	Slc25a5	ENSMUSG00000016319	1413	1289	52.8455	893	46.3019	-13.8045	0.190709	0.00257863	0.00984135
chr11	Kat2a	ENSMUSG00000020918	3570	550	8.92466	354	7.26482	-15.0863	0.296871	0.00257818	0.00984065
chr1	Slamf7	ENSMUSG00000038179	4209	19	0.2615	2	0.034813	-21.2478	2.90912	0.00257683	0.00983651
chr1	Rufy4	ENSMUSG00000061815	2329	19	0.472587	2	0.0629144	-21.2478	2.90912	0.00257683	0.00983651
chr11	1700047K16Rik	ENSMUSG00000087347	886	19	1.24227	2	0.165381	-21.2478	2.90912	0.00257683	0.00983651
chr6	Tatdn2	ENSMUSG00000056952	3548	987	16.115	671	13.8557	-14.2032	0.217926	0.00257204	0.00982129
chr6	Cmas	ENSMUSG00000030282	2783	822	17.1102	550	14.479	-14.4786	0.240895	0.00256262	0.00978633
chrX	Gdi1	ENSMUSG00000015291	4292	1293	17.4516	1157	19.7498	-13.6154	-0.178478	0.00256121	0.00978195
chr8	Gm8730	ENSMUSG00000063696	1099	538	28.3584	345	22.9991	-15.1208	0.302198	0.00255916	0.00977515
chrX	Enox2	ENSMUSG00000031109	4356	240	3.19169	137	2.30421	-16.3693	0.470047	0.0025553	0.00976144
chr15	Foxred2	ENSMUSG00000016552	5900	203	1.99316	112	1.39077	-16.6354	0.51917	0.00255467	0.00976004
chrX	F8	ENSMUSG00000031196	9905	112	0.65503	131	0.968962	-16.9513	-0.564879	0.00255077	0.00974613
chr6	Anubl1	ENSMUSG00000042213	3598	132	2.12525	66	1.34392	-17.3273	0.661189	0.00254282	0.00971679
chrX	Vbp1	ENSMUSG00000031197	2132	2403	65.2926	1727	59.3465	-12.8794	0.137757	0.00254168	0.00971341
chrX	Bcap31	ENSMUSG00000002015	1219	3131	148.791	2277	136.851	-12.4891	0.120678	0.0025313	0.00967476
chr4	Rps20	ENSMUSG00000028234	3648	1602	25.4393	1126	22.6138	-13.4804	0.169856	0.00250924	0.00959143
chr4	A3galt2	ENSMUSG00000028794	3588	23	0.371341	4	0.0816765	-20.6099	2.18475	0.00249392	0.00953386
chr2	Gm13710	ENSMUSG00000087362	965	23	1.3807	4	0.303684	-20.6099	2.18475	0.00249392	0.00953386
chr7	Lgi4	ENSMUSG00000036560	4584	6	0.0758235	19	0.303668	-20.4553	-2.00178	0.00249392	0.00953386
chr8	1700125H03Rik	ENSMUSG00000085197	785	6	0.442771	19	1.77327	-20.4553	-2.00178	0.00249392	0.00953386
chr2	E130003G02Rik	ENSMUSG00000085830	2891	6	0.120227	19	0.481499	-20.4553	-2.00178	0.00249392	0.00953386
chrX	Maoa	ENSMUSG00000025037	4167	1889	26.2607	1340	23.5598	-13.236	0.156578	0.00248291	0.00949673
chr2	Hoxd11	ENSMUSG00000042499	4703	64	0.78832	25	0.389453	-18.5498	1.01733	0.00247942	0.00948435
chr6	Styk1	ENSMUSG00000032899	4355	46	0.611881	66	1.11031	-18.0878	-0.859643	0.00245581	0.00939502
chr14	Gfra2	ENSMUSG00000022103	3515	149	2.4556	77	1.60493	-17.1288	0.613571	0.00244921	0.00937074
chr17	Clip4	ENSMUSG00000024059	4462	209	2.7134	116	1.90466	-16.5891	0.510567	0.00244622	0.00936027
chr4	Slc6a9	ENSMUSG00000028542	5085	435	4.95559	272	3.91893	-15.4456	0.338597	0.0024198	0.00926012
chr11	B3gntl1	ENSMUSG00000046605	3518	181	2.98044	97	2.02007	-16.8218	0.561122	0.00241523	0.00924362
chr13	Cdyl	ENSMUSG00000059288	3950	653	9.57665	427	7.91992	-14.8272	0.274036	0.00241223	0.00923308
chr17	Kdm4b	ENSMUSG00000024201	4895	277	3.27812	162	2.42467	-16.1449	0.435081	0.00239809	0.00917991
chr2	Fam78a	ENSMUSG00000050592	5973	72	0.698293	29	0.355709	-18.3578	0.973133	0.00239463	0.00916763
chr18	Ik	ENSMUSG00000024474	1996	1984	57.5809	1411	51.7912	-13.1634	0.152883	0.00239377	0.0091653
chr7	Cdr2	ENSMUSG00000030878	2782	1452	30.2348	1013	26.6773	-13.6276	0.180596	0.00238045	0.00911522
chr13	Gtf2h2	ENSMUSG00000021639	4055	444	6.34292	278	5.02278	-15.4151	0.336663	0.00237731	0.00910416
chr10	Rps15	ENSMUSG00000063457	652	1305	115.947	904	101.581	-13.7867	0.190844	0.00237539	0.00909776
chr1	Eya1	ENSMUSG00000025932	4372	95	1.25875	115	1.92711	-17.1641	-0.614446	0.0023735	0.00909144
chr8	Nkd1	ENSMUSG00000031661	4459	208	2.70224	115	1.88951	-16.5988	0.516138	0.00236934	0.00907647
chr4	Col15a1	ENSMUSG00000028339	6337	149	1.36207	167	1.93073	-16.5703	-0.503347	0.00236934	0.00907647
chr19	Tm9sf3	ENSMUSG00000025016	8103	14632	104.606	12013	108.616	-10.1772	-0.0542808	0.0023556	0.00902571
chr8	Ufsp2	ENSMUSG00000031634	2290	826	20.895	762	24.3786	-14.2399	-0.222461	0.00235355	0.00901881
chr8	Il34	ENSMUSG00000031750	1951	3	0.0890761	14	0.525727	-21.1756	-2.5612	0.00234985	0.00900557
chr3	Dcst1	ENSMUSG00000042672	4145	3	0.041927	14	0.247453	-21.1756	-2.5612	0.00234985	0.00900557
chr12	Klhl29	ENSMUSG00000020627	7041	433	3.56247	423	4.40145	-15.1304	-0.305102	0.00233136	0.00893657
chr7	2310014L17Rik	ENSMUSG00000033967	3239	60	1.07309	22	0.497624	-18.6886	1.10865	0.00232454	0.00891135
chr11	Ccl12	ENSMUSG00000035352	537	25	2.69689	5	0.682159	-20.3888	1.98312	0.0023157	0.00887838
chr1	SNORD70.1	ENSMUSG00000077358	84	25	17.2408	5	4.36094	-20.3888	1.98312	0.0023157	0.00887838
chr14	Rnase10	ENSMUSG00000021872	1665	7	0.243546	21	0.924049	-20.2719	-1.92377	0.0023157	0.00887838
chr7	Svip	ENSMUSG00000074093	3059	99	1.87479	45	1.07776	-17.8111	0.798692	0.00231311	0.00887121
chr9	Pts	ENSMUSG00000032067	1035	186	10.4105	202	14.2988	-16.273	-0.457864	0.00230718	0.0088494
chr7	Fuz	ENSMUSG00000011658	4817	221	2.65774	124	1.88597	-16.5007	0.494895	0.00230576	0.00884486
chr15	Ebag9	ENSMUSG00000022339	1561	430	15.9574	268	12.5783	-15.4646	0.343292	0.00228212	0.00875509
chr7	Cebpg	ENSMUSG00000056216	4935	2497	29.3109	1796	26.663	-12.8235	0.136597	0.00227095	0.00871315
chr5	Prkar1b	ENSMUSG00000025855	3810	75	1.14034	96	1.84602	-17.4648	-0.694955	0.00226217	0.00868038
chr8	Arv1	ENSMUSG00000031982	1165	141	7.01117	72	4.5279	-17.217	0.630815	0.00226014	0.00867347
chr6	Csgalnact2	ENSMUSG00000042042	5370	2073	22.3626	1476	20.1373	-13.0992	0.151216	0.00225841	0.00866777
chr4	Hp1bp3	ENSMUSG00000028759	8288	3063	21.4089	2224	19.6596	-12.5219	0.122977	0.00225822	0.00866777
chr11	Ugp2	ENSMUSG00000001891	3069	3313	62.5348	2413	57.6037	-12.4065	0.118499	0.00225783	0.00866733
chr16	Nrip1	ENSMUSG00000048490	11457	1436	7.26074	1001	6.40108	-13.6442	0.181802	0.00224498	0.00861891
chr9	AC121121.1	ENSMUSG00000091219	4476	103	1.33304	48	0.785671	-17.736	0.762727	0.00224437	0.00861745
chr9	Slc26a6	ENSMUSG00000023259	2081	89	2.47751	39	1.37304	-17.9912	0.85152	0.00222649	0.0085497
chrX	Il2rg	ENSMUSG00000031304	3009	89	1.71343	39	0.949581	-17.9912	0.85152	0.00222649	0.0085497
chr8	BC068157	ENSMUSG00000064125	4614	33	0.414318	8	0.127029	-19.8495	1.70558	0.00222143	0.00853207
chr10	Zfr2	ENSMUSG00000034949	7490	12	0.0928104	27	0.264102	-19.7018	-1.50874	0.00222143	0.00853207
chr3	snoU90.1	ENSMUSG00000089417	343	75	12.6667	31	6.62152	-18.2802	0.935811	0.00220943	0.00848775
chr6	1110001J03Rik	ENSMUSG00000019689	689	63	5.29686	24	2.55201	-18.5906	1.05351	0.00219491	0.00843283
chr17	Znrd1as	ENSMUSG00000036214	976	153	9.08111	79	5.93017	-17.0911	0.614796	0.00219428	0.0084313
chr11	Gm885	ENSMUSG00000040528	2307	42	1.05463	13	0.412844	-19.3254	1.35307	0.00219019	0.00841644
chr12	Fcf1	ENSMUSG00000021243	1117	369	19.1369	225	14.7577	-15.7011	0.374884	0.00218992	0.00841631
chrX	Igsf1	ENSMUSG00000031111	5768	52	0.522246	18	0.228632	-18.9365	1.1917	0.00218624	0.00840304
chr12	Zbtb1	ENSMUSG00000033454	12190	2431	11.5526	1745	10.4877	-12.8636	0.139512	0.00218602	0.00840304
chr9	Rcn2	ENSMUSG00000032320	4745	3633	44.3534	3098	47.8338	-12.1597	-0.108987	0.00216383	0.00831862
chr18	Ttc39c	ENSMUSG00000024424	5197	177	1.97296	95	1.33925	-16.853	0.558939	0.00215469	0.00828435
chr1	Tcfap2b	ENSMUSG00000025927	6391	38	0.344439	58	0.664889	-18.3188	-0.948865	0.00215155	0.00827316
chr13	Ipo11	ENSMUSG00000078933	1617	140	5.01551	71	3.2169	-17.2322	0.640725	0.00215019	0.00826877
chr4	Apitd1	ENSMUSG00000073705	1859	98	3.05382	44	1.73406	-17.8347	0.816467	0.0021471	0.00825776
chr7	Zfp128	ENSMUSG00000060397	4087	171	2.42376	90	1.61335	-16.9169	0.587188	0.00213369	0.00820705
chr7	Usp47	ENSMUSG00000059263	5636	6789	69.7802	5675	73.7708	-11.272	-0.0802326	0.00212951	0.00819184
chr11	Mrm1	ENSMUSG00000018405	2868	271	5.47378	157	4.01061	-16.1833	0.448717	0.00212685	0.00818243
chr2	Phyh	ENSMUSG00000026664	1893	520	15.9129	500	19.3513	-14.8777	-0.282228	0.0021254	0.00817771
chr15	Polr2k	ENSMUSG00000045996	619	55	5.14718	20	2.36717	-18.8201	1.12062	0.00211817	0.00815077
chr19	AC131692.1	ENSMUSG00000090542	1933	27	0.809151	45	1.70557	-18.7484	-1.07578	0.00211817	0.00815077
chr13	Drd1a	ENSMUSG00000021478	3526	28	0.460016	6	0.124669	-20.1756	1.88358	0.0021024	0.00809177
chr1	Mir214	ENSMUSG00000065516	110	8	4.21303	23	15.3188	-20.1099	-1.86237	0.0021024	0.00809177
chr15	AC166491.1	ENSMUSG00000091119	798	8	0.580744	23	2.11162	-20.1099	-1.86237	0.0021024	0.00809177
chr15	Smc1b	ENSMUSG00000022432	4038	39	0.559494	11	0.19958	-19.4993	1.48716	0.00208811	0.00803928
chr11	Gm12256	ENSMUSG00000087654	446	39	5.06556	11	1.80696	-19.4993	1.48716	0.00208811	0.00803928
chrY	Ddx3y	ENSMUSG00000069045	4640	2129	26.58	1517	23.9529	-13.0602	0.150144	0.00207235	0.00798027
chr7	AW146154	ENSMUSG00000074166	7128	175	1.42222	192	1.97344	-16.3536	-0.472563	0.00205937	0.00793113
chr7	Rnh1	ENSMUSG00000038650	1911	1341	40.6505	929	35.616	-13.7474	0.190747	0.00205374	0.00791027
chr7	AC149055.1	ENSMUSG00000091324	3660	83	1.31369	36	0.720628	-18.0992	0.866303	0.00204933	0.00789411
chr14	Fam160b2	ENSMUSG00000022095	4033	355	5.09915	215	3.90571	-15.7618	0.384671	0.00204777	0.00788892
chr17	Fam82a1	ENSMUSG00000036368	1802	245	7.87605	256	10.4082	-15.9034	-0.402173	0.00204246	0.00786931
chr10	Phlda1	ENSMUSG00000020205	1953	261	7.74169	150	5.62702	-16.2434	0.460276	0.0020271	0.00781093
chr2	Naif1	ENSMUSG00000039164	4650	163	2.03064	85	1.33923	-16.9927	0.600526	0.00201316	0.00775802
chr5	Plod3	ENSMUSG00000004846	4291	2417	32.6299	1734	29.606	-12.8723	0.140302	0.00201078	0.00774967
chr4	Ggh	ENSMUSG00000073987	1996	525	15.2369	504	18.4995	-14.865	-0.279918	0.00200245	0.00771838
chr4	Creb3	ENSMUSG00000028466	2067	1114	31.2207	761	26.9733	-14.0251	0.21097	0.00200131	0.00771479
chr9	Rab11a	ENSMUSG00000004771	2943	4118	81.0576	3023	75.2554	-12.087	0.107152	0.00199515	0.00769184
chr8	Pdpr	ENSMUSG00000033624	5028	1440	16.5907	1002	14.6003	-13.6415	0.184375	0.00198365	0.0076483
chr11	Epn2	ENSMUSG00000001036	5226	941	10.4308	634	8.88811	-14.2785	0.230901	0.00197978	0.00763419
chr9	Dixdc1	ENSMUSG00000032064	9896	344	2.01371	207	1.5325	-15.8119	0.393966	0.00197548	0.00761841
chr7	Arfip2	ENSMUSG00000030881	4654	824	10.2565	549	8.64243	-14.4781	0.247027	0.00195947	0.00755744
chr11	Hnf1b	ENSMUSG00000020679	3193	11	0.199568	0	0	-35.2989	29.4344	0.00195312	0.00753377
chr14	Gpc5	ENSMUSG00000022112	2255	11	0.282581	0	0	-35.2989	29.4344	0.00195312	0.00753377
chr15	Prph	ENSMUSG00000023484	1865	11	0.341673	0	0	-35.2989	29.4344	0.00195312	0.00753377
chr1	Zap70	ENSMUSG00000026117	2279	11	0.279606	0	0	-35.2989	29.4344	0.00195312	0.00753377
chr1	Ptpn18	ENSMUSG00000026126	1580	11	0.403304	0	0	-35.2989	29.4344	0.00195312	0.00753377
chr2	1700029J11Rik	ENSMUSG00000027505	698	11	0.912924	0	0	-35.2989	29.4344	0.00195312	0.00753377
chrX	Pgr15l	ENSMUSG00000031212	5379	11	0.118465	0	0	-35.2989	29.4344	0.00195312	0.00753377
chr12	Ak7	ENSMUSG00000041323	3093	11	0.20602	0	0	-35.2989	29.4344	0.00195312	0.00753377
chr5	Hfm1	ENSMUSG00000043410	6596	11	0.0966072	0	0	-35.2989	29.4344	0.00195312	0.00753377
chr8	Npy5r	ENSMUSG00000044014	2314	11	0.275376	0	0	-35.2989	29.4344	0.00195312	0.00753377
chr17	Crb3	ENSMUSG00000044279	1496	11	0.42595	0	0	-35.2989	29.4344	0.00195312	0.00753377
chr6	Gimap6	ENSMUSG00000047867	3495	11	0.182324	0	0	-35.2989	29.4344	0.00195312	0.00753377
chr7	Trim30b	ENSMUSG00000052749	5274	11	0.120823	0	0	-35.2989	29.4344	0.00195312	0.00753377
chr1	Gpr25	ENSMUSG00000052759	1960	11	0.325113	0	0	-35.2989	29.4344	0.00195312	0.00753377
chr11	4732444A12Rik	ENSMUSG00000053613	2659	11	0.239647	0	0	-35.2989	29.4344	0.00195312	0.00753377
chrX	Gja6	ENSMUSG00000055691	2017	11	0.315925	0	0	-35.2989	29.4344	0.00195312	0.00753377
chr15	Ddn	ENSMUSG00000059213	3740	11	0.17038	0	0	-35.2989	29.4344	0.00195312	0.00753377
chr5	Caln1	ENSMUSG00000060371	3565	11	0.178744	0	0	-35.2989	29.4344	0.00195312	0.00753377
chr7	Olfr692	ENSMUSG00000073906	1126	11	0.565916	0	0	-35.2989	29.4344	0.00195312	0.00753377
chr8	Gm10664	ENSMUSG00000074303	1046	11	0.609198	0	0	-35.2989	29.4344	0.00195312	0.00753377
chr9	9530059O14Rik	ENSMUSG00000086476	6537	11	0.0974791	0	0	-35.2989	29.4344	0.00195312	0.00753377
chr17	Gm16758	ENSMUSG00000086534	3848	11	0.165598	0	0	-35.2989	29.4344	0.00195312	0.00753377
chr6	Gm4475	ENSMUSG00000090256	2166	11	0.294193	0	0	-35.2989	29.4344	0.00195312	0.00753377
chr15	Cntn1	ENSMUSG00000055022	9433	101	0.620253	46	0.357271	-17.7808	0.795838	0.00194253	0.00751101
chr10	Fam108a	ENSMUSG00000003346	1476	292	11.4602	171	8.48789	-16.0679	0.433161	0.0019416	0.0075082
chr9	Smad6	ENSMUSG00000036867	3137	142	2.62223	162	3.78347	-16.6269	-0.528914	0.00193949	0.00750083
chr7	Zfp939	ENSMUSG00000030424	927	62	3.87444	23	1.81777	-18.6328	1.09182	0.00193144	0.00747047
chr5	4930471M23Rik	ENSMUSG00000029175	3311	651	11.3899	424	9.38202	-14.8345	0.279782	0.00192629	0.00745135
chr15	Triobp	ENSMUSG00000033088	10196	368	2.09081	367	2.6371	-15.3501	-0.334886	0.00192594	0.00745076
chr10	Snx3	ENSMUSG00000019804	1412	2280	93.54	1630	84.5751	-12.959	0.145351	0.00192086	0.0074319
chr1	Hdac4	ENSMUSG00000026313	4091	206	2.91699	221	3.95779	-16.1345	-0.440213	0.0019195	0.00742743
chr6	Zfp422	ENSMUSG00000059878	3625	556	8.88514	356	7.19502	-15.0744	0.304396	0.00191906	0.0074265
chr14	Ap1g2	ENSMUSG00000040701	3914	251	3.71493	143	2.67673	-16.306	0.472861	0.00191848	0.00742504
chr5	Tlr6	ENSMUSG00000051498	2603	77	1.71362	98	2.7583	-17.431	-0.686735	0.00191406	0.00740872
chr6	Dnahc6	ENSMUSG00000052861	13247	35	0.153055	9	0.0497754	-19.7221	1.62055	0.00191396	0.00740872
chr7	Gm5900	ENSMUSG00000059039	375	35	5.40672	9	1.75833	-19.7221	1.62055	0.00191396	0.00740872
chr13	Gm16613	ENSMUSG00000087320	3822	35	0.530487	9	0.172521	-19.7221	1.62055	0.00191396	0.00740872
chr19	Banf1	ENSMUSG00000024844	820	964	68.1021	651	58.1644	-14.242	0.227564	0.00190723	0.00738538
chr5	Ccz1	ENSMUSG00000029617	1762	1287	42.3126	888	36.923	-13.8096	0.196569	0.00189699	0.0073465
chr3	Trpc4	ENSMUSG00000027748	3469	30	0.500973	7	0.147837	-20.0146	1.76072	0.00187823	0.00727459
chr7	Otud7a	ENSMUSG00000033510	3483	30	0.498959	7	0.147243	-20.0146	1.76072	0.00187823	0.00727459
chr7	Abhd2	ENSMUSG00000039202	10571	2604	14.2699	1873	12.9811	-12.7629	0.136567	0.00187619	0.00726825
chr6	2310001H17Rik	ENSMUSG00000085930	5694	49	0.498513	70	0.90068	-17.9997	-0.853384	0.00187309	0.00725701
chr15	Prpf40b	ENSMUSG00000023007	4798	200	2.41472	109	1.66439	-16.6657	0.536861	0.00187302	0.00725701
chr9	Dnm2	ENSMUSG00000033335	3748	1300	20.0928	898	17.5536	-13.7943	0.194913	0.00186533	0.00722844
chr8	Gm16589	ENSMUSG00000074482	1774	3115	101.719	2259	93.2937	-12.4985	0.124737	0.00186157	0.00721465
chr4	Decr1	ENSMUSG00000028223	3879	608	9.0799	578	10.9169	-14.6603	-0.265809	0.00186122	0.00721405
chr15	Naprt1	ENSMUSG00000022574	1890	23	0.704958	42	1.62809	-18.9138	-1.20757	0.00185823	0.00720321
chr18	Pcdhb7	ENSMUSG00000045062	3506	23	0.380026	42	0.877662	-18.9138	-1.20757	0.00185823	0.00720321
chr2	Snta1	ENSMUSG00000027488	3094	213	3.98801	118	2.79416	-16.5631	0.513255	0.00185018	0.00717351
chr5	Tmem184a	ENSMUSG00000036687	5277	44	0.483018	14	0.194371	-19.2383	1.31327	0.00184155	0.00714083
chr19	Adrb1	ENSMUSG00000035283	2491	78	1.81392	32	0.941166	-18.229	0.946591	0.00184012	0.00713603
chr12	Dus4l	ENSMUSG00000020648	1768	173	5.66841	91	3.77093	-16.9005	0.588022	0.00183562	0.0071193
chr19	Bad	ENSMUSG00000024959	1989	234	6.8152	132	4.86216	-16.4143	0.487159	0.00183401	0.00711381
chr10	Ascl1	ENSMUSG00000020052	2481	14	0.326888	1	0.02953	-21.9681	3.46854	0.00183105	0.0071031
chr10	Mybpc1	ENSMUSG00000020061	4527	14	0.179149	1	0.0161838	-21.9681	3.46854	0.00183105	0.0071031
chr11	Pld6	ENSMUSG00000043648	1754	14	0.462377	1	0.0417696	-21.9681	3.46854	0.00183105	0.0071031
chr18	Mc4r	ENSMUSG00000047259	2758	14	0.294057	1	0.0265641	-21.9681	3.46854	0.00183105	0.0071031
chr1	Htr5b	ENSMUSG00000050534	1935	14	0.419126	1	0.0378625	-21.9681	3.46854	0.00183105	0.0071031
chr5	Sez6l	ENSMUSG00000058153	6058	14	0.133874	1	0.0120937	-21.9681	3.46854	0.00183105	0.0071031
chr2	BC052486	ENSMUSG00000087035	2219	14	0.365484	1	0.0330166	-21.9681	3.46854	0.00183105	0.0071031
chr18	Gm10544	ENSMUSG00000073593	4062	1	0.0142612	12	0.216437	-22.0792	-3.92377	0.00183105	0.0071031
chr3	Setd7	ENSMUSG00000037111	7790	3179	23.6402	2728	25.6565	-12.3477	-0.118082	0.00182586	0.00708891
chr5	Rchy1	ENSMUSG00000029397	2894	895	17.9152	824	20.8602	-14.1256	-0.219568	0.00182561	0.00708869
chr11	Slfn3	ENSMUSG00000018986	1816	65	2.07346	25	1.00859	-18.5386	1.0397	0.00182403	0.00708331
chr11	Map2k6	ENSMUSG00000020623	3444	34	0.571891	53	1.12746	-18.464	-0.979269	0.00182403	0.00708331
chr18	Pcdhb5	ENSMUSG00000063687	3533	33	0.541088	53	1.09906	-18.4856	-1.02234	0.00182403	0.00708331
chr7	4833412C05Rik	ENSMUSG00000085850	896	26	1.68098	44	3.59778	-18.7918	-1.0978	0.0018204	0.00707148
chr6	Ldhb	ENSMUSG00000030246	1570	192	7.08433	103	4.80648	-16.736	0.559651	0.00180772	0.00702293
chr3	Gm16069	ENSMUSG00000086718	545	166	17.6445	87	11.6953	-16.9627	0.593285	0.00180417	0.00700988
chr7	Saal1	ENSMUSG00000006763	7755	403	3.01038	248	2.34293	-15.5673	0.361628	0.00179975	0.00699346
chr7	Aen	ENSMUSG00000030609	5532	1172	12.2728	803	10.6346	-13.9497	0.206689	0.001785	0.00693689
chrX	Eda	ENSMUSG00000059327	6822	374	3.17583	227	2.43783	-15.685	0.381535	0.00177925	0.00691525
chr1	Slamf9	ENSMUSG00000026548	1313	41	1.80891	12	0.669586	-19.4005	1.43378	0.0017692	0.00687691
chr11	Gngt2	ENSMUSG00000038811	1875	16	0.494329	34	1.32852	-19.328	-1.42627	0.0017692	0.00687691
chr1	Bend6	ENSMUSG00000042182	3405	159	2.70506	82	1.76436	-17.0365	0.61652	0.00176216	0.00685102
chr8	Acta1	ENSMUSG00000031972	1446	28	1.12173	47	2.38133	-18.6908	-1.08605	0.00176187	0.00685061
chr8	Eps15l1	ENSMUSG00000006276	3182	617	11.2327	398	9.16374	-14.9189	0.293691	0.00174913	0.00680178
chr5	Tmem165	ENSMUSG00000029234	2588	2742	61.3763	1976	55.9387	-12.687	0.133834	0.00174208	0.00677508
chr7	Nav2	ENSMUSG00000052512	15867	640	2.33659	415	1.91621	-14.8623	0.286149	0.00174167	0.00677419
chr8	Lonp2	ENSMUSG00000047866	5346	1034	11.2044	943	12.9233	-13.9242	-0.205905	0.00174041	0.00677003
chr17	Ptprs	ENSMUSG00000013236	7050	802	6.58996	745	7.74207	-14.2775	-0.23245	0.00173763	0.00675993
chr2	Dhx35	ENSMUSG00000027655	5170	262	2.93568	150	2.12564	-16.2406	0.465793	0.00173432	0.00674774
chr7	Rab4b	ENSMUSG00000053291	1970	128	3.76393	148	5.50409	-16.767	-0.548265	0.00173196	0.00673928
chr3	Cd1d1	ENSMUSG00000028076	2521	79	1.81531	101	2.9352	-17.3907	-0.693242	0.00172057	0.00669568
chr2	Tasp1	ENSMUSG00000039033	3607	310	4.97867	183	3.71702	-15.9758	0.421613	0.00172054	0.00669568
chr17	RP23-375G9.2	ENSMUSG00000091160	289	236	47.3055	249	63.1235	-15.9504	-0.41617	0.00172054	0.00669568
chr12	Otub2	ENSMUSG00000021203	3690	156	2.44904	175	3.47457	-16.5034	-0.50462	0.00171705	0.00668411
chr2	Wipf1	ENSMUSG00000075284	5896	1582	15.5434	1405	17.4586	-13.3298	-0.167632	0.00171645	0.00668245
chr11	Gm12352	ENSMUSG00000084835	760	177	13.4914	94	9.06158	-16.8606	0.574205	0.0017143	0.0066748
chr14	4930480K23Rik	ENSMUSG00000085243	3705	69	1.07884	27	0.533907	-18.44	1.01483	0.00171276	0.00666953
chr5	Kcnip4	ENSMUSG00000029088	2654	90	1.96444	39	1.0766	-17.9831	0.86764	0.00170949	0.00665749
chr16	Gm15725	ENSMUSG00000083405	1090	207	11.0012	222	14.9216	-16.1278	-0.43974	0.00168957	0.00658061
chr4	Agtrap	ENSMUSG00000029007	4236	699	9.55914	457	7.90406	-14.7291	0.274287	0.00168886	0.00657854
chr12	AC154585.2	ENSMUSG00000091534	3102	30	0.560244	50	1.18091	-18.5964	-1.07578	0.00168864	0.00657836
chr5	Tbx3	ENSMUSG00000018604	5365	335	3.6172	200	2.73118	-15.8558	0.40535	0.00168498	0.0065648
chrX	Ftsj1	ENSMUSG00000031171	4760	371	4.51507	225	3.4631	-15.6972	0.382683	0.00168478	0.00656472
chr13	Jmy	ENSMUSG00000021690	4559	958	12.1729	645	10.3653	-14.2532	0.231915	0.00167677	0.00653421
chr17	Pigq	ENSMUSG00000025728	5768	595	5.97571	567	7.20191	-14.6898	-0.26927	0.00166863	0.00650316
chr12	1700012B15Rik	ENSMUSG00000079179	778	447	33.2832	278	26.1791	-15.4102	0.346379	0.00166266	0.00648058
chr10	Gm16365	ENSMUSG00000086915	1408	11	0.452572	26	1.35288	-19.7918	-1.57982	0.00165805	0.00646331
chr4	Mpdz	ENSMUSG00000028402	12097	2741	13.1259	1974	11.9553	-12.688	0.134769	0.0016515	0.00643846
chr11	2310003H01Rik	ENSMUSG00000025384	5128	140	1.58153	70	1.00009	-17.2424	0.661189	0.00165128	0.00643829
chr9	Rgl3	ENSMUSG00000040146	2550	37	0.840541	10	0.287309	-19.606	1.54871	0.00164149	0.00640079
chr14	Fam107a	ENSMUSG00000021750	3854	14	0.210433	31	0.589305	-19.491	-1.48565	0.00164149	0.00640079
chr9	Unc13c	ENSMUSG00000062151	6633	14	0.122269	31	0.342406	-19.491	-1.48565	0.00164149	0.00640079
chr8	Gm10348	ENSMUSG00000071793	8529	103	0.699579	47	0.403729	-17.7512	0.7931	0.00163131	0.00636312
chr15	Ncald	ENSMUSG00000051359	6987	202	1.67478	110	1.15343	-16.6519	0.53804	0.00162246	0.00632927
chr2	Wt1	ENSMUSG00000016458	6195	123	1.15017	59	0.697751	-17.4591	0.72106	0.00161918	0.00631714
chr2	Dpm1	ENSMUSG00000078919	11882	5582	27.2143	4700	28.98	-11.5492	-0.09069	0.00160958	0.00628033
chr15	Mtmr12	ENSMUSG00000039458	4576	573	7.25381	366	5.85983	-15.0327	0.30788	0.00160169	0.00625024
chr7	BC024978	ENSMUSG00000078786	2756	222	4.66628	123	3.26976	-16.5033	0.51309	0.00159341	0.00621857
chr11	Sertad2	ENSMUSG00000049800	6352	2050	18.6957	1454	16.7704	-13.1181	0.156785	0.0015849	0.00618601
chr2	Plekha3	ENSMUSG00000002733	3126	1330	24.6468	918	21.5151	-13.7619	0.196049	0.00157461	0.00614652
chr7	Dock1	ENSMUSG00000058325	6807	2122	18.0587	1857	19.9869	-12.9167	-0.14636	0.00157056	0.00613135
chr4	Kcnq4	ENSMUSG00000028631	4024	50	0.719796	16	0.291308	-19.0498	1.30504	0.00156279	0.00610166
chr5	Pxmp2	ENSMUSG00000029499	1200	50	2.41372	16	0.976852	-19.0498	1.30504	0.00156279	0.00610166
chr18	Dnd1	ENSMUSG00000044595	1955	50	1.48156	16	0.599602	-19.0498	1.30504	0.00156279	0.00610166
chr19	Prdx3	ENSMUSG00000024997	1478	1694	66.3952	1188	58.8887	-13.4015	0.173088	0.00154878	0.00604889
chr16	Gm15648	ENSMUSG00000085425	778	845	62.9179	562	52.9233	-14.4431	0.24957	0.00154774	0.00604545
chr14	Asb14	ENSMUSG00000021898	2472	22	0.515551	3	0.0889125	-20.8495	2.53566	0.00154388	0.00603103
chr8	Tmem59l	ENSMUSG00000035964	1482	22	0.859947	3	0.148307	-20.8495	2.53566	0.00154388	0.00603103
chr12	Aspg	ENSMUSG00000037686	2732	22	0.466487	3	0.0804508	-20.8495	2.53566	0.00154388	0.00603103
chr5	9530056K15Rik	ENSMUSG00000045345	2315	22	0.550515	3	0.0949424	-20.8495	2.53566	0.00154388	0.00603103
chrX	Frmpd4	ENSMUSG00000049176	9432	22	0.135119	3	0.0233028	-20.8495	2.53566	0.00154388	0.00603103
chr1	9130024F11Rik	ENSMUSG00000087022	3578	22	0.356188	3	0.0614286	-20.8495	2.53566	0.00154388	0.00603103
chr6	AC161602.1	ENSMUSG00000091870	884	22	1.44168	3	0.248633	-20.8495	2.53566	0.00154388	0.00603103
chr7	Gm16938	ENSMUSG00000086325	3982	5	0.0727388	18	0.331178	-20.6258	-2.18681	0.00154388	0.00603103
chr11	Trim47	ENSMUSG00000020773	2735	221	4.68093	122	3.26808	-16.5124	0.518354	0.00154257	0.00603102
chr4	2810432D09Rik	ENSMUSG00000036114	856	98	6.63208	43	3.68031	-17.8512	0.849634	0.00153985	0.00602105
chr13	4930586N03Rik	ENSMUSG00000087097	881	80	5.26031	33	2.74428	-18.1886	0.938723	0.00153305	0.00599509
chr7	Bcl7c	ENSMUSG00000030814	5331	347	3.77067	208	2.85854	-15.8021	0.399541	0.00153289	0.00599509
chr7	Rbm42	ENSMUSG00000036733	2193	374	9.8794	226	7.55022	-15.6882	0.387904	0.00153111	0.00598878
chr18	Stard6	ENSMUSG00000079608	1523	24	0.91287	4	0.19242	-20.5792	2.24615	0.00151372	0.00592138
chr7	RP23-353F16.2	ENSMUSG00000090559	4371	24	0.318074	4	0.0670454	-20.5792	2.24615	0.00151372	0.00592138
chr5	Galnt9	ENSMUSG00000033316	2997	6	0.115974	20	0.488915	-20.4183	-2.07578	0.00151372	0.00592138
chr7	A230071N21Rik	ENSMUSG00000085049	1285	6	0.270486	20	1.14029	-20.4183	-2.07578	0.00151372	0.00592138
chrX	AL731727.1	ENSMUSG00000091417	399	6	0.871116	20	3.67237	-20.4183	-2.07578	0.00151372	0.00592138
chr9	Dag1	ENSMUSG00000039952	4563	3250	41.2601	2790	44.7964	-12.3156	-0.118637	0.00150971	0.00590884
chr14	Ptger2	ENSMUSG00000037759	3684	43	0.676155	13	0.258532	-19.3084	1.38701	0.00149626	0.00585681
chr5	Actr3b	ENSMUSG00000056367	1741	75	2.49551	30	1.26244	-18.3039	0.983117	0.00148967	0.00583164
chr1	Nphs2	ENSMUSG00000026602	3116	20	0.371818	2	0.0470243	-21.2108	2.98312	0.00148964	0.00583164
chr8	Fam155a	ENSMUSG00000079157	1939	20	0.597516	2	0.0755687	-21.2108	2.98312	0.00148964	0.00583164
chr11	4930538E20Rik	ENSMUSG00000085516	927	20	1.24982	2	0.158067	-21.2108	2.98312	0.00148964	0.00583164
chr13	Gm15911	ENSMUSG00000086506	809	20	1.43212	2	0.181122	-21.2108	2.98312	0.00148964	0.00583164
chr16	Gm15646	ENSMUSG00000087554	766	20	1.51251	2	0.191289	-21.2108	2.98312	0.00148964	0.00583164
chr8	Leprotl1	ENSMUSG00000031513	2879	1266	25.4736	870	22.1395	-13.8363	0.202379	0.0014865	0.00582295
chr17	Ppp2r5d	ENSMUSG00000059409	2926	1317	26.0741	907	22.7103	-13.7777	0.19927	0.00148404	0.00581393
chr8	Cog8	ENSMUSG00000031916	4552	938	11.9371	629	10.1237	-14.2865	0.237717	0.00147982	0.005798
chr18	Wdr55	ENSMUSG00000042660	1498	372	14.3856	225	11.0043	-15.6953	0.386566	0.00147509	0.0057801
chr7	Ankrd27	ENSMUSG00000034867	4292	1071	14.4553	726	12.3927	-14.0874	0.222106	0.00147202	0.00576866
chr9	CT954326.1	ENSMUSG00000091084	1020	303	17.2084	177	12.7134	-16.0163	0.436757	0.00146708	0.00574994
chr17	Tomm6	ENSMUSG00000033475	1037	499	27.8753	313	22.1134	-15.2453	0.334066	0.00145747	0.00571285
chr8	Ssbp4	ENSMUSG00000070003	1474	127	4.99119	61	3.03195	-17.412	0.719136	0.0014563	0.0057089
chr11	Wscd1	ENSMUSG00000020811	4287	34	0.459434	8	0.136718	-19.828	1.74865	0.00145049	0.00568673
chr3	Abca4	ENSMUSG00000028125	11829	34	0.166505	8	0.0495486	-19.828	1.74865	0.00145049	0.00568673
chr2	Cd82	ENSMUSG00000027215	2801	133	2.75065	155	4.05423	-16.706	-0.559653	0.00144803	0.00567829
chr2	Olfm1	ENSMUSG00000026833	3553	609	9.92932	391	8.06253	-14.9411	0.300462	0.00144505	0.00566721
chr13	F2rl1	ENSMUSG00000021678	2754	193	4.05967	211	5.61317	-16.215	-0.467453	0.00144153	0.00565402
chr19	Smarca2	ENSMUSG00000024921	6414	1603	14.4778	1425	16.2771	-13.3101	-0.168999	0.00144099	0.0056525
chr16	Cbr3	ENSMUSG00000022947	1170	240	11.8829	134	8.3909	-16.3852	0.50199	0.0014402	0.00564999
chr4	Lrrc41	ENSMUSG00000028703	3713	977	15.2429	657	12.9637	-14.2257	0.233654	0.0014395	0.00564786
chr10	Cdk17	ENSMUSG00000020015	5450	1258	13.3715	864	11.6147	-13.8458	0.203217	0.0014331	0.00562333
chr7	Phox2a	ENSMUSG00000007946	1609	26	0.936084	5	0.227669	-20.3605	2.0397	0.00143091	0.00561533
chr7	Muc6	ENSMUSG00000048191	8640	26	0.174324	5	0.0423981	-20.3605	2.0397	0.00143091	0.00561533
chr1	6330403A02Rik	ENSMUSG00000053963	6506	26	0.231503	5	0.0563048	-20.3605	2.0397	0.00143091	0.00561533
chr11	2900041M22Rik	ENSMUSG00000054418	1784	26	0.844259	5	0.205336	-20.3605	2.0397	0.00143091	0.00561533
chr12	Hhipl1	ENSMUSG00000021260	2795	7	0.145082	22	0.576674	-20.2383	-1.99089	0.00143091	0.00561533
chr1	AI597479	ENSMUSG00000010290	3458	1192	19.9687	815	17.2672	-13.9268	0.209701	0.00143053	0.00561533
chr16	Gm16861	ENSMUSG00000086456	1647	88	3.09518	37	1.64588	-18.0373	0.911167	0.00142806	0.00560775
chr16	Med15	ENSMUSG00000012114	3546	755	12.334	496	10.2478	-14.6145	0.267325	0.00142769	0.0056069
chr7	Swap70	ENSMUSG00000031015	4032	1330	19.1086	1195	21.7139	-13.5717	-0.184396	0.00142201	0.0055852
chr7	Lins	ENSMUSG00000053091	5874	279	2.75149	289	3.60457	-15.7222	-0.389616	0.00142084	0.00558119
chr9	Plcd1	ENSMUSG00000010660	2651	179	3.91148	198	5.47199	-16.3151	-0.484352	0.00141688	0.00556622
chr7	Chchd8	ENSMUSG00000044881	1425	232	9.43128	129	6.63231	-16.4371	0.507942	0.00141598	0.00556329
chr18	Rab27b	ENSMUSG00000024511	10679	83	0.450241	35	0.240119	-18.1196	0.906945	0.00141296	0.00555199
chr15	Fam19a5	ENSMUSG00000054863	2705	143	3.06243	71	1.92301	-17.2169	0.671313	0.00140478	0.00552044
chr17	Ppard	ENSMUSG00000002250	4631	255	3.1898	268	4.23984	-15.8415	-0.410547	0.00140461	0.00552035
chr10	4930404N11Rik	ENSMUSG00000020234	1648	63	2.21453	23	1.02249	-18.6213	1.11491	0.00140449	0.00552035
chr10	Rtn4ip1	ENSMUSG00000019864	3135	211	3.8989	115	2.68751	-16.5884	0.536798	0.00140278	0.00551434
chr10	9330159F19Rik	ENSMUSG00000004360	5644	40	0.410554	11	0.142789	-19.481	1.52369	0.00140269	0.00551434
chr9	Rwdd2a	ENSMUSG00000032417	1315	40	1.7621	11	0.612854	-19.481	1.52369	0.00140269	0.00551434
chr2	4931422A03Rik	ENSMUSG00000046085	1601	40	1.44733	11	0.503374	-19.481	1.52369	0.00140269	0.00551434
chr10	Tmtc2	ENSMUSG00000036019	7779	425	3.16492	261	2.45814	-15.4921	0.364602	0.00139374	0.00548116
chr4	1520402A15Rik	ENSMUSG00000028701	5886	131	1.28928	64	0.796617	-17.355	0.694612	0.00139026	0.00546806
chr7	1700049G17Rik	ENSMUSG00000070709	7518	444	3.4212	274	2.67016	-15.4255	0.357572	0.00138396	0.00544388
chr7	Gtf3c1	ENSMUSG00000032777	6960	1822	15.1648	1609	16.937	-13.1301	-0.159453	0.00137767	0.00541971
chr15	Tab1	ENSMUSG00000022414	2931	245	4.84226	138	3.44948	-16.3491	0.489302	0.00137563	0.00541224
chr12	Vti1b	ENSMUSG00000021124	1612	1370	49.2326	1230	55.9023	-13.5295	-0.183294	0.00136204	0.00535937
chr4	Lsm10	ENSMUSG00000050188	943	121	7.43312	143	11.11	-16.8324	-0.579819	0.00135669	0.00533889
chr8	Fam32a	ENSMUSG00000003039	1910	1213	36.7896	830	31.8372	-13.9011	0.208585	0.00135349	0.00532684
chr12	Rab10	ENSMUSG00000020671	3511	5463	90.1359	4041	84.3233	-11.6737	0.0961697	0.00135262	0.00532398
chr1	Zfp281	ENSMUSG00000041483	4937	2692	31.5871	1934	28.7001	-12.7158	0.138279	0.00134449	0.00529256
chr8	Znrf1	ENSMUSG00000033545	5686	482	4.91063	301	3.87837	-15.2985	0.340458	0.00134408	0.00529153
chr4	Runx1t1	ENSMUSG00000006586	7959	828	6.02656	770	7.08797	-14.2306	-0.234039	0.00134329	0.00528895
chr14	A2ld1	ENSMUSG00000041625	1988	131	3.81727	153	5.63852	-16.7263	-0.562776	0.00133926	0.00527368
chr19	Ms4a7	ENSMUSG00000024672	3987	66	0.958948	25	0.459392	-18.5276	1.06173	0.00133526	0.00525849
chr12	Mdga2	ENSMUSG00000034912	4371	66	0.874703	25	0.419034	-18.5276	1.06173	0.00133526	0.00525849
chr11	Ngfr	ENSMUSG00000000120	3446	74	1.24398	29	0.616556	-18.338	1.01266	0.00133183	0.00524607
chr5	D130017N08Rik	ENSMUSG00000087189	4122	91	1.27888	114	2.02622	-17.2014	-0.663907	0.00133056	0.00524165
chr16	Gm4737	ENSMUSG00000048087	2081	136	3.78586	66	2.3236	-17.3058	0.704257	0.00132428	0.00521747
chr15	Mfsd5	ENSMUSG00000045665	1742	600	19.9526	384	16.15	-14.9648	0.305045	0.00131941	0.00519885
chr10	Ppfia2	ENSMUSG00000053825	7998	29	0.210046	6	0.0549616	-20.1503	1.93421	0.00131873	0.00519671
chr6	Wipf3	ENSMUSG00000086040	7114	29	0.236147	6	0.0617913	-20.1503	1.93421	0.00131873	0.00519671
chr19	Gm16538	ENSMUSG00000089766	442	29	3.80078	6	0.994532	-20.1503	1.93421	0.00131873	0.00519671
chr3	Plekho1	ENSMUSG00000015745	2118	237	6.48216	132	4.56602	-16.4052	0.505538	0.00131353	0.00517788
chr11	Fgf18	ENSMUSG00000057967	1187	23	1.12247	43	2.65404	-18.8968	-1.24151	0.00130717	0.00515336
chr6	Gfpt1	ENSMUSG00000029992	7419	4416	34.4811	3240	31.9955	-11.9866	0.107935	0.0013049	0.00514496
chr3	Fmo5	ENSMUSG00000028088	5622	55	0.566721	78	1.01647	-17.8383	-0.842854	0.00130376	0.00514102
chr6	Med21	ENSMUSG00000030291	2102	1373	37.8386	947	33.0071	-13.7166	0.197084	0.00130123	0.00513158
chr6	Podxl2	ENSMUSG00000033152	3763	87	1.33931	36	0.700903	-18.0653	0.934207	0.00129933	0.00512467
chr9	AC164565.1	ENSMUSG00000090422	2215	49	1.2815	15	0.496144	-19.1109	1.36901	0.001299	0.00512391
chr15	Zfp707	ENSMUSG00000034429	3094	114	2.13443	53	1.255	-17.5913	0.766158	0.00129558	0.00511097
chr14	Msra	ENSMUSG00000054733	1856	114	3.55815	53	2.09213	-17.5913	0.766158	0.00129558	0.00511097
chr5	Gm15610	ENSMUSG00000078183	449	55	7.096	19	3.10025	-18.8571	1.19462	0.00129358	0.00510418
chr7	Fbxo17	ENSMUSG00000030598	2497	26	0.603187	45	1.32033	-18.7756	-1.13022	0.00129358	0.00510418
chr14	Gm16617	ENSMUSG00000085219	713	25	2.03118	45	4.62395	-18.8039	-1.18681	0.00129358	0.00510418
chr8	Nae1	ENSMUSG00000031878	7239	1441	11.5314	998	10.1005	-13.6439	0.191147	0.00129312	0.005104
chr19	Entpd7	ENSMUSG00000025192	8963	564	3.64521	358	2.9263	-15.06	0.316924	0.00128962	0.00509072
chrX	Timm8a1	ENSMUSG00000048007	1421	82	3.34285	34	1.75297	-18.1492	0.931278	0.00127763	0.00504391
chr19	Sufu	ENSMUSG00000025231	6945	585	4.87956	373	3.93483	-15.0041	0.31045	0.00127552	0.00503613
chr13	4930470G03Rik	ENSMUSG00000085788	2447	642	15.1984	414	12.3953	-14.8618	0.294131	0.00126997	0.00501476
chr10	Wibg	ENSMUSG00000064030	1211	182	8.70612	95	5.74737	-16.8329	0.599128	0.00126897	0.00501135
chr11	Shpk	ENSMUSG00000005951	2985	104	2.0183	47	1.15357	-17.7442	0.80704	0.00126875	0.00501103
chr4	Zfp46	ENSMUSG00000051351	5206	631	7.02138	601	8.45785	-14.6054	-0.268536	0.00126388	0.00499234
chr3	Alx3	ENSMUSG00000014603	1867	45	1.39626	14	0.549381	-19.2221	1.34569	0.00126356	0.0049916
chr17	Pgp	ENSMUSG00000043445	1027	265	14.9476	150	10.7007	-16.2324	0.482219	0.00126332	0.00499118
chr7	Rasgrp4	ENSMUSG00000030589	6359	59	0.537478	21	0.241947	-18.7342	1.15151	0.00126323	0.00499118
chr11	Ccdc40	ENSMUSG00000039963	5922	36	0.352153	9	0.111343	-19.7018	1.66119	0.00126003	0.00497927
chr8	Prmt10	ENSMUSG00000037134	5575	689	7.15932	448	5.88739	-14.7539	0.282194	0.00125948	0.00497762
chr15	Pfdn5	ENSMUSG00000001289	1386	437	18.2648	269	14.2193	-15.4503	0.361216	0.00125729	0.00496948
chr9	Tspan3	ENSMUSG00000032324	3232	3241	58.0905	2347	53.2024	-12.4423	0.12681	0.00125372	0.00495591
chr16	Bdh1	ENSMUSG00000046598	3800	194	2.95744	103	1.98584	-16.7285	0.574601	0.00124947	0.00493965
chr16	Klhl22	ENSMUSG00000022750	5692	1148	11.6835	781	10.0525	-13.9847	0.216917	0.00124092	0.00490637
chr2	Pkig	ENSMUSG00000035268	3918	279	4.12513	160	2.99189	-16.1487	0.463382	0.00124037	0.00490474
chr9	Trpc6	ENSMUSG00000031997	2793	42	0.871116	63	1.65257	-18.1869	-0.923774	0.00124024	0.00490474
chr5	U90926	ENSMUSG00000029409	520	249	27.7392	140	19.7249	-16.3271	0.491908	0.00123778	0.00489553
chr2	Ankrd16	ENSMUSG00000047909	5922	951	9.30271	637	7.88063	-14.2675	0.239341	0.00122462	0.00484402
chr16	Fam162a	ENSMUSG00000003955	635	699	63.7677	660	76.1483	-14.464	-0.255985	0.00122293	0.00483785
chr11	Coasy	ENSMUSG00000001755	2807	206	4.2513	111	2.89715	-16.6313	0.553273	0.00121557	0.00480924
chr6	Acn9	ENSMUSG00000042505	3886	220	3.27957	120	2.26239	-16.5276	0.535658	0.00121212	0.00479613
chr9	Snx22	ENSMUSG00000039452	2555	1514	34.3267	1353	38.7969	-13.3887	-0.176608	0.00120817	0.00478101
chr17	H2-T10	ENSMUSG00000079491	1776	123	4.01199	58	2.39263	-17.4715	0.745722	0.00120601	0.00477295
chr4	Gm12953	ENSMUSG00000087299	751	94	7.25079	41	3.99976	-17.9157	0.858226	0.00119511	0.00473031
chr11	Gm12116	ENSMUSG00000087501	2770	31	0.648305	7	0.185143	-19.991	1.80803	0.00119324	0.00472345
chr19	Men1	ENSMUSG00000024947	3383	503	8.61318	315	6.82179	-15.2349	0.336395	0.00118802	0.00470327
chr6	Copg	ENSMUSG00000030058	10560	4339	23.8025	3691	25.6077	-11.9053	-0.10546	0.00117847	0.00466598
chr19	1810009A15Rik	ENSMUSG00000071653	615	462	43.5175	286	34.0707	-15.3659	0.353066	0.00117441	0.00465038
chr14	Ppp2r2a	ENSMUSG00000022052	2971	1866	36.3837	1312	32.3535	-13.2601	0.16937	0.0011697	0.00463225
chr12	Rad51l1	ENSMUSG00000059060	2068	65	1.82079	24	0.850258	-18.5681	1.09859	0.00116864	0.00462853
chr10	Gstt3	ENSMUSG00000001665	2351	160	3.94244	181	5.64048	-16.4608	-0.516729	0.00116525	0.00461561
chr8	Cyld	ENSMUSG00000036712	8070	1521	10.9183	1359	12.3377	-13.3822	-0.176337	0.00116106	0.00459951
chr10	Plekhj1	ENSMUSG00000035278	1259	261	12.0091	148	8.61243	-16.253	0.479641	0.00116074	0.00459872
chr7	Myst1	ENSMUSG00000030801	1573	192	7.07082	102	4.75074	-16.743	0.573726	0.00115431	0.00457375
chr7	Gsk3a	ENSMUSG00000057177	2260	677	17.3531	438	14.1989	-14.7828	0.289414	0.00112511	0.00445854
chr6	Lrrc61	ENSMUSG00000073096	2913	137	2.72444	159	3.99895	-16.6663	-0.553662	0.00112091	0.00444236
chr7	Lrrc28	ENSMUSG00000030556	4309	251	3.37439	265	4.50567	-15.861	-0.417116	0.00111575	0.00442241
chr13	Ptcd2	ENSMUSG00000021650	1675	488	16.8773	303	13.2531	-15.2848	0.348752	0.00110751	0.00439023
chr7	Slc1a5	ENSMUSG00000001918	3877	1560	23.3091	1392	26.3047	-13.3466	-0.174425	0.00109791	0.00435263
chr19	5730455O13Rik	ENSMUSG00000054237	1402	244	10.0818	136	7.10691	-16.3626	0.504463	0.0010958	0.00434471
chr11	Med11	ENSMUSG00000018923	1033	184	10.3185	96	6.80865	-16.8175	0.599788	0.00109104	0.00432633
chr11	Ccl11	ENSMUSG00000020676	1082	56	2.99818	79	5.34921	-17.8162	-0.835237	0.00109102	0.00432633
chr7	Irf3	ENSMUSG00000003184	2999	158	3.05195	180	4.3973	-16.4739	-0.526884	0.00108868	0.00431789
chr14	Sox7	ENSMUSG00000063060	3298	39	0.685033	10	0.222146	-19.5681	1.62466	0.00108854	0.00431779
chr10	Echdc1	ENSMUSG00000019883	3250	1803	32.1373	1264	28.494	-13.3117	0.173592	0.00108234	0.00429366
chr14	A330035P11Rik	ENSMUSG00000085615	3203	102	1.84476	45	1.02931	-17.7896	0.841761	0.00108129	0.00428997
chr15	Rpl30	ENSMUSG00000058600	2732	399	8.46038	241	6.46288	-15.5952	0.388544	0.00108098	0.00428918
chr17	Eme2	ENSMUSG00000073436	5723	363	3.67435	217	2.77796	-15.739	0.403463	0.00107994	0.00428552
chr1	1190005F20Rik	ENSMUSG00000053286	2664	483	10.5029	473	13.0082	-14.9709	-0.308628	0.00107799	0.00427827
chr9	Cwf19l2	ENSMUSG00000025898	3953	931	13.6433	621	11.5095	-14.3012	0.245377	0.00107203	0.00425508
chr2	Ptges	ENSMUSG00000050737	3933	405	5.96525	405	7.54433	-15.21	-0.338811	0.00107185	0.00425479
chr14	Gm10101	ENSMUSG00000061510	2914	48	0.954221	14	0.351988	-19.1756	1.4388	0.00106577	0.00423111
chr10	Fhl4	ENSMUSG00000050035	2670	84	1.82249	35	0.960388	-18.1109	0.924223	0.00106507	0.00422882
chr11	Dnaic2	ENSMUSG00000034706	5402	11	0.11796	27	0.366184	-19.7646	-1.63427	0.00106502	0.00422882
chr5	Ccdc62	ENSMUSG00000061882	4306	107	1.43949	48	0.81669	-17.7085	0.817693	0.00106473	0.00422835
chrX	Mid2	ENSMUSG00000000266	8114	1550	11.0661	1385	12.5056	-13.3549	-0.176429	0.00106383	0.00422526
chr7	Rnf169	ENSMUSG00000058761	7157	1464	11.8497	1012	10.3595	-13.6224	0.193895	0.00105794	0.00420232
chr13	Cd180	ENSMUSG00000021624	4509	121	1.55454	57	0.926157	-17.4959	0.747162	0.00105591	0.00419471
chr1	Gm15834	ENSMUSG00000085054	4612	121	1.51982	57	0.905473	-17.4959	0.747162	0.00105591	0.00419471
chr4	Kcnab2	ENSMUSG00000028931	5578	111	1.15277	50	0.656722	-17.6526	0.811748	0.00104257	0.00414258
chr5	Gtf2i	ENSMUSG00000060261	4441	1904	24.8361	1682	27.7482	-13.0663	-0.159956	0.00103906	0.00412908
chr2	1110008F13Rik	ENSMUSG00000027637	2871	1969	39.7292	1387	35.3943	-13.1812	0.166684	0.00103822	0.00412622
chr5	Glmn	ENSMUSG00000029276	2595	434	9.68835	265	7.48167	-15.466	0.372891	0.00103727	0.00412287
chr1	Fmo2	ENSMUSG00000040170	5191	43	0.47986	65	0.917386	-18.1474	-0.934914	0.00103294	0.00410609
chr2	Tpd52l2	ENSMUSG00000000827	4981	1156	13.4443	1053	15.4882	-13.7641	-0.204175	0.00102975	0.00409388
chr5	Rab28	ENSMUSG00000029128	1767	962	31.5381	888	36.8185	-14.0196	-0.223334	0.00102642	0.00408106
chr14	Chchd1	ENSMUSG00000063787	587	727	71.7453	473	59.0354	-14.676	0.281304	0.00102532	0.00407715
chr18	Dnajc18	ENSMUSG00000024350	5169	812	9.10012	760	10.772	-14.2541	-0.243331	0.0010247	0.0040751
chr6	Pon3	ENSMUSG00000029759	2506	299	6.91174	310	9.06297	-15.6217	-0.390934	0.00102348	0.00407068
chr18	Impact	ENSMUSG00000024423	3432	4139	69.8627	3530	75.3559	-11.9715	-0.109197	0.00101936	0.00405476
chr16	1110004E09Rik	ENSMUSG00000022972	1360	152	6.47444	76	4.09416	-17.1238	0.661189	0.00101623	0.00404273
chr16	Alg3	ENSMUSG00000033809	1451	263	10.4999	148	7.47281	-16.2475	0.490654	0.00101544	0.00404004
chr11	Prorsd1	ENSMUSG00000032673	2128	276	7.51337	289	9.94984	-15.73	-0.405213	0.00101533	0.00404002
chr3	Ccdc39	ENSMUSG00000027676	6947	423	3.52728	257	2.71035	-15.5067	0.380078	0.00100954	0.00401741
chr13	Arsb	ENSMUSG00000042082	4298	1015	13.6803	933	15.904	-13.9452	-0.217281	0.00100168	0.00398659
chr11	Dhrs7b	ENSMUSG00000042569	3325	359	6.25461	213	4.69329	-15.7605	0.414319	0.000994378	0.00395794
chr2	Rbm39	ENSMUSG00000027620	6458	7018	62.9525	5883	66.7407	-11.2221	-0.0843034	0.000992212	0.00394975
chr13	Iars	ENSMUSG00000037851	5180	4485	50.1568	3287	46.49	-11.965	0.109525	0.000989892	0.00394094
chr19	Gm16765	ENSMUSG00000086294	1097	106	5.59753	47	3.13893	-17.7305	0.83452	0.000983333	0.00391525
chr2	Ogfr	ENSMUSG00000049401	2580	960	21.555	641	18.2024	-14.2562	0.243899	0.000983196	0.00391513
chr7	Scaf1	ENSMUSG00000038406	7397	988	7.73747	661	6.5469	-14.2133	0.241049	0.000980989	0.00390676
chr5	Polr2j	ENSMUSG00000039771	1106	341	17.8606	201	13.3147	-15.8394	0.423765	0.000977146	0.00389188
chr1	Rxrg	ENSMUSG00000015843	2297	12	0.302634	0	0	-35.2361	29.5599	0.000976563	0.00388998
chr10	Tacr2	ENSMUSG00000020081	2258	12	0.307861	0	0	-35.2361	29.5599	0.000976563	0.00388998
chr16	Stxbp5l	ENSMUSG00000022829	8521	12	0.0815808	0	0	-35.2361	29.5599	0.000976563	0.00388998
chr1	Lhx4	ENSMUSG00000026468	1848	12	0.376164	0	0	-35.2361	29.5599	0.000976563	0.00388998
chr4	Htr6	ENSMUSG00000028747	2341	12	0.296946	0	0	-35.2361	29.5599	0.000976563	0.00388998
chr8	Pllp	ENSMUSG00000031775	1889	12	0.367999	0	0	-35.2361	29.5599	0.000976563	0.00388998
chr11	Tlx3	ENSMUSG00000040610	1483	12	0.468746	0	0	-35.2361	29.5599	0.000976563	0.00388998
chr9	S1pr5	ENSMUSG00000045087	2500	12	0.27806	0	0	-35.2361	29.5599	0.000976563	0.00388998
chrX	Sox3	ENSMUSG00000045179	2061	12	0.337288	0	0	-35.2361	29.5599	0.000976563	0.00388998
chr5	Adra2c	ENSMUSG00000045318	3196	12	0.217506	0	0	-35.2361	29.5599	0.000976563	0.00388998
chr18	Chst9	ENSMUSG00000047161	1934	12	0.359437	0	0	-35.2361	29.5599	0.000976563	0.00388998
chr6	Tacstd2	ENSMUSG00000051397	1764	12	0.394076	0	0	-35.2361	29.5599	0.000976563	0.00388998
chr5	Gm10062	ENSMUSG00000059244	1470	12	0.472891	0	0	-35.2361	29.5599	0.000976563	0.00388998
chr2	Tcf15	ENSMUSG00000068079	980	12	0.709337	0	0	-35.2361	29.5599	0.000976563	0.00388998
chr6	Atoh1	ENSMUSG00000073043	2088	12	0.332926	0	0	-35.2361	29.5599	0.000976563	0.00388998
chr3	Gm5544	ENSMUSG00000074388	891	12	0.780191	0	0	-35.2361	29.5599	0.000976563	0.00388998
chr4	Gm11885	ENSMUSG00000080997	1428	12	0.4868	0	0	-35.2361	29.5599	0.000976563	0.00388998
chr12	A630072L19Rik	ENSMUSG00000086626	3405	12	0.204156	0	0	-35.2361	29.5599	0.000976563	0.00388998
chr11	1700001P01Rik	ENSMUSG00000018543	624	15	1.39253	1	0.11741	-21.9183	3.56808	0.000976563	0.00388998
chr16	Tmem30c	ENSMUSG00000022753	3934	15	0.220879	1	0.0186232	-21.9183	3.56808	0.000976563	0.00388998
chr17	A930017K11Rik	ENSMUSG00000025727	2539	15	0.342236	1	0.0288554	-21.9183	3.56808	0.000976563	0.00388998
chr16	Gm9974	ENSMUSG00000055497	693	15	1.25388	1	0.10572	-21.9183	3.56808	0.000976563	0.00388998
chr16	Epha6	ENSMUSG00000055540	5289	15	0.164292	1	0.0138521	-21.9183	3.56808	0.000976563	0.00388998
chr18	4930465K10Rik	ENSMUSG00000056682	1238	15	0.701888	1	0.0591792	-21.9183	3.56808	0.000976563	0.00388998
chr4	Zmynd12	ENSMUSG00000070806	1869	15	0.464921	1	0.0391995	-21.9183	3.56808	0.000976563	0.00388998
chr4	Gm10571	ENSMUSG00000073753	1638	15	0.530487	1	0.0447276	-21.9183	3.56808	0.000976563	0.00388998
chr1	Gm16701	ENSMUSG00000086622	2286	15	0.380113	1	0.0320489	-21.9183	3.56808	0.000976563	0.00388998
chr9	RP23-115A1.9	ENSMUSG00000091366	1150	15	0.755598	1	0.0637077	-21.9183	3.56808	0.000976563	0.00388998
chr15	AC134548.2	ENSMUSG00000092065	339	15	2.56324	1	0.216118	-21.9183	3.56808	0.000976563	0.00388998
chr5	Gm15411	ENSMUSG00000085971	3488	0	0	10	0.210045	-35.1982	-29.6357	0.000976563	0.00388998
chr12	Acot6	ENSMUSG00000043487	3388	117	2.00051	141	3.04906	-16.8668	-0.607998	0.000975825	0.00388998
chr11	Rhbdf2	ENSMUSG00000020806	5293	34	0.372113	55	0.761291	-18.4373	-1.03271	0.000972761	0.00388787
chr16	Tmem44	ENSMUSG00000022537	8822	34	0.223259	55	0.456757	-18.4373	-1.03271	0.000972761	0.00388787
chr18	Jakmip2	ENSMUSG00000024502	3536	34	0.557011	55	1.13957	-18.4373	-1.03271	0.000972761	0.00388787
chr3	E2f5	ENSMUSG00000027552	1748	429	14.2172	262	10.9812	-15.4826	0.3726	0.000968481	0.00387203
chr11	Zrsr1	ENSMUSG00000044068	3284	429	7.56749	262	5.84505	-15.4826	0.3726	0.000968481	0.00387203
chr10	Pawr	ENSMUSG00000035873	1828	685	21.7076	442	17.7148	-14.7678	0.293246	0.000968075	0.00387125
chr1	2810422O20Rik	ENSMUSG00000041396	1513	157	6.01116	79	3.82541	-17.0725	0.652029	0.000961297	0.00384456
chr11	Adora2b	ENSMUSG00000018500	1845	103	3.23399	127	5.0431	-17.0341	-0.640995	0.000961297	0.00384456
chr18	Impa2	ENSMUSG00000024525	1661	146	5.09191	72	3.1758	-17.1919	0.681088	0.000960758	0.00384324
chr1	Stradb	ENSMUSG00000026027	7256	373	2.97789	223	2.25163	-15.6998	0.403321	0.000944267	0.00377768
chr1	Dcaf8	ENSMUSG00000026554	3762	1420	21.8659	978	19.0463	-13.669	0.199173	0.000943367	0.00377449
chr3	Hist2h3c2-ps	ENSMUSG00000081058	1011	12	0.687587	29	2.10154	-19.6503	-1.61183	0.000940674	0.00376413
chr17	BC002059	ENSMUSG00000060149	1486	232	9.04413	127	6.26145	-16.4484	0.530485	0.000940596	0.00376413
chr14	Serp2	ENSMUSG00000052584	763	41	3.11284	11	1.05623	-19.4632	1.55931	0.000936223	0.00374713
chr3	Chd1l	ENSMUSG00000028089	3008	239	4.60275	132	3.21504	-16.3991	0.517661	0.000934074	0.00373894
chr10	Fbxo7	ENSMUSG00000001786	6180	355	3.32765	210	2.48955	-15.7788	0.418618	0.000933269	0.00373612
chr11	Urgcp	ENSMUSG00000049680	5871	601	5.93007	382	4.76696	-14.9674	0.314981	0.000933075	0.00373575
chr10	Pcbp3	ENSMUSG00000001120	2933	174	3.43664	89	2.22314	-16.9124	0.628399	0.000931839	0.00373121
chr1	Efcab2	ENSMUSG00000026495	2536	71	1.62183	27	0.780017	-18.4194	1.05605	0.000924644	0.0037028
chr12	Kcnk10	ENSMUSG00000033854	3269	56	0.992363	19	0.425822	-18.8441	1.22062	0.000914275	0.00366167
chr2	Endog	ENSMUSG00000015337	1063	96	5.23161	41	2.82579	-17.9005	0.888599	0.000913198	0.00365776
chr7	Lrrc51	ENSMUSG00000064307	1191	96	4.66936	41	2.5221	-17.9005	0.888599	0.000913198	0.00365776
chr14	Fam167a	ENSMUSG00000035095	4274	95	1.28762	41	0.702812	-17.908	0.873492	0.000913198	0.00365776
chr7	Ccdc61	ENSMUSG00000074358	2122	95	2.59344	41	1.41556	-17.908	0.873492	0.000913198	0.00365776
chr1	Tmem81	ENSMUSG00000048174	1740	100	3.32926	43	1.81054	-17.8367	0.87878	0.000913113	0.00365776
chr6	Asb15	ENSMUSG00000029685	4498	25	0.321972	4	0.0651524	-20.5498	2.30504	0.000912234	0.00365589
chr13	AC123709.1	ENSMUSG00000091768	39	25	37.1341	4	7.51424	-20.5498	2.30504	0.000912234	0.00365589
chr15	Wnt10b	ENSMUSG00000022996	2334	23	0.570853	3	0.0941695	-20.8175	2.59979	0.000910521	0.00364982
chr8	Jph3	ENSMUSG00000025318	4457	23	0.298939	3	0.0493138	-20.8175	2.59979	0.000910521	0.00364982
chr13	Foxq1	ENSMUSG00000038415	2801	23	0.475677	3	0.078469	-20.8175	2.59979	0.000910521	0.00364982
chr15	Fbxo43	ENSMUSG00000048230	4035	23	0.330204	3	0.0544713	-20.8175	2.59979	0.000910521	0.00364982
chr18	Sh3tc2	ENSMUSG00000045629	5754	5	0.0503382	19	0.241921	-20.5868	-2.26481	0.000910521	0.00364982
chr15	Adm2	ENSMUSG00000054136	1043	5	0.277705	19	1.33462	-20.5868	-2.26481	0.000910521	0.00364982
chr4	1700003M07Rik	ENSMUSG00000085389	729	5	0.39732	19	1.90948	-20.5868	-2.26481	0.000910521	0.00364982
chr6	Olfr456	ENSMUSG00000090631	1052	5	0.275329	19	1.32321	-20.5868	-2.26481	0.000910521	0.00364982
chr2	Ccdc32	ENSMUSG00000039983	2214	313	8.18963	181	5.9895	-15.9768	0.451362	0.000909729	0.00364982
chrX	Kdm5c	ENSMUSG00000025332	7110	2301	18.7475	1634	16.8373	-12.9506	0.155042	0.000909688	0.00364982
chr11	Lig3	ENSMUSG00000020697	6720	1279	11.0255	873	9.51776	-13.8264	0.212151	0.000906655	0.00363828
chr10	Cabin1	ENSMUSG00000020196	7913	702	5.13917	454	4.20344	-14.7308	0.289967	0.000906228	0.00363697
chr6	Cops7a	ENSMUSG00000030127	2242	1062	27.4401	715	23.3647	-14.1045	0.231957	0.000904595	0.00363081
chr6	Vopp1	ENSMUSG00000037788	9715	2408	14.3586	1714	12.9258	-12.8833	0.151657	0.000902559	0.00362303
chr17	Atp6v1g2	ENSMUSG00000024403	2510	60	1.38476	21	0.612965	-18.7221	1.17576	0.000901004	0.00361718
chr8	Mtss1l	ENSMUSG00000033763	5311	620	6.76259	395	5.44892	-14.9208	0.311604	0.000900669	0.00361623
chr7	Polr2i	ENSMUSG00000019738	795	185	13.4804	96	8.84696	-16.8136	0.607608	0.000897884	0.00360544
chr14	Ercc6	ENSMUSG00000054051	8422	812	5.58519	533	4.63662	-14.5101	0.268533	0.000892262	0.00358326
chr2	Gm14091	ENSMUSG00000086421	874	173	11.4665	88	7.37668	-16.9247	0.636385	0.000889203	0.00357136
chr16	Anks3	ENSMUSG00000022515	2483	311	7.25573	180	5.31111	-15.9854	0.450106	0.000887528	0.00356502
chr11	Srebf1	ENSMUSG00000020538	5174	862	9.65113	569	8.05704	-14.4198	0.260448	0.000880512	0.00353723
chr10	Dazap1	ENSMUSG00000069565	2941	823	16.2107	541	13.477	-14.4896	0.266453	0.000880426	0.00353723
chrX	Tex11	ENSMUSG00000009670	3624	28	0.447577	5	0.101081	-20.3071	2.14662	0.00087791	0.00352755
chr4	Hpdl	ENSMUSG00000043155	1602	28	1.0125	5	0.228664	-20.3071	2.14662	0.00087791	0.00352755
chr4	Igfbpl1	ENSMUSG00000035551	3250	27	0.481258	5	0.112714	-20.3333	2.09415	0.00087791	0.00352755
chr1	Creg2	ENSMUSG00000050967	5799	27	0.269717	5	0.0631694	-20.3333	2.09415	0.00087791	0.00352755
chr17	BC028777	ENSMUSG00000085185	1124	27	1.39154	5	0.325907	-20.3333	2.09415	0.00087791	0.00352755
chr11	Strada	ENSMUSG00000069631	5581	640	6.64302	410	5.38222	-14.871	0.303637	0.000877781	0.00352755
chr14	Sall2	ENSMUSG00000049532	5433	314	3.34801	324	4.36913	-15.5545	-0.384041	0.000876706	0.00352502
chr5	2810453I06Rik	ENSMUSG00000048910	2331	387	9.61759	232	7.29181	-15.6446	0.399397	0.000876595	0.00352495
chr7	AC151602.1	ENSMUSG00000076036	109	347	184.417	354	237.94	-15.4185	-0.367625	0.000875641	0.0035215
chr2	Hnmt	ENSMUSG00000026986	1769	38	1.24438	61	2.52634	-18.2824	-1.02162	0.00087372	0.00351416
chr2	Rbck1	ENSMUSG00000027466	3823	464	7.0309	458	8.7771	-15.0231	-0.320034	0.000870656	0.00350222
chr2	Acvr1	ENSMUSG00000026836	4829	1342	16.0988	1212	18.388	-13.5551	-0.191816	0.000868603	0.00349434
chr9	Copb2	ENSMUSG00000032458	3043	7310	139.16	6125	147.467	-11.1637	-0.0836498	0.00086743	0.00349001
chr13	Ripk1	ENSMUSG00000021408	6138	1758	16.5916	1227	14.6456	-13.3514	0.179988	0.00086481	0.00347985
chr9	Tmem108	ENSMUSG00000042757	3732	46	0.714025	14	0.274838	-19.2063	1.3774	0.000861782	0.00346804
chr2	Fjx1	ENSMUSG00000075012	2425	128	3.05771	60	1.81271	-17.4183	0.754298	0.000859741	0.00346021
chr7	Echs1	ENSMUSG00000025465	4687	859	10.6168	566	8.84731	-14.4261	0.263045	0.000858354	0.003455
chr5	Srrm3	ENSMUSG00000039860	6406	21	0.189902	2	0.0228735	-21.1756	3.05351	0.000855446	0.00344367
chrX	Gm15482	ENSMUSG00000086711	4529	21	0.268605	2	0.0323532	-21.1756	3.05351	0.000855446	0.00344367
chr2	Gm13889	ENSMUSG00000087006	1382	21	0.880255	2	0.106026	-21.1756	3.05351	0.000855446	0.00344367
chr16	P2rx6	ENSMUSG00000022758	3995	4	0.0580017	17	0.311761	-20.828	-2.42627	0.000855446	0.00344367
chr9	2310046A06Rik	ENSMUSG00000032355	1380	4	0.167911	17	0.902526	-20.828	-2.42627	0.000855446	0.00344367
chr10	Rdh9	ENSMUSG00000056148	4045	4	0.0572847	17	0.307907	-20.828	-2.42627	0.000855446	0.00344367
chr2	Gm14455	ENSMUSG00000087633	2146	4	0.107976	17	0.580375	-20.828	-2.42627	0.000855446	0.00344367
chr2	Ttc21b	ENSMUSG00000034848	9282	911	5.68557	605	4.77533	-14.3357	0.251705	0.0008534	0.00343807
chr18	Commd10	ENSMUSG00000042705	3450	472	7.92538	465	9.87469	-14.9999	-0.317255	0.000852375	0.00343432
chr6	Tmf1	ENSMUSG00000030059	3465	2518	42.0969	1795	37.9534	-12.8178	0.149483	0.000848722	0.00341997
chr13	AC136976.1	ENSMUSG00000090640	1948	664	19.7459	633	23.807	-14.5312	-0.269834	0.000847494	0.0034154
chr10	Aifm2	ENSMUSG00000020085	4115	150	2.11164	173	3.08011	-16.54	-0.544621	0.000847162	0.00341443
chr6	9430076C15Rik	ENSMUSG00000053007	3038	66	1.2585	24	0.57878	-18.5571	1.12062	0.000846496	0.00341212
chr4	Dennd4c	ENSMUSG00000038024	8482	1361	9.29517	934	8.06749	-13.7329	0.204361	0.000842444	0.00339616
chr13	Hk3	ENSMUSG00000025877	3514	30	0.494558	6	0.125095	-20.1258	1.98312	0.000821395	0.00331167
chr19	Pygm	ENSMUSG00000032648	3218	30	0.540048	6	0.136601	-20.1258	1.98312	0.000821395	0.00331167
chr3	4833424O15Rik	ENSMUSG00000033342	4294	30	0.404722	6	0.102371	-20.1258	1.98312	0.000821395	0.00331167
chr17	D330041H03Rik	ENSMUSG00000073437	285	30	6.09781	6	1.5424	-20.1258	1.98312	0.000821395	0.00331167
chr18	Gm16874	ENSMUSG00000087280	3498	30	0.49682	6	0.125667	-20.1258	1.98312	0.000821395	0.00331167
chr5	Crcp	ENSMUSG00000025532	1526	515	19.5502	321	15.4113	-15.2043	0.343188	0.000820629	0.00331039
chr7	Sh2b1	ENSMUSG00000030733	3445	456	7.66784	279	5.93342	-15.3932	0.369957	0.000818546	0.00330235
chr1	AC132369.1	ENSMUSG00000091020	3146	112	2.06232	50	1.1644	-17.6461	0.824687	0.000811347	0.00327366
chr4	Prdm16	ENSMUSG00000039410	9245	70	0.43862	26	0.206042	-18.4569	1.09003	0.000810009	0.00326862
chr7	P2ry6	ENSMUSG00000048779	1938	16	0.47826	35	1.32313	-19.3071	-1.46809	0.000802331	0.003238
chr3	Bcl10	ENSMUSG00000028191	1780	916	29.8108	607	24.9838	-14.3294	0.25484	0.000799672	0.00322762
chr15	Cpsf1	ENSMUSG00000034022	4515	653	8.37824	418	6.78279	-14.8426	0.304769	0.000797152	0.0032178
chr12	Gstz1	ENSMUSG00000021033	1656	301	10.5294	313	13.8476	-15.6099	-0.39521	0.000795706	0.00321232
chr3	Psmd4	ENSMUSG00000005625	2317	1221	30.5272	830	26.2447	-13.8963	0.218069	0.000795123	0.00321032
chr17	Myl12b	ENSMUSG00000034868	1711	456	15.4388	452	19.3543	-15.0452	-0.3261	0.00079375	0.00320512
chr15	Lrrc14	ENSMUSG00000033728	5627	426	4.38561	258	3.35917	-15.4988	0.384671	0.000792563	0.00320068
chr14	Tpt1	ENSMUSG00000060126	1598	543	19.6843	340	15.5881	-15.1246	0.336606	0.000791189	0.00319548
chr19	Pold4	ENSMUSG00000024854	910	165	10.5036	188	15.1358	-16.4113	-0.527078	0.000789202	0.00318781
chr11	Ppp1r9b	ENSMUSG00000038976	5083	655	7.46481	626	9.02286	-14.549	-0.273479	0.000786044	0.0031754
chr1	1110028C15Rik	ENSMUSG00000026004	6395	982	8.89546	655	7.50396	-14.2243	0.245417	0.00078522	0.00317242
chr16	Zbtb20	ENSMUSG00000036279	3079	194	3.64997	215	5.11586	-16.1977	-0.487091	0.000775953	0.00313532
chr9	Ibtk	ENSMUSG00000035941	5637	2709	27.8393	1937	25.1751	-12.7102	0.145125	0.000773973	0.00312767
chr2	Acot8	ENSMUSG00000017307	2158	121	3.24811	56	1.90119	-17.5086	0.772697	0.000773598	0.00312649
chr13	Cks2	ENSMUSG00000062248	692	73	6.11103	28	2.96443	-18.3731	1.04366	0.000769883	0.00311182
chr5	Gm10390	ENSMUSG00000072671	8066	81	0.581734	32	0.290658	-18.2018	1.00104	0.000768985	0.00310853
chr2	1110008P14Rik	ENSMUSG00000039195	2684	200	4.31663	105	2.86613	-16.6927	0.590799	0.000768379	0.00310643
chr7	Tpcn2	ENSMUSG00000048677	3011	137	2.63577	161	3.91746	-16.6573	-0.571696	0.000768379	0.00310643
chr2	Nr1h3	ENSMUSG00000002108	2321	27	0.673885	48	1.51515	-18.7018	-1.16889	0.000764582	0.00309175
chr11	1810046J19Rik	ENSMUSG00000002580	747	471	36.5256	289	28.3444	-15.3445	0.365846	0.000764105	0.00309017
chr11	Trim11	ENSMUSG00000020455	3570	425	6.89633	424	8.70137	-15.1421	-0.335413	0.000760535	0.00307607
chr7	D930014E17Rik	ENSMUSG00000031023	1243	297	13.8415	170	10.02	-16.0599	0.466117	0.000759882	0.00307376
chr3	Tspan5	ENSMUSG00000028152	3917	817	12.0828	535	10.0067	-14.5029	0.271986	0.00075907	0.00307081
chr5	1110008J03Rik	ENSMUSG00000029600	2836	93	1.89965	39	1.00751	-17.9594	0.914945	0.00075589	0.00305829
chr18	Ska1	ENSMUSG00000036223	2669	289	6.27259	164	4.50179	-16.1055	0.478562	0.000755842	0.00305829
chr10	Pmel	ENSMUSG00000025359	2130	32	0.870298	7	0.240773	-19.9681	1.85383	0.000752897	0.00304685
chr1	Fam174a	ENSMUSG00000051185	2107	510	14.0218	500	17.3858	-14.8917	-0.310242	0.000752425	0.00304527
chr11	Wnk4	ENSMUSG00000035112	4148	62	0.865865	21	0.370912	-18.6985	1.22307	0.000752126	0.00304439
chr11	Hexdc	ENSMUSG00000039307	4372	126	1.66951	58	0.971936	-17.4541	0.780488	0.000750629	0.00303867
chr11	Mrpl45	ENSMUSG00000018882	2596	529	11.8045	330	9.3132	-15.165	0.34199	0.000749607	0.00303487
chr4	Ssu72	ENSMUSG00000029038	2689	934	20.1212	620	16.8924	-14.3	0.252343	0.00074884	0.00303209
chr13	Exoc3	ENSMUSG00000034152	4596	1384	17.4443	949	15.1278	-13.7093	0.205553	0.000740652	0.00299927
chr1	Bmpr2	ENSMUSG00000067336	3507	1737	28.692	1547	32.318	-13.1929	-0.171687	0.000738326	0.00299018
chr5	Gcn1l1	ENSMUSG00000041638	15919	1416	5.15282	973	4.47803	-13.6748	0.202498	0.00073821	0.00299004
chr17	Zfp53	ENSMUSG00000057409	1959	440	13.0111	439	16.418	-15.092	-0.335529	0.000734812	0.0029766
chr6	Aldh1l1	ENSMUSG00000030088	4512	97	1.24537	122	1.98098	-17.1064	-0.669636	0.000733641	0.00297219
chr1	Mpp4	ENSMUSG00000079550	3086	76	1.42664	29	0.688481	-18.3188	1.05114	0.000727571	0.00294792
chr5	Evi5	ENSMUSG00000011831	8031	2162	15.5949	1903	17.3604	-12.8856	-0.15472	0.000727173	0.00294663
chr7	Ccdc101	ENSMUSG00000030714	1707	146	4.95469	71	3.0473	-17.2019	0.701266	0.000726808	0.00294548
chr12	Klc1	ENSMUSG00000021288	4072	1042	14.8237	960	17.2724	-13.9057	-0.220562	0.000725855	0.00294194
chr14	E130203B14Rik	ENSMUSG00000050666	2741	80	1.69075	105	2.80653	-17.3536	-0.731129	0.00072575	0.00294184
chr12	1700020O03Rik	ENSMUSG00000021254	3974	656	9.56254	419	7.7246	-14.8375	0.307934	0.000725384	0.00294068
chr11	C1qbp	ENSMUSG00000018446	1262	2077	95.3399	1462	84.8746	-13.1047	0.167747	0.000724838	0.00293879
chr14	Mapk1ip1l	ENSMUSG00000021840	4640	2158	26.9421	1523	24.0476	-13.0476	0.163968	0.000723063	0.00293192
chr8	Wwp2	ENSMUSG00000031930	4561	420	5.33441	254	4.08003	-15.5203	0.38675	0.000723045	0.00293192
chr3	Cd53	ENSMUSG00000040747	2802	204	4.21754	108	2.82387	-16.6581	0.578727	0.000718384	0.00291358
chr3	Slc44a5	ENSMUSG00000028360	7143	40	0.324397	10	0.102567	-19.5498	1.66119	0.00071727	0.00290938
chr7	Pdcd2l	ENSMUSG00000002635	1315	179	7.88542	92	5.12568	-16.868	0.621442	0.000715954	0.00290437
chr8	Rpgrip1l	ENSMUSG00000033282	9855	677	3.97951	434	3.22643	-14.7894	0.302649	0.000713777	0.00289585
chr15	Ttc35	ENSMUSG00000022337	1245	941	43.7842	874	51.4318	-14.047	-0.23225	0.000710695	0.00288367
chr9	Igsf9b	ENSMUSG00000034275	4751	69	0.841321	25	0.385518	-18.4955	1.12586	0.000705341	0.00286226
chr4	Osbpl9	ENSMUSG00000028559	7006	1740	14.3872	1550	16.2088	-13.1903	-0.171992	0.000701975	0.00284891
chr9	9230110C19Rik	ENSMUSG00000053070	1592	250	9.09692	138	6.35076	-16.3346	0.518449	0.000701269	0.00284636
chr1	Tram2	ENSMUSG00000041779	6495	1721	15.3497	1534	17.3036	-13.2057	-0.172863	0.000700235	0.00284248
chr18	Fhod3	ENSMUSG00000034295	5408	106	1.13545	46	0.623176	-17.746	0.865547	0.000697914	0.00283337
chr7	Zfp82	ENSMUSG00000058447	2101	156	4.30126	77	2.68506	-17.0956	0.679804	0.000697291	0.00283115
chr5	2700038G22Rik	ENSMUSG00000086802	1261	167	7.67183	84	4.88038	-16.9837	0.652576	0.000695655	0.00282482
chr12	Ispd	ENSMUSG00000043153	2690	54	1.16289	79	2.15162	-17.8424	-0.887705	0.00069521	0.00282333
chr9	Rnf111	ENSMUSG00000032217	5003	1470	17.021	1012	14.8197	-13.6194	0.199796	0.000694187	0.00281949
chr7	Tmem159	ENSMUSG00000030917	1926	365	10.9783	216	8.21651	-15.7384	0.418054	0.000693885	0.00281857
chr12	Siva1	ENSMUSG00000064326	782	173	12.8155	87	8.15084	-16.9329	0.652873	0.000690477	0.00280503
chr7	Zfp626	ENSMUSG00000030604	1197	203	9.82425	107	6.54907	-16.6683	0.585058	0.000689528	0.00280149
chr2	Tank	ENSMUSG00000064289	6070	1180	11.2614	1078	13.0113	-13.7324	-0.208382	0.000688816	0.0027989
chr2	Edem2	ENSMUSG00000038312	3463	308	5.15224	177	3.74464	-16.0045	0.46037	0.000687578	0.00279418
chr2	Anapc1	ENSMUSG00000014355	15923	5556	20.2132	4700	21.6253	-11.5526	-0.0974255	0.000685035	0.00278415
chr16	2610015P09Rik	ENSMUSG00000022701	4230	222	3.04026	119	2.06109	-16.5271	0.560787	0.000682889	0.00277574
chr9	Spg21	ENSMUSG00000032388	2690	1193	25.6913	808	22.0064	-13.9324	0.223356	0.000682045	0.00277262
chr16	Tbc1d23	ENSMUSG00000022749	3648	2326	36.9362	1648	33.0973	-12.9367	0.158324	0.000681994	0.00277262
chr3	Car14	ENSMUSG00000038526	2543	115	2.61968	51	1.46931	-17.6128	0.834253	0.000681364	0.00277046
chr16	D430001F17Rik	ENSMUSG00000087190	1858	114	3.55432	51	2.01101	-17.6191	0.821653	0.000681364	0.00277046
chr11	Slc25a39	ENSMUSG00000018677	2685	731	15.7714	472	12.8792	-14.6735	0.292273	0.000681218	0.00277046
chr15	Espl1	ENSMUSG00000058290	6630	390	3.4076	232	2.56368	-15.6391	0.410538	0.000679776	0.00276492
chr13	Rfesd	ENSMUSG00000043190	2862	177	3.58262	200	5.11977	-16.316	-0.515062	0.000678554	0.00276025
chr18	Csf1r	ENSMUSG00000024621	5229	270	2.99118	151	2.11567	-16.2141	0.4996	0.000677801	0.00275749
chr17	Gm16978	ENSMUSG00000086865	1933	270	8.09151	151	5.72315	-16.2141	0.4996	0.000677801	0.00275749
chr19	Ms4a6b	ENSMUSG00000024677	4485	72	0.929967	27	0.441053	-18.4093	1.07623	0.000674719	0.00274556
chr16	Wrb	ENSMUSG00000023147	4012	906	13.0817	598	10.9202	-14.348	0.260554	0.000673077	0.00273918
chr15	Pla2g6	ENSMUSG00000042632	3566	255	4.14244	141	2.89686	-16.3048	0.515991	0.000672928	0.00273888
chr2	Plk1s1	ENSMUSG00000074749	2278	372	9.4599	220	7.07553	-15.7115	0.418988	0.000670802	0.00273053
chr2	Mettl11a	ENSMUSG00000026857	2692	323	6.95064	186	5.06206	-15.9345	0.45742	0.000670353	0.00272901
chr7	Fxc1	ENSMUSG00000089847	3869	323	4.83617	186	3.52212	-15.9345	0.45742	0.000670353	0.00272901
chr19	Trub1	ENSMUSG00000025086	4300	330	4.44573	192	3.27132	-15.8961	0.442548	0.000668524	0.00272216
chr15	Apol6	ENSMUSG00000033576	4474	88	1.13942	35	0.573142	-18.0774	0.991337	0.000666724	0.00271513
chr18	Pkd2l2	ENSMUSG00000014503	2717	624	13.3043	601	16.206	-14.6134	-0.28463	0.000664446	0.00270615
chr1	Coq10b	ENSMUSG00000025981	1732	1394	46.6243	955	40.3966	-13.6995	0.206847	0.000664167	0.00270532
chr14	Pcca	ENSMUSG00000041650	5190	290	3.23689	305	4.30549	-15.6554	-0.411568	0.000661963	0.00269664
chr11	Acyp2	ENSMUSG00000060923	863	159	10.6729	183	15.5357	-16.4574	-0.541628	0.000660407	0.0026906
chr18	Slc25a46	ENSMUSG00000024259	4468	2530	32.8023	1801	29.5318	-12.812	0.151528	0.000658799	0.00268434
chr7	Spred3	ENSMUSG00000037239	5997	282	2.72403	298	3.64059	-15.6924	-0.418428	0.0006565	0.00267527
chr14	Peli2	ENSMUSG00000021846	7091	539	4.4033	336	3.47154	-15.1385	0.343013	0.000655521	0.00267158
chr17	Sh3gl1	ENSMUSG00000003200	2070	775	21.6885	503	17.8028	-14.5855	0.284827	0.000653261	0.00266266
chr11	Efcab5	ENSMUSG00000050944	5164	58	0.650638	19	0.269561	-18.8188	1.27124	0.000642807	0.00262034
chr1	AC034122.1	ENSMUSG00000091393	2845	58	1.18098	19	0.489284	-18.8188	1.27124	0.000642807	0.00262034
chr14	Il3ra	ENSMUSG00000068758	1394	26	1.08046	47	2.47016	-18.7442	-1.19296	0.000642807	0.00262034
chr15	Cdh6	ENSMUSG00000039385	2632	83	1.82679	33	0.918582	-18.162	0.991834	0.000640768	0.0026129
chr8	Arhgef18	ENSMUSG00000004568	8254	809	5.67782	528	4.68661	-14.5195	0.27679	0.000640183	0.0026108
chr12	Plekhg3	ENSMUSG00000052609	5042	457	5.25062	455	6.61148	-15.0388	-0.332484	0.000640166	0.0026108
chr9	Uqcrc1	ENSMUSG00000025651	1655	1305	45.6783	889	39.3544	-13.7988	0.214983	0.000638659	0.00260516
chr6	B630005N14Rik	ENSMUSG00000042742	4139	1880	26.3124	1669	29.5427	-13.0811	-0.167063	0.000638587	0.00260516
chr1	Arl4c	ENSMUSG00000049866	5492	517	5.45328	320	4.26883	-15.2038	0.353281	0.000636398	0.00259651
chr15	Arc	ENSMUSG00000022602	3057	54	1.02328	17	0.407421	-18.9506	1.32861	0.000636173	0.00259588
chr5	Gm15522	ENSMUSG00000085166	785	128	9.44578	59	5.50646	-17.4304	0.778546	0.000632789	0.00258236
chr16	Cd47	ENSMUSG00000055447	5277	3546	38.9268	3053	42.3867	-12.1877	-0.122846	0.000631125	0.00257586
chr8	Arhgap10	ENSMUSG00000037148	3038	897	17.1042	591	14.2524	-14.3637	0.263139	0.000628936	0.00256721
chr19	Tut1	ENSMUSG00000071645	2747	369	7.78153	217	5.7875	-15.7272	0.427114	0.000628528	0.00256583
chr12	Ahr	ENSMUSG00000019256	5553	856	8.92984	802	10.5812	-14.1773	-0.244803	0.000627024	0.00255997
chr3	Bbs12	ENSMUSG00000051444	2433	289	6.88103	163	4.90835	-16.1099	0.487386	0.000626214	0.00255695
chr11	Mrpl10	ENSMUSG00000001445	1708	794	26.9296	517	22.1765	-14.5482	0.280163	0.000622383	0.00254159
chr10	BC025920	ENSMUSG00000074862	2249	42	1.08183	11	0.358338	-19.4459	1.59407	0.000621043	0.0025364
chr19	Bbs1	ENSMUSG00000006464	5581	176	1.82683	89	1.16834	-16.9041	0.644887	0.00061986	0.00253184
chr1	Kdsr	ENSMUSG00000009905	5582	1176	12.2044	794	10.4213	-13.9554	0.227866	0.000619793	0.00253184
chr4	Gm13152	ENSMUSG00000078496	1488	49	1.90761	74	3.6435	-17.9596	-0.933555	0.000618058	0.00252504
chr1	Des	ENSMUSG00000026208	3564	21	0.341334	42	0.863379	-18.9794	-1.33881	0.000617378	0.00252255
chr1	Tomm40l	ENSMUSG00000005674	3251	367	6.53953	216	4.86773	-15.7345	0.425937	0.000614855	0.00251252
chr9	Mtfmt	ENSMUSG00000059183	3544	296	4.83833	168	3.473	-16.0708	0.478325	0.000614174	0.00251001
chr8	Rpl18a	ENSMUSG00000045128	1291	245	10.9935	134	7.60446	-16.3704	0.531737	0.000613452	0.00250734
chr18	9430020K01Rik	ENSMUSG00000033960	6730	2201	18.9453	1938	21.0974	-12.8596	-0.155221	0.000610355	0.00249496
chr4	Ube2r2	ENSMUSG00000036241	4189	2519	34.835	2203	38.5296	-12.6698	-0.14543	0.000610239	0.00249476
chr16	AC154473.2	ENSMUSG00000091562	3891	661	9.84096	422	7.94586	-14.8269	0.308596	0.000607108	0.00248224
chr4	Snhg12	ENSMUSG00000086290	839	309	21.3351	322	28.118	-15.5705	-0.398265	0.000606958	0.0024819
chr1	Rgs1	ENSMUSG00000026358	2803	36	0.744007	8	0.209101	-19.7868	1.83111	0.000606107	0.00247869
chr9	1700084C06Rik	ENSMUSG00000086016	750	36	2.7806	8	0.781481	-19.7868	1.83111	0.000606107	0.00247869
chr1	AC119846.1	ENSMUSG00000091828	1785	36	1.16832	8	0.328353	-19.7868	1.83111	0.000606107	0.00247869
chr15	Mcrs1	ENSMUSG00000037570	1915	79	2.38977	30	1.14774	-18.2664	1.05808	0.000606076	0.00247869
chr1	Ilkap	ENSMUSG00000026309	1500	446	17.2243	270	13.1875	-15.4329	0.385273	0.000605377	0.00247681
chr13	Dhx29	ENSMUSG00000042426	4405	1200	15.7809	811	13.4885	-13.9255	0.226449	0.000596838	0.00244215
chr15	AC137156.2	ENSMUSG00000090630	3270	521	9.2297	323	7.23677	-15.1915	0.350938	0.000590519	0.00241656
chr6	Tsga14	ENSMUSG00000029790	4999	325	3.76615	187	2.74062	-15.9261	0.45859	0.000590352	0.00241615
chr15	Tmem184b	ENSMUSG00000009035	3361	1197	20.6311	809	17.6348	-13.9291	0.2264	0.000589255	0.00241192
chr15	Prlr	ENSMUSG00000005268	15505	277	1.03492	293	1.38448	-15.7175	-0.419826	0.00058813	0.00240759
chr7	C330019L16Rik	ENSMUSG00000074158	5055	348	3.988	203	2.94215	-15.8176	0.438796	0.000584177	0.00239167
chr12	Id2	ENSMUSG00000020644	1270	848	38.6803	556	32.0746	-14.4483	0.270168	0.000583484	0.0023891
chr16	Hmgn1	ENSMUSG00000040681	3221	2397	43.1097	1698	38.6222	-12.8934	0.158582	0.000581024	0.00237929
chr4	Icmt	ENSMUSG00000087572	379	99	15.1319	42	8.11895	-17.8609	0.898228	0.000580988	0.00237929
chr8	Galns	ENSMUSG00000015027	2502	211	4.88532	111	3.25032	-16.614	0.587872	0.000578708	0.00237033
chr13	Zswim6	ENSMUSG00000032846	5457	1076	11.4224	721	9.67991	-14.0891	0.238796	0.000576467	0.00236142
chr3	Ppa2	ENSMUSG00000028013	2532	313	7.16107	326	9.43287	-15.5524	-0.397521	0.000573478	0.00234944
chr2	Tmem203	ENSMUSG00000078201	914	43	2.72533	67	5.37055	-18.1256	-0.978636	0.000570118	0.00233593
chr11	Erbb2	ENSMUSG00000062312	5210	499	5.5483	307	4.31708	-15.2592	0.36199	0.00056823	0.00232845
chr1	Srp9	ENSMUSG00000026511	1380	909	38.1577	599	31.8008	-14.3445	0.262913	0.000565485	0.00231746
chr14	Psmb5	ENSMUSG00000022193	922	163	10.2413	80	6.35695	-17.0364	0.687989	0.000563269	0.00230864
chr13	1110007C09Rik	ENSMUSG00000037960	934	121	7.50474	55	4.31425	-17.5216	0.798692	0.000561453	0.00230145
chr8	Gm505	ENSMUSG00000031986	2116	338	9.25334	196	6.78626	-15.8639	0.447358	0.000559463	0.00229355
chr18	Kctd1	ENSMUSG00000036225	3616	151	2.41906	73	1.47905	-17.1576	0.709769	0.000554812	0.00227473
chrX	Wdr44	ENSMUSG00000036769	8353	744	5.15974	480	4.21006	-14.6487	0.293457	0.000552771	0.00226662
chr8	Rhou	ENSMUSG00000039960	3806	1042	15.8598	695	13.3785	-14.1387	0.245459	0.000552568	0.00226604
chr2	Ccdc141	ENSMUSG00000044033	10207	249	1.41318	136	0.976182	-16.348	0.533728	0.000551385	0.00226144
chr12	Jkamp	ENSMUSG00000005078	2692	959	20.6367	635	17.2818	-14.2637	0.255963	0.000549937	0.00225575
chr4	Dnajc25	ENSMUSG00000070972	4532	1040	13.2935	694	11.2191	-14.1411	0.244765	0.000548446	0.00224989
chr8	B3gnt3	ENSMUSG00000031803	3055	26	0.493014	4	0.0959265	-20.5215	2.36163	0.000546113	0.00224057
chr2	Cdh22	ENSMUSG00000053166	3702	26	0.40685	4	0.0791614	-20.5215	2.36163	0.000546113	0.00224057
chr1	Fcgr4	ENSMUSG00000059089	1256	26	1.19917	4	0.233324	-20.5215	2.36163	0.000546113	0.00224057
chr6	Lrrtm1	ENSMUSG00000060780	3029	26	0.497246	4	0.0967499	-20.5215	2.36163	0.000546113	0.00224057
chr17	Gm15598	ENSMUSG00000086149	763	26	1.974	4	0.384083	-20.5215	2.36163	0.000546113	0.00224057
chrX	Usp9x	ENSMUSG00000031010	14325	10486	42.4046	8719	44.5925	-10.6487	-0.0725815	0.000542665	0.00222766
chr6	Cbx3	ENSMUSG00000029836	2904	190	3.79013	98	2.4724	-16.7794	0.616334	0.000542255	0.00222623
chr17	Tcte2	ENSMUSG00000038347	8301	60	0.418715	20	0.176518	-18.7573	1.24615	0.00053878	0.00221221
chr13	Ecm2	ENSMUSG00000043631	3596	61	0.98267	87	1.77251	-17.6849	-0.851017	0.000535676	0.00219971
chr16	Gpr156	ENSMUSG00000046961	4581	39	0.493176	9	0.143937	-19.6441	1.77667	0.000535585	0.00219958
chr10	Izumo4	ENSMUSG00000055862	938	17	1.04989	36	2.81183	-19.243	-1.42127	0.000535436	0.00219921
chr4	Gm10562	ENSMUSG00000073679	687	16	1.34915	36	3.83915	-19.2868	-1.50874	0.000535436	0.00219921
chr9	AC165080.1	ENSMUSG00000091138	2007	7	0.202045	24	0.8761	-20.1756	-2.11642	0.000535053	0.00219813
chr2	Tnnc2	ENSMUSG00000017300	800	24	1.73788	3	0.274739	-20.7868	2.66119	0.000533521	0.00219208
chr11	Slc13a5	ENSMUSG00000020805	3544	24	0.392297	3	0.0620179	-20.7868	2.66119	0.000533521	0.00219208
chr7	Ryr1	ENSMUSG00000030592	15362	24	0.0905026	3	0.0143075	-20.7868	2.66119	0.000533521	0.00219208
chr7	Nfkbid	ENSMUSG00000036931	2346	24	0.592626	3	0.0936878	-20.7868	2.66119	0.000533521	0.00219208
chr2	Ppapdc3	ENSMUSG00000051373	2078	5	0.139387	20	0.705138	-20.5498	-2.33881	0.000533521	0.00219208
chr10	Ilvbl	ENSMUSG00000032763	2385	244	5.92651	264	8.10971	-15.8842	-0.452468	0.000533114	0.00219163
chr16	Dzip3	ENSMUSG00000064061	9079	2345	14.9624	1658	13.3794	-12.9264	0.161333	0.000532727	0.00219028
chr7	Wdr11	ENSMUSG00000042055	10272	1014	5.71848	940	6.70444	-13.9405	-0.229486	0.000527476	0.00216894
chr7	U2af1l4	ENSMUSG00000078765	3543	221	3.61342	117	2.41938	-16.5426	0.578727	0.000525897	0.00216269
chr4	Susd1	ENSMUSG00000038578	4766	53	0.644198	16	0.245955	-19.0078	1.38911	0.000521613	0.00214531
chr1	Angel2	ENSMUSG00000026634	5369	1221	13.1741	825	11.2577	-13.9007	0.226786	0.000520538	0.00214113
chr9	Esam	ENSMUSG00000001946	2867	16	0.323288	1	0.0255542	-21.8717	3.66119	0.000518799	0.00213421
chr13	Fgfr4	ENSMUSG00000005320	3554	16	0.260795	1	0.0206145	-21.8717	3.66119	0.000518799	0.00213421
chr17	H2-M2	ENSMUSG00000016283	1551	16	0.597593	1	0.0472365	-21.8717	3.66119	0.000518799	0.00213421
chr19	Cyp26a1	ENSMUSG00000024987	1773	16	0.522768	1	0.041322	-21.8717	3.66119	0.000518799	0.00213421
chr10	Gm239	ENSMUSG00000034057	3114	16	0.297645	1	0.0235273	-21.8717	3.66119	0.000518799	0.00213421
chr11	Mgat5b	ENSMUSG00000043857	4602	16	0.201405	1	0.01592	-21.8717	3.66119	0.000518799	0.00213421
chr2	5430407P10Rik	ENSMUSG00000045319	2263	16	0.409574	1	0.0323747	-21.8717	3.66119	0.000518799	0.00213421
chr4	Foxd3	ENSMUSG00000067261	2373	16	0.390589	1	0.0308739	-21.8717	3.66119	0.000518799	0.00213421
chr1	Gm7694	ENSMUSG00000079188	813	16	1.14006	1	0.0901155	-21.8717	3.66119	0.000518799	0.00213421
chr9	Panx3	ENSMUSG00000011118	2659	2	0.0435722	14	0.385744	-21.4681	-3.14617	0.000518799	0.00213421
chr11	Myh8	ENSMUSG00000055775	11651	2	0.00994407	14	0.0880349	-21.4681	-3.14617	0.000518799	0.00213421
chr7	Gm16890	ENSMUSG00000084975	1456	1	0.0397865	14	0.70446	-21.9681	-4.14617	0.000518799	0.00213421
chrX	AL669967.1	ENSMUSG00000090916	15020	10497	40.4849	8730	42.5828	-10.647	-0.0728878	0.000518069	0.00213407
chr1	Tada1	ENSMUSG00000026563	4110	821	11.5717	535	9.53678	-14.4994	0.279032	0.00051705	0.00213011
chr15	Csnk1e	ENSMUSG00000022433	6396	897	8.12422	589	6.74678	-14.3662	0.268029	0.000513802	0.00211697
chr8	Rab8a	ENSMUSG00000003037	4678	923	11.4298	608	9.52211	-14.3227	0.263448	0.000512863	0.00211334
chr8	Ptger1	ENSMUSG00000019464	3571	418	6.78085	250	5.12909	-15.5352	0.402764	0.000511876	0.0021095
chr17	Stub1	ENSMUSG00000039615	1672	857	29.6922	561	24.582	-14.4342	0.272483	0.00051	0.00210201
chr10	Mtrf1l	ENSMUSG00000019774	3261	281	4.99175	157	3.52727	-16.1572	0.500994	0.000509735	0.00210115
chr2	Gm14326	ENSMUSG00000078862	2863	34	0.687947	57	1.45862	-18.4116	-1.08424	0.00050909	0.00209873
chr9	Gm11164	ENSMUSG00000079669	1655	34	1.19009	57	2.52329	-18.4116	-1.08424	0.00050909	0.00209873
chr10	Rab32	ENSMUSG00000019832	2108	728	20.0059	694	24.1201	-14.3984	-0.269809	0.000503951	0.00207801
chr19	Actr1a	ENSMUSG00000025228	2742	2473	52.2461	1753	46.8386	-12.8479	0.157625	0.000502862	0.00207375
chr3	Mrpl24	ENSMUSG00000019710	1954	881	26.1185	578	21.6717	-14.3928	0.269261	0.000502284	0.0020716
chr7	Orai3	ENSMUSG00000043964	2141	209	5.65493	232	7.93891	-16.0891	-0.489433	0.000502227	0.00207159
chr11	Pitpna	ENSMUSG00000017781	4109	2602	36.6833	1850	32.9857	-12.7724	0.153284	0.000501366	0.00206827
chr19	Tmem138	ENSMUSG00000024666	1590	273	9.94633	152	7.00384	-16.2014	0.506018	0.000500552	0.00206515
chr3	Mab21l1	ENSMUSG00000056947	2776	47	0.98079	72	1.90022	-18.0095	-0.954147	0.000498562	0.00205717
chr10	4932415G12Rik	ENSMUSG00000086635	4135	280	3.92265	156	2.76401	-16.1644	0.505069	0.000494434	0.00204036
chr8	Irs2	ENSMUSG00000038894	4024	188	2.70643	96	1.74785	-16.802	0.630815	0.000493944	0.00203857
chr5	Rpap2	ENSMUSG00000033773	3893	341	5.0742	197	3.70742	-15.8539	0.452765	0.000493256	0.00203596
chr7	Sphk2	ENSMUSG00000057342	4159	340	4.73574	197	3.4703	-15.856	0.448528	0.000493256	0.00203596
chr1	Mgat5	ENSMUSG00000036155	3836	225	3.39783	120	2.29188	-16.5114	0.568079	0.000491042	0.00202728
chr16	Gm15807	ENSMUSG00000082277	1126	22	1.13183	2	0.130131	-21.142	3.12062	0.000488281	0.0020161
chr6	AC122193.1	ENSMUSG00000090698	3284	22	0.388076	2	0.0446187	-21.142	3.12062	0.000488281	0.0020161
chr3	Pmp2	ENSMUSG00000052468	1364	4	0.16988	18	0.966825	-20.7868	-2.50874	0.000488281	0.0020161
chr8	Il12rb1	ENSMUSG00000000791	2873	13	0.262123	0	0	-35.1784	29.6754	0.000488281	0.0020161
chr5	Mnx1	ENSMUSG00000001566	2023	13	0.372259	0	0	-35.1784	29.6754	0.000488281	0.0020161
chr11	Slc47a1	ENSMUSG00000010122	3384	13	0.222541	0	0	-35.1784	29.6754	0.000488281	0.0020161
chr14	Fezf2	ENSMUSG00000021743	2304	13	0.326857	0	0	-35.1784	29.6754	0.000488281	0.0020161
chr14	Rem2	ENSMUSG00000022176	1755	13	0.429105	0	0	-35.1784	29.6754	0.000488281	0.0020161
chr5	Ache	ENSMUSG00000023328	4615	13	0.163181	0	0	-35.1784	29.6754	0.000488281	0.0020161
chr1	Batf3	ENSMUSG00000026630	712	13	1.0577	0	0	-35.1784	29.6754	0.000488281	0.0020161
chr2	Nr5a1	ENSMUSG00000026751	4241	13	0.177571	0	0	-35.1784	29.6754	0.000488281	0.0020161
chr5	4930548H24Rik	ENSMUSG00000029138	1641	13	0.458915	0	0	-35.1784	29.6754	0.000488281	0.0020161
chr6	Ankrd7	ENSMUSG00000029517	1193	13	0.631248	0	0	-35.1784	29.6754	0.000488281	0.0020161
chr5	Cdx2	ENSMUSG00000029646	2145	13	0.351086	0	0	-35.1784	29.6754	0.000488281	0.0020161
chr6	Fezf1	ENSMUSG00000029697	2308	13	0.326291	0	0	-35.1784	29.6754	0.000488281	0.0020161
chr6	Prok2	ENSMUSG00000030069	1513	13	0.497739	0	0	-35.1784	29.6754	0.000488281	0.0020161
chr5	Gm9924	ENSMUSG00000053839	2311	13	0.325867	0	0	-35.1784	29.6754	0.000488281	0.0020161
chr4	Cngb3	ENSMUSG00000056494	4708	13	0.159957	0	0	-35.1784	29.6754	0.000488281	0.0020161
chr16	Gm606	ENSMUSG00000068428	4488	13	0.167798	0	0	-35.1784	29.6754	0.000488281	0.0020161
chr5	5830403M04Rik	ENSMUSG00000086259	1556	13	0.483984	0	0	-35.1784	29.6754	0.000488281	0.0020161
chr11	Pgs1	ENSMUSG00000017715	5333	815	8.85286	530	7.28105	-14.5115	0.281996	0.000487631	0.0020161
chr16	Cd200	ENSMUSG00000022661	3213	67	1.20798	93	2.12062	-17.5691	-0.811881	0.000486602	0.00201392
chr16	Ccdc58	ENSMUSG00000075229	1225	364	17.2132	213	12.7389	-15.7505	0.434274	0.000486043	0.00201183
chr7	Bnip3	ENSMUSG00000078566	2225	219	5.70179	116	3.8196	-16.5553	0.577995	0.000485673	0.00201052
chr5	Lrwd1	ENSMUSG00000029703	6617	301	2.63513	170	1.88225	-16.0502	0.485417	0.000485178	0.0020087
chr7	Zim1	ENSMUSG00000002266	3641	246	3.91392	266	5.35243	-15.8728	-0.451579	0.000481416	0.00199335
chr1	Lipt1	ENSMUSG00000037216	3153	170	3.12336	85	1.97508	-16.9623	0.661189	0.000480128	0.00198824
chr2	Trdmt1	ENSMUSG00000026723	3831	111	1.67845	138	2.63911	-16.9203	-0.65292	0.000480128	0.00198824
chr2	Rabepk	ENSMUSG00000070953	3814	293	4.45025	165	3.16952	-16.0912	0.489623	0.000479835	0.00198747
chr5	Mad1l1	ENSMUSG00000029554	3649	405	6.42952	241	4.83875	-15.5844	0.410077	0.000479757	0.00198737
chr8	Gtpbp3	ENSMUSG00000007610	3984	279	4.05679	155	2.85038	-16.1716	0.509186	0.000479457	0.00198635
chr11	Maml1	ENSMUSG00000050567	5553	1344	14.0207	915	12.0721	-13.7568	0.215878	0.000478702	0.00198345
chr11	A630052C17Rik	ENSMUSG00000086725	2203	97	2.55067	40	1.33026	-17.9108	0.939173	0.000477223	0.00197754
chrX	Tlr7	ENSMUSG00000044583	4046	159	2.27651	78	1.4124	-17.0726	0.688669	0.00047625	0.00197373
chr9	Opcml	ENSMUSG00000062257	13048	102	0.452849	129	0.724329	-17.0299	-0.677613	0.00047625	0.00197373
chr9	Cck	ENSMUSG00000032532	848	44	3.00576	69	5.96133	-18.0878	-0.987904	0.000475185	0.00196976
chr12	Kif26a	ENSMUSG00000021294	6890	33	0.277455	7	0.0744335	-19.9459	1.89823	0.000471987	0.00195673
chr15	Pkhd1l1	ENSMUSG00000038725	12754	33	0.149887	7	0.0402107	-19.9459	1.89823	0.000471987	0.00195673
chrX	Zcchc12	ENSMUSG00000036699	2198	41	1.08057	10	0.333321	-19.532	1.69681	0.000469757	0.00194792
chr7	Zfp473	ENSMUSG00000048012	10036	77	0.444455	28	0.204403	-18.3347	1.12062	0.000468604	0.00194336
chrX	Gm15726	ENSMUSG00000087263	509	38	4.32477	62	8.92409	-18.2707	-1.04508	0.000468604	0.00194336
chr11	Inpp5k	ENSMUSG00000006127	5257	476	5.24525	290	4.04157	-15.3344	0.376097	0.000468507	0.00194336
chr10	Rab5b	ENSMUSG00000000711	3166	786	14.3817	509	11.7787	-14.5668	0.288052	0.000466731	0.00193624
chr13	Gm16907	ENSMUSG00000086950	2317	50	1.25009	75	2.37151	-17.9354	-0.923774	0.00046394	0.00192488
chr19	Mrpl21	ENSMUSG00000024829	1941	257	7.67017	140	5.28436	-16.3043	0.53753	0.000461063	0.00191316
chr5	Lnx1	ENSMUSG00000029228	3987	230	3.34179	123	2.26021	-16.4777	0.564164	0.000458362	0.00190217
chr9	Snx1	ENSMUSG00000032382	4339	1597	21.3213	1100	18.5735	-13.4995	0.199049	0.000455904	0.00189218
chr12	Itgb8	ENSMUSG00000025321	11060	199	1.04231	223	1.4772	-16.153	-0.503087	0.000450465	0.00186982
chr15	Aard	ENSMUSG00000068522	1346	59	2.53924	19	1.03419	-18.8064	1.2959	0.000449648	0.00186664
chr10	Rab36	ENSMUSG00000020175	6007	26	0.250734	48	0.585428	-18.729	-1.22333	0.000449648	0.00186664
chr12	2610021K21Rik	ENSMUSG00000021176	2079	132	3.67804	61	2.14964	-17.3842	0.774845	0.000449582	0.00186664
chr8	D8Ertd82e	ENSMUSG00000050271	6620	80	0.700051	107	1.18417	-17.34	-0.75835	0.000449582	0.00186664
chr16	Hspa13	ENSMUSG00000032932	5894	4611	45.3192	3367	41.8526	-11.9277	0.114805	0.00044881	0.001864
chr11	Cyb5d1	ENSMUSG00000044795	1537	186	7.0103	94	4.48068	-16.8249	0.645759	0.000448729	0.00186387
chr1	3110045C21Rik	ENSMUSG00000085494	1134	123	6.28332	150	9.69099	-16.7861	-0.625116	0.000448729	0.00186387
chr2	Prosapip1	ENSMUSG00000037703	4252	249	3.39237	135	2.32611	-16.3533	0.544375	0.00044642	0.0018547
chr6	Smyd5	ENSMUSG00000033706	2908	699	13.9245	447	11.2617	-14.7451	0.306206	0.000445297	0.00185025
chr14	Mir719	ENSMUSG00000076270	110	118	62.1422	52	34.6338	-17.5802	0.843392	0.000443326	0.00184226
chrX	Odz1	ENSMUSG00000016150	17747	69	0.225228	24	0.0990777	-18.525	1.18475	0.000437922	0.00182001
chr17	AC159277.2	ENSMUSG00000091321	1902	122	3.71575	55	2.11857	-17.5157	0.810566	0.000436892	0.00181593
chr15	Zfp623	ENSMUSG00000050846	2463	472	11.1013	286	8.50729	-15.3505	0.38396	0.000436577	0.00181483
chr4	Smap2	ENSMUSG00000032870	3160	742	13.6024	477	11.0591	-14.6552	0.298619	0.000431183	0.00179261
chr6	Dqx1	ENSMUSG00000009145	3149	35	0.643862	7	0.16286	-19.9034	1.98312	0.000430857	0.00179146
chr13	Pitx1	ENSMUSG00000021506	2448	35	0.828236	7	0.209496	-19.9034	1.98312	0.000430857	0.00179146
chr3	Samd13	ENSMUSG00000048652	2479	35	0.817879	7	0.206877	-19.9034	1.98312	0.000430857	0.00179146
chr8	Rab20	ENSMUSG00000031504	1446	95	3.80586	39	1.976	-17.9441	0.945642	0.000430536	0.00179073
chr15	Hoxc10	ENSMUSG00000022484	1733	328	10.9641	341	14.416	-15.4861	-0.394887	0.000430511	0.00179073
chr13	Zfp187	ENSMUSG00000022228	4371	1979	26.2278	1382	23.1642	-13.1802	0.179203	0.000430015	0.00178897
chr13	Ahrr	ENSMUSG00000021575	9323	241	1.49747	130	1.02159	-16.4041	0.55171	0.000429958	0.00178893
chr9	Aagab	ENSMUSG00000037257	2600	528	11.7641	325	9.15798	-15.1774	0.361287	0.000429557	0.00178747
chr8	Cog4	ENSMUSG00000031753	2967	1059	20.6764	705	17.4085	-14.1167	0.248196	0.000428413	0.00178291
chr19	Scyl1	ENSMUSG00000024941	2637	729	16.0146	468	13.0025	-14.6817	0.300599	0.000427818	0.00178063
chr11	Rptor	ENSMUSG00000025583	13114	729	3.22025	468	2.61457	-14.6817	0.300599	0.000427818	0.00178063
chr16	Trmt2a	ENSMUSG00000022721	4235	811	11.0934	526	9.0996	-14.5205	0.285828	0.000424616	0.0017677
chr7	Bckdha	ENSMUSG00000060376	1773	191	6.24054	97	4.00823	-16.7831	0.638705	0.000422898	0.00176075
chr19	Gng3	ENSMUSG00000071658	1699	52	1.77299	15	0.646826	-19.0681	1.45474	0.00042213	0.00175775
chr8	Bbs2	ENSMUSG00000031755	3194	87	1.57791	114	2.61493	-17.2338	-0.728758	0.00042192	0.00175708
chr7	Ebf3	ENSMUSG00000010476	5295	671	7.34098	426	5.89432	-14.8093	0.316648	0.000418733	0.001744
chr6	Stambp	ENSMUSG00000006906	2157	479	12.8642	477	16.2016	-14.9709	-0.332775	0.000417385	0.00173859
chr11	A230051G13Rik	ENSMUSG00000049287	4885	108	1.28073	46	0.689895	-17.7325	0.892514	0.000409773	0.00170707
chr14	Zfp395	ENSMUSG00000034522	4386	449	5.93028	270	4.51009	-15.428	0.394945	0.000407728	0.00169874
chr4	Gm11847	ENSMUSG00000060989	5197	136	1.51595	63	0.888132	-17.3394	0.771372	0.00040686	0.00169532
chr10	Nfic	ENSMUSG00000055053	6534	1222	10.834	1120	12.5582	-13.6796	-0.213066	0.000400929	0.00167079
chr18	Mbd2	ENSMUSG00000024513	3214	1551	27.9552	1065	24.2769	-13.5439	0.203534	0.000399726	0.00166597
chr8	Wwox	ENSMUSG00000004637	10173	195	1.11041	100	0.72018	-16.7461	0.624663	0.000398227	0.00165991
chr2	Adrm1	ENSMUSG00000039041	4335	140	1.87084	65	1.09854	-17.2959	0.768104	0.000394351	0.00164394
chr17	CT033751.2	ENSMUSG00000091872	2040	19	0.539537	40	1.43655	-19.0868	-1.41281	0.000394043	0.00164284
chr10	Reep6	ENSMUSG00000035504	2506	38	0.878415	8	0.233883	-19.7478	1.90912	0.000388131	0.00161838
chr11	Pitpnm3	ENSMUSG00000040543	10426	38	0.211136	8	0.0562163	-19.7478	1.90912	0.000388131	0.00161838
chr9	Acp5	ENSMUSG00000001348	1612	37	1.32964	8	0.363592	-19.767	1.87064	0.000388131	0.00161838
chr8	Polr2c	ENSMUSG00000031783	4736	177	2.16501	88	1.36132	-16.9082	0.669363	0.000387806	0.00161757
chr2	Dok5	ENSMUSG00000027560	1768	183	5.99606	92	3.81237	-16.8521	0.653327	0.000386488	0.00161226
chr5	Fgl2	ENSMUSG00000039899	3788	874	13.3659	822	15.8983	-14.1445	-0.250316	0.0003847	0.00160498
chr8	Klhdc4	ENSMUSG00000040263	2083	307	8.53781	173	6.0848	-16.0234	0.488655	0.000383017	0.00159814
chr15	Copz1	ENSMUSG00000060992	2436	2439	58.0005	1724	51.8501	-12.8699	0.161719	0.000381571	0.00159229
chr13	Tspan17	ENSMUSG00000025875	1648	102	3.58542	130	5.77931	-17.0243	-0.688754	0.000381566	0.00159229
chr10	RP23-13B8.10	ENSMUSG00000090860	437	145	19.2214	68	11.4003	-17.238	0.753635	0.000381044	0.00159045
chr17	BC003965	ENSMUSG00000067722	3022	368	7.05425	215	5.21235	-15.7359	0.436558	0.00037964	0.00158477
chr7	Nucb1	ENSMUSG00000030824	5597	2693	27.8727	1914	25.054	-12.723	0.153812	0.000378757	0.00158126
chr14	Kctd9	ENSMUSG00000034327	4585	2334	29.4889	1645	26.2855	-12.9355	0.165906	0.000378752	0.00158126
chr11	Rps6kb1	ENSMUSG00000020516	8658	2870	19.2027	2503	21.1803	-12.4836	-0.141419	0.000378038	0.00157862
chr18	Adrb2	ENSMUSG00000045730	2143	97	2.62209	125	4.27344	-17.0889	-0.704683	0.000375501	0.0015682
chr11	AL662835.1	ENSMUSG00000090591	1516	68	2.59841	23	1.11152	-18.5662	1.22509	0.000374022	0.0015622
chr2	Mylk2	ENSMUSG00000027470	2954	31	0.607923	55	1.36409	-18.504	-1.16597	0.000374022	0.0015622
chr6	A2m	ENSMUSG00000030111	4670	60	0.744272	87	1.36487	-17.6968	-0.874864	0.000373438	0.00156012
chr1	Astn1	ENSMUSG00000026587	7366	70	0.550508	97	0.964783	-17.5071	-0.809441	0.000372101	0.00155471
chr5	Hopx	ENSMUSG00000059325	1529	90	3.40983	35	1.67707	-18.0612	1.02376	0.000371389	0.00155191
chr9	Cgnl1	ENSMUSG00000032232	7802	1080	8.01891	719	6.75169	-14.0884	0.248156	0.000370443	0.00154813
chr10	Reep3	ENSMUSG00000019873	3023	2205	42.254	1549	37.5408	-13.0199	0.17063	0.000369864	0.00154589
chr4	2310028H24Rik	ENSMUSG00000028439	3724	320	4.9778	182	3.58056	-15.9569	0.475322	0.000368857	0.00154185
chr12	2410016O06Rik	ENSMUSG00000046791	2346	205	5.06201	106	3.3103	-16.668	0.612748	0.000368693	0.00154134
chr5	Gnb2	ENSMUSG00000029713	3321	1388	24.2113	1262	27.8407	-13.5016	-0.201516	0.000368605	0.00154115
chr17	Ddx39b	ENSMUSG00000019432	1737	1567	52.2597	1075	45.3418	-13.5298	0.204857	0.000368388	0.00154042
chr12	Sel1l	ENSMUSG00000020964	8555	6460	43.7431	4771	40.8582	-11.433	0.0984312	0.000365005	0.00152644
chr17	Cdkn1a	ENSMUSG00000023067	2223	5544	144.471	4706	155.097	-11.5532	-0.102385	0.000364276	0.00152357
chr17	Btbd9	ENSMUSG00000062202	10036	616	3.55564	386	2.81784	-14.9421	0.335518	0.000363974	0.00152248
chr11	Gas2l1	ENSMUSG00000034201	5411	434	4.64633	259	3.50681	-15.4825	0.405932	0.000362096	0.0015148
chr1	Cul3	ENSMUSG00000004364	4873	4636	55.1118	3962	59.5673	-11.8064	-0.11216	0.000360538	0.00150845
chr11	Ssh2	ENSMUSG00000072682	1512	319	12.2218	181	8.77034	-15.9631	0.478755	0.000358743	0.00150111
chr1	Dnahc7c	ENSMUSG00000041144	12359	54	0.253109	16	0.0948476	-18.9943	1.41608	0.000357955	0.00149798
chr16	Ccdc50	ENSMUSG00000038127	8639	6059	40.6289	4464	37.8574	-11.5272	0.101931	0.00035116	0.00146971
chr6	Atf7ip	ENSMUSG00000053935	3024	379	7.2603	389	9.42448	-15.2869	-0.376384	0.000347638	0.00145514
chr15	Fam109b	ENSMUSG00000049687	3311	108	1.88957	137	3.03146	-16.9453	-0.681956	0.000346867	0.00145208
chrX	Emd	ENSMUSG00000001964	2517	884	20.3454	832	24.2175	-14.1276	-0.251348	0.000346317	0.00144994
chr11	Eif1	ENSMUSG00000035530	1687	837	28.7414	543	23.5817	-14.4748	0.285464	0.000346239	0.00144978
chr15	Tmem74	ENSMUSG00000054409	1472	40	1.57416	9	0.447945	-19.6258	1.81319	0.000346001	0.00144895
chr7	Zfp629	ENSMUSG00000045639	6690	387	3.35106	396	4.3367	-15.259	-0.371978	0.000345953	0.00144891
chr17	Acat3	ENSMUSG00000062480	2345	1284	31.719	867	27.0873	-13.8286	0.22773	0.00034337	0.00143826
chr9	Eepd1	ENSMUSG00000036611	2935	110	2.17111	47	1.17322	-17.7038	0.88796	0.000342979	0.00143678
chr1	Rrs1	ENSMUSG00000061024	2047	600	16.9797	375	13.4216	-14.9819	0.339261	0.000340371	0.00142602
chr11	Cyb561	ENSMUSG00000019590	3653	105	1.66509	44	0.882456	-17.7849	0.916003	0.000339448	0.00142231
chr3	Pear1	ENSMUSG00000028073	4343	361	4.81521	373	6.29229	-15.3523	-0.385988	0.000336859	0.00141162
chr12	Hpcal1	ENSMUSG00000071379	1561	183	6.79119	209	9.80919	-16.2602	-0.530471	0.000335844	0.00140753
chr11	Mrpl22	ENSMUSG00000020514	848	128	8.74403	57	4.92458	-17.4553	0.828299	0.000333756	0.00139894
chr3	Rpl34	ENSMUSG00000062006	1118	672	34.8197	425	27.8508	-14.8099	0.322187	0.000332032	0.00139187
chr4	Usp24	ENSMUSG00000028514	12347	3521	16.5197	2534	15.0361	-12.3272	0.135757	0.0003301	0.00138393
chr19	Asah2	ENSMUSG00000024887	4682	616	7.62161	599	9.37314	-14.6251	-0.298437	0.000330036	0.00138382
chr5	Clip2	ENSMUSG00000063146	4995	443	5.13766	447	6.55635	-15.0741	-0.351779	0.00032985	0.0013832
chr19	Ehd1	ENSMUSG00000024772	3726	1539	23.9273	1391	27.3511	-13.3569	-0.192941	0.000329746	0.00138292
chr7	Mfge8	ENSMUSG00000030605	2125	1626	44.3261	1118	38.5454	-13.4748	0.201596	0.000329621	0.00138255
chr3	Extl2	ENSMUSG00000027963	3446	995	16.7265	657	13.9682	-14.2126	0.259992	0.000328819	0.00137935
chr9	Lactb	ENSMUSG00000032370	2031	263	7.50142	284	10.2447	-15.7774	-0.449639	0.000328733	0.00137914
chr12	2700073G19Rik	ENSMUSG00000021041	1335	168	7.28997	82	4.5001	-16.9968	0.695954	0.000327715	0.00137503
chr11	9130017K11Rik	ENSMUSG00000055134	3701	28	0.438265	4	0.0791828	-20.4681	2.46854	0.000324914	0.00136343
chr1	Rgs7	ENSMUSG00000026527	1632	27	0.958387	4	0.179568	-20.4943	2.41608	0.000324914	0.00136343
chr5	Gm15728	ENSMUSG00000086075	3492	27	0.447906	4	0.083922	-20.4943	2.41608	0.000324914	0.00136343
chr2	1700007K13Rik	ENSMUSG00000026831	965	7	0.420212	25	1.89803	-20.1461	-2.17531	0.000324063	0.00136033
chr8	Slc38a7	ENSMUSG00000036534	4144	436	6.09487	260	4.59667	-15.4765	0.407005	0.000322168	0.00135253
chr8	Cklf	ENSMUSG00000054400	2134	202	5.48346	103	3.53617	-16.6994	0.6329	0.000321182	0.00134854
chr9	AC111135.1	ENSMUSG00000090626	1383	137	5.73847	63	3.3374	-17.3341	0.781941	0.000319316	0.00134086
chr1	AC114655.1	ENSMUSG00000091113	1745	98	3.25333	127	5.3321	-17.07	-0.712786	0.000318195	0.0013363
chr11	Aff4	ENSMUSG00000049470	13450	10072	43.3801	8401	45.7613	-10.7045	-0.0770941	0.000317941	0.00133539
chr7	B230325K18Rik	ENSMUSG00000063254	2623	66	1.45762	22	0.614489	-18.6198	1.24615	0.000316999	0.00133159
chr18	AC098881.1	ENSMUSG00000090523	249	66	15.3547	22	6.47311	-18.6198	1.24615	0.000316999	0.00133159
chr11	Ywhae	ENSMUSG00000020849	2568	15511	349.899	11734	334.766	-10.152	0.0637855	0.000316512	0.00132984
chr1	Lyplal1	ENSMUSG00000039246	1578	64	2.34947	92	4.2714	-17.6099	-0.862373	0.000314568	0.00132182
chr18	Pcdhb14	ENSMUSG00000044043	3438	64	1.07838	92	1.96052	-17.6099	-0.862373	0.000314568	0.00132182
chr14	Pnma2	ENSMUSG00000046204	4998	60	0.695428	19	0.278514	-18.7943	1.32015	0.000312979	0.00131545
chr4	Dffb	ENSMUSG00000029027	2351	122	3.00611	54	1.68279	-17.5289	0.837039	0.00031233	0.00131287
chr15	Sun2	ENSMUSG00000042524	4946	862	10.096	560	8.29514	-14.4313	0.28345	0.000311608	0.00130998
chr6	Spr	ENSMUSG00000033735	1226	299	14.1279	167	9.97966	-16.0679	0.501486	0.000311104	0.00130801
[truncated: 8,750 more rows]
