# Supplementary material for: Dual Analysis of the Murine Cytomegalovirus and Host Cell Transcriptomes Reveal New Aspects of the Virus-Host Cell Interface
Source: PLoS Pathog. 2013 Sep 26;9(9):e1003611. doi: 10.1371/journal.ppat.1003611 (PMC3784481; doi:10.1371/journal.ppat.1003611)
Supplement: Table S6 — Gene networks and associated genes identified by IPA. (XLS) [file ppat.1003611.s015.xls]

## Sheet: 6A. All DE Genes
	Table S6. Gene networks and associated genes identified by IPA
© 2000-2011 Ingenuity Systems, Inc. All rights reserved.
ID	Molecules in Network	Score	Focus Molecules	Top Functions
1	ATM,CARD10,CCL4,CCL5,CCL3L1/CCL3L3,CCRL2,CXCL3,CXCL10,DAXX,EOMES,Fcer1,GAS6,H2-Q8,Ifi204 (includes others),IFIT2,IFIT3,IFIT1B,IFN alpha/beta,IFN TYPE 1,IFNB1,IL12 (complex),ISG15,LIPG,MX1,NFkB (complex),OAS1,Pka,PRKCQ,RSAD2,SOCS1,TLR3,Tlr,TNFSF10,TRIM21,ZBP1	23	28	Infectious Disease, Antimicrobial Response, Inflammatory Response
2	AIM2,Akt,CD69,CD83,CD247,DDX25,DLL1,DLL4,ERK1/2,GATA3,GATA4,GBP2 (includes EG:14469),Histone h3,Ifi47,IFIH1,IFN Beta,IL18,Interferon alpha,IRF7,IRS4,MC2R,MMP11,NOS2,NPPC,NR5A1,PI3K (complex),PPP1R1B,PTPRJ,RET,RNA polymerase II,STAR,TCR,UPP1,USP18,ZAP70	22	27	Inflammatory Response, Cellular Development, Cell-mediated Immune Response
3	ARG1,CALCR,CCL11,CCL21,Cd24a,Ceacam1,CST7,Ctla2a,CXCL9,EGR2,EOMES,GATM,IL4,IL5,IL13,IL18,IL12 (complex),IL12B,IRF1,IRF4,LPAR2,LSP1,Ms4a4b (includes others),MYD88,NKX3-1,PIM2,STAT3,STAT4,STAT6,TBX21,Tgf beta,TLR2,TNFSF11,Trim30a/Trim30d,ZBTB16	11	19	Cell Morphology, Hematological System Development and Function, Inflammatory Response
4	Akt,ASCL1,ATP2B2,BDNF,BTK,CACNA2D3,Calbindin,CAMK2B,COCH,COL3A1,CYFIP2,DAB1,DOK2,FCER1A,GNB5,HTT,KCNQ2,MAP3K1,MAPK8,MECP2,PRKCB,RASGRP2,RCOR2,RELN,REST,RGS7,RXRG,SYK,SYT4,SYT7,TP53,YY1	11	18	Neurological Disease, Genetic Disorder, Skeletal and Muscular Disorders
5	BIK,CDC6,CEND1,COL10A1,CTNNB1,DKK2,DLX3,EFNA3,HMGB3,ID4,MAL,MYH2,NGFR,PAWR,POU4F2,SLC5A7,WT1,YY1	10	13	Cell Death, Cancer, Organismal Injury and Abnormalities
6	5430435G22Rik,ABCG1,AEBP1,CREB1,EPHA6,EPOR,GAS6,HNF1B,IFIT2,Ifna,Ifnar,IFNB1,IL6,INA,INPP5D,IRF5,IRF7,IRF8,ISG15,ITGAM,LYN,MAVS,MNS1,MRVI1,NOD2,PTCH1,SLCO1A2,Slfn1,SLFN12,SLFN12L,TIRAP,TLR7,TRIM24,VEGFA,XBP1	9	17	Cell-To-Cell Signaling and Interaction, Hematological System Development and Function, Tissue Morphology
7	ABCC8,ACACB,ACADL,ACADM,ACADVL,ACVR2B,ATP5J2,BMP2,COL25A1,CPT1B,Creb,CS,Cycs/Gm10053,DDC,EN1,ERO1LB,ESRRA,ESRRG,FOXA1,FOXA2,mir-124,Mup1 (includes others),NDUFB5,NEUROG2,NR4A2,PDX1,PPARGC1A,PPARGC1B,PPP2R2C,SERPINB2,SLC2A2,SLC2A4,SOD1,TH,ZBP1	9	17	Energy Production, Lipid Metabolism, Small Molecule Biochemistry
8	CD40,CDC73,CEBPD,CSF1,CYP1A1,DAG1,DNMT3B,EGFLAM,EPHB1,ERK,FCER1G,HDC,Iga,Ige,IGF1,IGFBP4,IGFBP5,IL2,IL18,ITGAV,KCNJ10,KITLG,LRRC17,MAP3K5,NEFL,NFATC1,PLBD1,PLCG2,PRPH,RIPK1,ST8SIA6,TNF,TNFSF15,TNFSF13B,TRAF2	9	17	Free Radical Scavenging, Cell Death, Cell-To-Cell Signaling and Interaction
9	ANXA8/ANXA8L1,ASS1,CDKN1A,CRYAB,DDIT4,E2F8,F11R,GAS1,GRK1,HES2,HOXC8,IFNA16,IL1R2,IRF7,NFATC2IP,PLAGL1,SORD,SPATA18,SPP1,TP53,TP63,YBX2,YY1	8	13	Cellular Development, Cellular Growth and Proliferation, Cell Cycle
10	CD80,CD86,CXCL10,CXCL11,DLX1,EBI3,GATA3,ICAM1,IL2,IL5,IL27,IL12A,IL12RB2,INPP5D,IRF1,ITGAM,JAK1,KIT,LUM,NOS2,PDGFB,PIK3CB,PIK3R1,Pka,PTGFR,REL,RUNX3,SELE,SELPLG,STAT5a/b,TBX21,TIRAP,TNF,TNFSF9,VIPR1	8	16	Cell-To-Cell Signaling and Interaction, Hematological System Development and Function, Tissue Morphology
11	BCL2,CARM1,CBX7,CBX8,CCNE2,CDKN2A,CDKN2B,CYP26A1,E2F1,E2F2,E2F3,E2F4,EZH2,FGF3,GLI1,GP1BA,HDAC2,HES1 (includes EG:15205),HLTF,HRK,Ifi204 (includes others),IKZF1,IKZF3,Mi2,MYB,MYC,NOTCH1,PSMB9,RB1,RBBP4,RBL1,RBL2,STAG3,SUZ12,WNT3A	8	16	Cell Cycle, Connective Tissue Development and Function, Tissue Morphology
12	ADCY4,BLM,BRCA1,BRCA2,CCND1,CCNE1,CDK2,CDK5R1,CDKN1B,CEBPA,CSF1,Cyclin A,E2F1,EXOC6,GATA2,GRIA1,GRIN1,MYBL2,NCAM1,NR4A3,OPRD1,PCNA,PRKCH,RAD51,RASGRF1,RASGRF2,RBL2,RECK,RHOA,SIX3,SLC6A3,SP1,SP3,SYNGR1,TLE4	8	16	Cell Cycle, DNA Replication, Recombination, and Repair, Gene Expression
13	Alpha catenin,Cadherin,CELSR1,CREBBP,CTNNB1,EN2,FGF8,FOXO3,GATA6,Histone h3,HOXD13,IFNB1,IL1B,JUP,KL,MARCKSL1,MSX1,MYC,NKX2-1,NPTX1,NRAP,PDE1C,PDLIM2,PHLDA2,PTGS2,RBP4,RELA,SFTPA1,SOD2,SOX11,TGFA,WNT3	8	15	Organismal Development, Tissue Development, Embryonic Development
14	BAI1,BATF,CD3E,DACH1,FETUB,FOXP3,GATA3,GRHL1,Histone h3,HNF4A,ICOS,IL4,IL6,IL13,IL21,IL27,IL12 (complex),IL17A,IL17F,IRF4,MAP4K1,MLXIPL,NFATC2,NR5A2,Ocln,P38 MAPK,POU5F1,PTGDS,TCF7,XPNPEP2	7	14	Cell-mediated Immune Response, Cellular Development, Cellular Function and Maintenance
15	DDX58,GBP5,GBP7,GVIN1,IFI44,IFNAR1,Iigp1/Iigp1b,IL12 (complex),IL12A,IL12RB1,IRG1,KDM6B,OAS2,Oasl2,OASL,RNA polymerase II,SOCS1,STAT1,TBK1	7	11	Antimicrobial Response, Inflammatory Response, Gene Expression
16	ALOX15,CCL13,CCL3L1/CCL3L3,CD40,CD274,CEBPA,CHST3,CLOCK,CXCL2,CXCL10,ELOVL3,FAAH,GBP4,GBP6,GRM8,Histone h4,HLA-DQB1 (includes others),ICAM1,IFNG,Igtp,IL2,IL6,IL12A,IL12B,Ins1,LEP,NFKBIA,PPARA,PTN,RELA,RNA polymerase II,RYR2,STAT1,STAT3,VEGFA	6	14	Cellular Movement, Hematological System Development and Function, Tissue Morphology
17	ACHE,BEX1,CA2,CEBPA,CHD7,CNTFR,CTNNB1,CYP4B1,ELAVL1,EZH2,FLOT1,G6PC,GSK3B,Histone h3,ID1,LEF1,MSX2,MYOD1,MYOG,NLK,NOTCH1,ONECUT1,ONECUT3,PITX2,PPARG,PRIMA1,RAPSN,RUNX2,SDPR,SETDB1,SORBS1,SUZ12,T,VNN1,WNT3A	6	14	Cellular Development, Skeletal and Muscular System Development and Function, Connective Tissue Development and Function
18	Alpha catenin,ATP2A3,BCAR1,CDH1,CTNNA1,CTNNB1,DSP,EGR1,ERK1/2,FYN,GRB2,HAP1,IFNB1,Ins1,INSM1,IQGAP1,IRS1,IRS4,JUN,JUP,KLK6,LEP,MYC,NEUROD1,OGT,p85 (pik3r),PCSK2,PIK3R1,PKP1,PRKCZ,PTPN11,SLC27A1,TP73,TP53I11,TRPV4	5	13	Cell Cycle, DNA Replication, Recombination, and Repair, Cellular Movement
19	AREG/AREGB,ATF4,Bglap2 (includes others),CD34,CDKN1C,COL1A1,FGFR3,GATA1,GDF15,GFI1,HHEX,HLF,HOXA10,KDR,LMO2,MYH11,MYOD1,Pmaip1,PROX1,Rhox4b (includes others),RUNX2,SOX5,SOX6,SRF,TAL1,TCF3,TNF,TP53,YY1	5	11	Gene Expression, Cellular Development, Organismal Development
20	Acan,ADAMTS1,ADAMTS5,ATF3,C5orf13,CASP1,CEBPB,CXCL6,CXCR4,FGF2,FIGF,FOS,Gnas (mouse),GNRHR,GRIK2,HAS1,Histone h4,IFNG,IL6,IL10,IL13,IL1B,JUN,KITLG,MMP8,MMP9,MMP13,MYOG,PTHLH,RELA,SCG2,TBC1D4,TGFB1,TNF,TNFSF11	5	12	Cardiovascular System Development and Function, Organismal Development, Cellular Growth and Proliferation
21	AMPH,SSTR2	2	2	Organismal Development, Cellular Assembly and Organization, Cellular Function and Maintenance
22	NTRK1,POU4F1	2	2	Cell Morphology, Nervous System Development and Function, Cellular Development
23	Myosin,NEFH,NEFM	2	2	Neurological Disease, Organismal Injury and Abnormalities, Skeletal and Muscular Disorders
24	CNGB1,PACS1	1	1	Cellular Function and Maintenance, Visual System Development and Function, Nervous System Development and Function
25	CHCHD2,DNAH12	1	1	Cell-To-Cell Signaling and Interaction, Cellular Assembly and Organization, Tissue Development

## Sheet: 6B. Up and Down-Regulated Genes
© 2000-2011 Ingenuity Systems, Inc. All rights reserved.
ID	Molecules in Network	Score	Focus Molecules	Top Functions
1	AIM2,CD83,CDC6,Ceacam1,DDX25,DLL1,GATA3,GATA4,GBP2 (includes EG:14469),HDC,Histone h3,ICOS,Ifi47,IFIT2,IFIT1B,Ige,Iigp1/Iigp1b,IL18,IL12 (complex),IL12RB2,IL17F,IRF4,IRS4,LRRC17,MMP11,Ms4a4b (includes others),NOS2,PI3K (complex),PLCG2,RNA polymerase II,STAR,TCF7,TNFSF13B,Trim30a/Trim30d,UPP1	29	30	Cell-mediated Immune Response, Cellular Development, Cellular Function and Maintenance
2	ATF3,ATM,CARD10,CCL4,CCL5,CCL3L1/CCL3L3,CCRL2,CD69,CXCL3,CXCL10,DAXX,EOMES,Fcer1,GAS6,H2-Q8,Ifi204 (includes others),IFIH1,IFIT3,IFN alpha/beta,IFN Beta,IFN TYPE 1,Interferon alpha,IRF7,ISG15,LIPG,MX1,NFkB (complex),Pka,PRKCQ,RSAD2,SOCS1,TCR,TLR3,TRIM21,USP18	24	27	Infectious Disease, Antimicrobial Response, Inflammatory Response
3	CD80,CXCL9,CXCL10,GAS6,GBP5,GBP7,GVIN1,IFI44,IFIH1,IFIT2,IFIT1B,Ifna,IFNAR1,IFNAR2,IFNB1,IKBKE,IRF7,IRG1,ISG15,KDM6B,MAVS,OAS1,OAS2,Oasl2,OASL,PTCH1,Slfn1,SLFN12,SLFN12L,SOCS1,STAT1,TBK1,TLR3,TLR9,VIPR1	19	24	Antimicrobial Response, Inflammatory Response, Gene Expression
4	Akt,ANXA8/ANXA8L1,ATP2B2,BLM,BRCA1,BRCA2,CACNA2D3,CAMK2B,CASP3,COCH,CRYAB,CYFIP2,E2F8,F11R,GAS1,GNB5,GRK1,HTT,KCNQ2,NFATC2IP,RAD51,RASGRP2,RBP4,RGS7,SLC6A3,SYNGR1,TP53	15	19	Genetic Disorder, Neurological Disease, Skeletal and Muscular Disorders
5	CDKN1C,CEND1,COL10A1,DKK2,DLX3,EFNA3,FGFR3,HMGB3,ID4,MAL,MYH2,MYH11,NGFR,PAWR,PLAGL1,PROX1,SLC5A7,SORD,WT1,YY1	11	14	Cellular Development, Nervous System Development and Function, Cell Death
6	AREG/AREGB,ATF4,Bglap2 (includes others),BMP2,CCL21,CD274,CLOCK,CXCL9,CXCL11,CXCR4,ELOVL3,ESR1,GBP4,GBP6,GDF15,GRM8,HLA-DQB1 (includes others),Ifi204 (includes others),IFNG,Igtp,IL1B,MYOD1,NR3C1,PPARA,PPARG,PTN,RNA polymerase II,RUNX2,RUNX3,RYR2,SOCS1,STAT1,STAT3,TBX21,TNF	11	18	Cellular Development, Cellular Growth and Proliferation, Infectious Disease
7	ATF2,BEX1,CA2,CCL13,CCND1,CD34,CDKN1B,CEBPD,CHD7,CYP4B1,FLOT1,GATA1,GATA2,GFI1,HHEX,HLF,HOXA10,IL13,KDR,LMO2,MYBL2,NLK,NR4A3,PPARG,Rhox4b (includes others),RNA polymerase II,SDPR,SETDB1,SIX3,SORBS1,TAL1,TCF3,TLE4,TNF,VNN1	11	18	Cellular Development, Gene Expression, Hematological System Development and Function
8	ARG1,BCL2,BTK,CARM1,CCL11,CCNE1,CCNE2,Cd24a,CDKN2B,CHST3,COL3A1,Ctla2a,Cyclin A,DOK2,E2F1,E2F2,E2F3,EGR2,FCER1A,GATM,IL4,KITLG,LPAR2,LSP1,MAP3K1,PCNA,PIM2,PRKCB,PSMB9,RB1,STAG3,SYK,Tgf beta,TLR2,ZBTB16	11	18	Cell Death, Cellular Growth and Proliferation, Cell Cycle
9	ABCG1,AEBP1,ALB,BAI1,CCL5,CCL13,CDK5R1,CXCL2,CXCL3,DACH1,FETUB,GPR132,GRHL1,GRIA1,GRIN1,Histone h3,HNF4A,HSF1,IL6,IL33,IL17A,MLXIPL,MRVI1,NR1H3,NR5A2,Ocln,POU5F1,PTGDS,RASGRF1,RASGRF2,RHOA,RIPK2,SLCO1A2,SP3,XPNPEP2	10	17	Gene Expression, Cellular Growth and Proliferation, Lipid Metabolism
10	CELSR1,CTNNB1,EP300,FOXO3,GCG,GSK3B,HAP1,IFNB1,IL1B,IRS1,KIT,KITLG,LEF1,LEP,MYC,NEUROD1,NPTX1,PCSK2,PDE1C,PDLIM2,PHLDA2,PIK3CB,PIK3R1,PSEN1,PTGS2,PTPRJ,RELA,SOX11,TGFA,TNF,TP53,WNT3,WNT3A	7	14	Cell Cycle, Cell Death, Hematological System Development and Function
11	ACACA,ACACB,ACADL,ACADM,ACADVL,ACVR2B,Akt,AMPK,ATP5J2,BCR,BTK,CBX7,CDKN2A,CPT1B,Creb,CS,DGAT1,DNMT3B,EPHB1,ERK,FASN,IGF1,IGFBP5,KITLG,NDUFB5,NR4A2,PHLDB1,PPARGC1A,PPARGC1B,RET,SERPINB2,SLC2A4,SOD1,TIRAP,ZBP1	6	13	Lipid Metabolism, Small Molecule Biochemistry, Energy Production
12	AGER,ATP2A3,BCL10,CD44,CD80,CHUK,CSF2,DLX1,FGF8,HOXD13,IL1R2,IL1RL1,IRS1,ITGAM,Klra4 (includes others),Klrb1c (includes others),KLRK1,LUM,MAP3K5,Mek,NFKBIE,p85 (pik3r),PDGFB,PLBD1,PTGFR,PTPN11,SELE,SELPLG,ST8SIA6,TNF,TNFRSF1B,TNFSF15,TP63,TP53I11,TRAF2	6	13	Cellular Movement, Cell-To-Cell Signaling and Interaction, Inflammatory Response
13	ABCC8,ASCL1,BDNF,Calbindin,COL25A1,DAB1,ERO1LB,FOXA2,MECP2,mir-124,PDX1,PPP2R2C,RCOR2,RELN,REST,SYT4,SYT7,YY1	6	9	Cellular Development, Nervous System Development and Function, Embryonic Development
14	Acan,ADAMTS1,ADAMTS5,C5orf13,CASP1,CEBPB,CREB1,Crem,EGR1,FGF2,FIGF,FOS,Gnas (mouse),GRIK2,HAS1,Histone h4,IL6,IL10,IL13,IL1B,INA,IRS2,JUN,KITLG,MMP8,MMP9,MMP13,MNS1,PTHLH,RELA,SCG2,STAT3,TBC1D4,TGFB1,VEGFA	5	12	Cellular Development, Cell Death, Tissue Morphology
15	CDH1,CTNNB1,CYP1A1,DAG1,DSP,EGFLAM,ETV3,GLI1,GLI3,GP1BA,HDAC1,HDAC2,HLTF,IFNG,IKZF1,IKZF3,JUP,KCNJ10,Mi2,MYC,NEFL,ODC1,OGT,PKP1,RBBP4,SLC27A1,SMARCA4,TGFB1	5	10	Cell Cycle, Cellular Assembly and Organization, DNA Replication, Recombination, and Repair
16	AKT1,BCL2,CCL13,CD247,CD3E,CDK2,CDKN2A,CSF1,ERK1/2,EXOC6,FAAH,Fcer1,Fgfr,FYN,GATA3,HIF1A,Ige,IL2,Il3,IRS1,LEP,MAP4K1,Mapk,MYB,NPPC,P38 MAPK,PRKCH,PRKCZ,STAT1,STAT6,STAT5a/b,TCR,TNFSF9,TRB@,TRPV4	4	11	Cell Death, Cellular Development, Hematological System Development and Function
17	Myosin,NEFH,NEFM	2	2	Neurological Disease, Organismal Injury and Abnormalities, Skeletal and Muscular Disorders
18	CNGB1,PACS1	1	1	Cellular Function and Maintenance, Visual System Development and Function, Nervous System Development and Function
19	EPHA6,TRIM24	1	1	Cardiovascular Disease, Gene Expression, Organismal Development
20	CYP26A1,SUZ12	1	1	Drug Metabolism, Embryonic Development, Lipid Metabolism
21	CHCHD2,DNAH12	1	1	Cell-To-Cell Signaling and Interaction, Cellular Assembly and Organization, Tissue Development
22	ARF6,PLXND1	1	1	Cell Morphology, Cellular Assembly and Organization, Cellular Movement
23	ISL1,LHB	1	1	Developmental Disorder, Reproductive System Disease, Cell Death
24	FABP3,TCOF1	1	1	Cellular Growth and Proliferation, Developmental Disorder, Embryonic Development
25	ASIP,MC4R	1	1	Nutritional Disease, Psychological Disorders, Digestive System Development and Function

## Sheet: 6C. Induced and Repressed genes
© 2000-2011 Ingenuity Systems, Inc. All rights reserved.
ID	Molecules in Network	Score	Focus Molecules	Top Functions
1	CALCR,CD3,CD247,CST7,DLL4,DUSP16,GBP2 (includes EG:14469),IFIT2,IFIT1B,IFNB1,IL4,IL12 (complex),IL12RB1,IL12RB2,IRF8,ISG15,LHB,MC2R,MYD88,NKX3-1,NR0B1,NR5A1,PI3K (complex),PIN1,PITX1,PPP1R1B,RNF41,Runx1,RUNX3,STAT4,TBX21,TCR,Tlr,XBP1,ZAP70	13	11	Cellular Development, Cell-mediated Immune Response, Cellular Function and Maintenance
2	ABL1,ALB,ALDOB,CBX8,DDC,DUSP16,EN1,EN2,EZH2,FGF3,FGF8,FOXA1,FOXA2,GATA6,GSK3B,Histone h3,HNF1B,IFNA16,IFNG,IRF7,IRF8,MSX1,NEUROG2,NKX2-1,NR4A2,RBL1,SFTPA1,SPP1,SUZ12,T,TH,TP53,TP73,WNT1,WNT3A	13	11	Cellular Development, Gene Expression, Embryonic Development
3	ONECUT1,ONECUT3	4	2	Digestive System Development and Function, Embryonic Development, Hepatic System Development and Function
4	SPATA18,YBX2	2	1	Cellular Development, Reproductive System Development and Function, Tissue Morphology
5	SALL1,SALL4	2	1	Developmental Disorder, Renal and Urological Disease, Cardiovascular System Development and Function
6	HES2,HOXC8	2	1	Skeletal and Muscular System Development and Function, Connective Tissue Development and Function, Tissue Development
7	MARCKSL1,NRAP	2	1	Cardiovascular Disease, Developmental Disorder, Neurological Disease
8	CYP1A1,PRPH	2	1	Endocrine System Development and Function, Hematological Disease, Lipid Metabolism
9	INSM1,NEUROD1	2	1	Embryonic Development, Endocrine System Development and Function, Organ Development
10	DLG4,HTR2C	2	1	Cell Signaling, Molecular Transport, Nucleic Acid Metabolism
11	ALOX15,ICAM1	2	1	Cell-To-Cell Signaling and Interaction, Tissue Development, Cardiovascular System Development and Function
12	BIK,YY1	2	1	Cell Cycle, Cellular Development, Reproductive System Development and Function
13	E2F1,HRK	2	1	Cell Death, Cancer, Cardiac Dysfunction
14	ANKS1A,EPHA8	2	1	Cellular Movement, Cellular Assembly and Organization, Cellular Compromise
15	AMPH,SSTR2	2	1	Organismal Development, Cellular Assembly and Organization, Cellular Function and Maintenance
16	POU4F2,WT1	2	1	Tissue Morphology, Cancer, Cardiovascular System Development and Function
17	GRIN2C,SNX27	2	1	Auditory Disease, Reproductive System Disease, Developmental Disorder
18	KL,SOD2,WNT3	1	1	Free Radical Scavenging, Molecular Transport, Cellular Compromise
19	HTT,RQCD1,RXRG	1	1	Connective Tissue Development and Function, Tissue Morphology, Amino Acid Metabolism
20	IFN alpha/beta,ISGF3,TNFSF10	1	1	Cellular Development, Hematopoiesis, Cell-To-Cell Signaling and Interaction
21	KLF7,NTRK1,POU4F1,PPP2R5D	1	1	Cell Death, Nervous System Development and Function, Tissue Morphology
22	Cycs/Gm10053,miR-1/miR-206/miR-1a,Mup1 (includes others),NRF1,PPARGC1A	1	1	DNA Replication, Recombination, and Repair, Molecular Transport, Cellular Assembly and Organization
23	ACHE,ELAVL1,MYOD1,MYOG,PRIMA1	1	1	Skeletal and Muscular System Development and Function, Tissue Development, Cellular Development
24	ETS1,OPRD1,SP1,SP3,USF1,USF2	1	1	Gene Expression, Cellular Development, Embryonic Development
25	CSF2RB,EPOR,G protein alphai,LYN,PIM1,VAV	1	1	Hematological Disease, Cell-To-Cell Signaling and Interaction, Cancer
