# Supplementary material for: Dual Analysis of the Murine Cytomegalovirus and Host Cell Transcriptomes Reveal New Aspects of the Virus-Host Cell Interface
Source: PLoS Pathog. 2013 Sep 26;9(9):e1003611. doi: 10.1371/journal.ppat.1003611 (PMC3784481; doi:10.1371/journal.ppat.1003611)
Supplement: Table S7 — GOrilla ranked list analysis of DE mouse genes. (XLS) [file ppat.1003611.s016.xls]

## Sheet: downreg genes GOPROCESS
GO Term	Description	P-value	Enrichment	N	B	n	b	Genes
GO:0007155	cell adhesion	8.09e-22	2.94	10082	355	967	100	[Cpxm1 - carboxypeptidase x 1 (m14 family), Cldn1 - claudin 1, Hoxd3 - homeobox d3, Omd - osteomodulin, Pcdhb22 - protocadherin beta 22, Pcdhb21 - protocadherin beta 21, Pgm5 - phosphoglucomutase 5, Egfl6 - egf-like-domain, multiple 6, Cdh26 - cadherin-like 26, Pcdhb15 - protocadherin beta 15, Pcdhb16 - protocadherin beta 16, Pcdhb13 - protocadherin beta 13, Pcdhb19 - protocadherin beta 19, Pdgfr…
GO:0022610	biological adhesion	2.66e-21	2.9	10082	360	967	100	[Cpxm1 - carboxypeptidase x 1 (m14 family), Cldn1 - claudin 1, Hoxd3 - homeobox d3, Omd - osteomodulin, Pcdhb22 - protocadherin beta 22, Pcdhb21 - protocadherin beta 21, Egfl6 - egf-like-domain, multiple 6, Pgm5 - phosphoglucomutase 5, Cdh26 - cadherin-like 26, Pcdhb15 - protocadherin beta 15, Pcdhb16 - protocadherin beta 16, Pcdhb13 - protocadherin beta 13, Pcdhb19 - protocadherin beta 19, Pdgfr…
GO:0032501	multicellular organismal process	1.59e-12	1.65	10082	1200	998	196	[Mab21l1 - mab-21-like 1 (c. elegans), Rspo2 - r-spondin 2 homolog (xenopus laevis), F3 - coagulation factor iii, Olfr456 - olfactory receptor 456, Tcfap2b - transcription factor ap-2 beta, Egfl6 - egf-like-domain, multiple 6, F2r - coagulation factor ii (thrombin) receptor, Cyp7b1 - cytochrome p450, family 7, subfamily b, polypeptide 1, Notch3 - notch gene homolog 3 (drosophila), Cspg4 - chondro…
GO:0022603	regulation of anatomical structure morphogenesis	2.39e-11	2.3	10082	359	927	76	[Palmd - palmdelphin, F3 - coagulation factor iii, Smad3 - mad homolog 3 (drosophila), Agtr1a - angiotensin ii receptor, type 1a, Dlc1 - deleted in liver cancer 1, Agtr2 - angiotensin ii receptor, type 2, Fblim1 - filamin binding lim protein 1, Ptk7 - ptk7 protein tyrosine kinase 7, Tnmd - tenomodulin, Tbxa2r - thromboxane a2 receptor, Aqp1 - aquaporin 1, Gas2 - growth arrest specific 2, Hgf - he…
GO:0050793	regulation of developmental process	2.84e-11	1.78	10082	825	976	142	[Trib2 - tribbles homolog 2 (drosophila), F3 - coagulation factor iii, Tnfsf13 - tumor necrosis factor (ligand) superfamily, member 13, Hoxd3 - homeobox d3, Smad3 - mad homolog 3 (drosophila), Tcfap2b - transcription factor ap-2 beta, Ski - ski sarcoma viral oncogene homolog (avian), Pdgfra - platelet derived growth factor receptor, alpha polypeptide, Pdgfrb - platelet derived growth factor recep…
GO:0051239	regulation of multicellular organismal process	2.39e-10	1.67	10082	989	972	159	[Trib2 - tribbles homolog 2 (drosophila), F3 - coagulation factor iii, Tnfsf13 - tumor necrosis factor (ligand) superfamily, member 13, Hoxd3 - homeobox d3, Smad3 - mad homolog 3 (drosophila), Camk2a - calcium/calmodulin-dependent protein kinase ii alpha, F2r - coagulation factor ii (thrombin) receptor, Ski - ski sarcoma viral oncogene homolog (avian), Pdgfra - platelet derived growth factor rece…
GO:0006063	uronic acid metabolic process	2.84e-10	45.62	10082	6	221	6	[Ugt1a6a - udp glucuronosyltransferase 1 family, polypeptide a6a, Ugt1a1 - udp glucuronosyltransferase 1 family, polypeptide a1, Ugt1a9 - udp glucuronosyltransferase 1 family, polypeptide a9, Csgalnact1 - chondroitin sulfate n-acetylgalactosaminyltransferase 1, Ugt1a8 - udp glucuronosyltransferase 1 family, polypeptide a8, Ugt1a2 - udp glucuronosyltransferase 1 family, polypeptide a2]
GO:0019585	glucuronate metabolic process	2.84e-10	45.62	10082	6	221	6	[Ugt1a1 - udp glucuronosyltransferase 1 family, polypeptide a1, Ugt1a6a - udp glucuronosyltransferase 1 family, polypeptide a6a, Ugt1a9 - udp glucuronosyltransferase 1 family, polypeptide a9, Csgalnact1 - chondroitin sulfate n-acetylgalactosaminyltransferase 1, Ugt1a8 - udp glucuronosyltransferase 1 family, polypeptide a8, Ugt1a2 - udp glucuronosyltransferase 1 family, polypeptide a2]
GO:0030198	extracellular matrix organization	4.18e-10	3.75	10082	87	957	31	[Foxs1 - forkhead box s1, Adamtsl4 - adamts-like 4, Ccdc80 - coiled-coil domain containing 80, Col11a1 - collagen, type xi, alpha 1, Eln - elastin, Serpinh1 - serine (or cysteine) peptidase inhibitor, clade h, member 1, Egfl6 - egf-like-domain, multiple 6, Abi3bp - abi gene family, member 3 (nesh) binding protein, Kazald1 - kazal-type serine peptidase inhibitor domain 1, A930038C07Rik - riken cdn…
GO:0043062	extracellular structure organization	4.18e-10	3.75	10082	87	957	31	[Foxs1 - forkhead box s1, Adamtsl4 - adamts-like 4, Ccdc80 - coiled-coil domain containing 80, Col11a1 - collagen, type xi, alpha 1, Eln - elastin, Serpinh1 - serine (or cysteine) peptidase inhibitor, clade h, member 1, Egfl6 - egf-like-domain, multiple 6, Abi3bp - abi gene family, member 3 (nesh) binding protein, Kazald1 - kazal-type serine peptidase inhibitor domain 1, A930038C07Rik - riken cdn…
GO:2000026	regulation of multicellular organismal development	5.28e-10	1.83	10082	657	972	116	[F3 - coagulation factor iii, Tnfsf13 - tumor necrosis factor (ligand) superfamily, member 13, Hoxd3 - homeobox d3, Smad3 - mad homolog 3 (drosophila), Ski - ski sarcoma viral oncogene homolog (avian), Pdgfrb - platelet derived growth factor receptor, beta polypeptide, Tnmd - tenomodulin, Notch3 - notch gene homolog 3 (drosophila), Tbxa2r - thromboxane a2 receptor, Aqp1 - aquaporin 1, Klf4 - krup…
GO:0007166	cell surface receptor signaling pathway	5.54e-10	1.85	10082	795	773	113	[Rspo2 - r-spondin 2 homolog (xenopus laevis), Olfr456 - olfactory receptor 456, Camk2a - calcium/calmodulin-dependent protein kinase ii alpha, Gpr30 - g protein-coupled receptor 30, Rgs4 - regulator of g-protein signaling 4, Pdgfra - platelet derived growth factor receptor, alpha polypeptide, Pdgfrb - platelet derived growth factor receptor, beta polypeptide, Notch3 - notch gene homolog 3 (droso…
GO:0040012	regulation of locomotion	6.58e-10	2.39	10082	268	962	61	[F3 - coagulation factor iii, Lpar1 - lysophosphatidic acid receptor 1, Dpep1 - dipeptidase 1 (renal), Cmklr1 - chemokine-like receptor 1, Smad3 - mad homolog 3 (drosophila), Dlc1 - deleted in liver cancer 1, F2r - coagulation factor ii (thrombin) receptor, Pdgfra - platelet derived growth factor receptor, alpha polypeptide, Pdgfrb - platelet derived growth factor receptor, beta polypeptide, Aqp1…
GO:0030334	regulation of cell migration	6.63e-10	2.49	10082	236	962	56	[F3 - coagulation factor iii, Lpar1 - lysophosphatidic acid receptor 1, Dpep1 - dipeptidase 1 (renal), Cmklr1 - chemokine-like receptor 1, Smad3 - mad homolog 3 (drosophila), Dlc1 - deleted in liver cancer 1, F2r - coagulation factor ii (thrombin) receptor, Pdgfra - platelet derived growth factor receptor, alpha polypeptide, Pdgfrb - platelet derived growth factor receptor, beta polypeptide, Aqp1…
GO:2000145	regulation of cell motility	1.81e-09	2.41	10082	248	962	57	[F3 - coagulation factor iii, Lpar1 - lysophosphatidic acid receptor 1, Dpep1 - dipeptidase 1 (renal), Cmklr1 - chemokine-like receptor 1, Smad3 - mad homolog 3 (drosophila), Dlc1 - deleted in liver cancer 1, F2r - coagulation factor ii (thrombin) receptor, Pdgfra - platelet derived growth factor receptor, alpha polypeptide, Pdgfrb - platelet derived growth factor receptor, beta polypeptide, Aqp1…
GO:0051270	regulation of cellular component movement	2.06e-09	2.34	10082	269	962	60	[F3 - coagulation factor iii, Lpar1 - lysophosphatidic acid receptor 1, Dpep1 - dipeptidase 1 (renal), Cmklr1 - chemokine-like receptor 1, Smad3 - mad homolog 3 (drosophila), Dlc1 - deleted in liver cancer 1, F2r - coagulation factor ii (thrombin) receptor, Pdgfra - platelet derived growth factor receptor, alpha polypeptide, Pdgfrb - platelet derived growth factor receptor, beta polypeptide, Aqp1…
GO:0030199	collagen fibril organization	1.44e-08	6.41	10082	23	957	14	[Foxs1 - forkhead box s1, Col11a1 - collagen, type xi, alpha 1, Serpinh1 - serine (or cysteine) peptidase inhibitor, clade h, member 1, Sfrp2 - secreted frizzled-related protein 2, Col1a1 - collagen, type i, alpha 1, Col1a2 - collagen, type i, alpha 2, Tnxb - tenascin xb, Dpt - dermatopontin, Adamts2 - a disintegrin-like and metallopeptidase (reprolysin type) with thrombospondin type 1 motif, 2, …
GO:0001525	angiogenesis	1.65e-08	2.93	10082	128	993	37	[Mmp2 - matrix metallopeptidase 2, Ptprb - protein tyrosine phosphatase, receptor type, b, Ang - angiogenin, ribonuclease, rnase a family, 5, Fgf1 - fibroblast growth factor 1, Ptk2b - ptk2 protein tyrosine kinase 2 beta, Scg2 - secretogranin ii, Grem1 - gremlin 1, Fgf18 - fibroblast growth factor 18, Fgf2 - fibroblast growth factor 2, Cspg4 - chondroitin sulfate proteoglycan 4, Hs6st1 - heparan …
GO:0048583	regulation of response to stimulus	3.3e-08	1.56	10082	1050	976	159	[Rspo2 - r-spondin 2 homolog (xenopus laevis), F3 - coagulation factor iii, Psd3 - pleckstrin and sec7 domain containing 3, Tnfsf13 - tumor necrosis factor (ligand) superfamily, member 13, Smad3 - mad homolog 3 (drosophila), Tcfap2b - transcription factor ap-2 beta, Gpr30 - g protein-coupled receptor 30, F2r - coagulation factor ii (thrombin) receptor, Rgs4 - regulator of g-protein signaling 4, S…
GO:0042221	response to chemical stimulus	4.16e-08	1.66	10082	1019	756	127	[Tubb3 - tubulin, beta 3, Dpep1 - dipeptidase 1 (renal), Cyp2f2 - cytochrome p450, family 2, subfamily f, polypeptide 2, Gpr30 - g protein-coupled receptor 30, Pdgfra - platelet derived growth factor receptor, alpha polypeptide, Pdgfrb - platelet derived growth factor receptor, beta polypeptide, Naprt1 - nicotinate phosphoribosyltransferase domain containing 1, Tbxa2r - thromboxane a2 receptor, G…
GO:0007186	G-protein coupled receptor signaling pathway	4.43e-08	4.05	10082	248	241	24	[Lgr5 - leucine rich repeat containing g protein coupled receptor 5, Mrgprf - mas-related gpr, member f, Olfr456 - olfactory receptor 456, Cmklr1 - chemokine-like receptor 1, Ptgfr - prostaglandin f receptor, Gpr35 - g protein-coupled receptor 35, Npy6r - neuropeptide y receptor y6, Gpr133 - g protein-coupled receptor 133, Gpr17 - g protein-coupled receptor 17, Cx3cr1 - chemokine (c-x3-c) recepto…
GO:0040017	positive regulation of locomotion	8.4e-08	2.71	10082	151	913	37	[Il6st - interleukin 6 signal transducer, F3 - coagulation factor iii, Anxa3 - annexin a3, Lpar1 - lysophosphatidic acid receptor 1, Cmklr1 - chemokine-like receptor 1, Smad3 - mad homolog 3 (drosophila), Fgf10 - fibroblast growth factor 10, Fgf1 - fibroblast growth factor 1, Fgf7 - fibroblast growth factor 7, Ptk2b - ptk2 protein tyrosine kinase 2 beta, Pdgfra - platelet derived growth factor re…
GO:0051094	positive regulation of developmental process	1.33e-07	1.96	10082	393	940	72	[F3 - coagulation factor iii, Lpar1 - lysophosphatidic acid receptor 1, Smad3 - mad homolog 3 (drosophila), Agtr1a - angiotensin ii receptor, type 1a, Agtr2 - angiotensin ii receptor, type 2, Flt3l - fms-like tyrosine kinase 3 ligand, Tbxa2r - thromboxane a2 receptor, Aqp1 - aquaporin 1, Vdr - vitamin d receptor, Igf1 - insulin-like growth factor 1, Lmna - lamin a, Thbs1 - thrombospondin 1, Fez1 …
GO:0032502	developmental process	1.84e-07	1.37	10082	1866	1006	255	[Mab21l1 - mab-21-like 1 (c. elegans), Rspo2 - r-spondin 2 homolog (xenopus laevis), Smad3 - mad homolog 3 (drosophila), Tcfap2b - transcription factor ap-2 beta, Egfl6 - egf-like-domain, multiple 6, Capn2 - calpain 2, Cyp7b1 - cytochrome p450, family 7, subfamily b, polypeptide 1, Tnmd - tenomodulin, Notch3 - notch gene homolog 3 (drosophila), Cspg4 - chondroitin sulfate proteoglycan 4, Mfap2 - …
GO:0032101	regulation of response to external stimulus	2.5e-07	2.52	10082	162	962	39	[Lpar1 - lysophosphatidic acid receptor 1, Cmklr1 - chemokine-like receptor 1, Smad3 - mad homolog 3 (drosophila), Masp1 - mannan-binding lectin serine peptidase 1, F2r - coagulation factor ii (thrombin) receptor, Fgf10 - fibroblast growth factor 10, Grin1 - glutamate receptor, ionotropic, nmda1 (zeta 1), Pdgfra - platelet derived growth factor receptor, alpha polypeptide, Grem1 - gremlin 1, Scg2…
GO:0048646	anatomical structure formation involved in morphogenesis	2.55e-07	2	10082	345	966	66	[Foxs1 - forkhead box s1, Smad3 - mad homolog 3 (drosophila), Dlc1 - deleted in liver cancer 1, Dync2li1 - dynein cytoplasmic 2 light intermediate chain 1, Capn2 - calpain 2, Ski - ski sarcoma viral oncogene homolog (avian), Pdgfra - platelet derived growth factor receptor, alpha polypeptide, Pdgfrb - platelet derived growth factor receptor, beta polypeptide, Ptk7 - ptk7 protein tyrosine kinase 7…
GO:0009698	phenylpropanoid metabolic process	3.24e-07	18.23	10082	7	474	6	[Ugt1a1 - udp glucuronosyltransferase 1 family, polypeptide a1, Ugt1a9 - udp glucuronosyltransferase 1 family, polypeptide a9, Cyp2d22 - cytochrome p450, family 2, subfamily d, polypeptide 22, Ugt1a8 - udp glucuronosyltransferase 1 family, polypeptide a8, Ugt1a2 - udp glucuronosyltransferase 1 family, polypeptide a2, Ugt1a7c - udp glucuronosyltransferase 1 family, polypeptide a7c]
GO:0032963	collagen metabolic process	3.73e-07	6.09	10082	20	993	12	[Id1 - inhibitor of dna binding 1, Tnxb - tenascin xb, Mmp11 - matrix metallopeptidase 11, Mmp2 - matrix metallopeptidase 2, Adamts2 - a disintegrin-like and metallopeptidase (reprolysin type) with thrombospondin type 1 motif, 2, Mmp14 - matrix metallopeptidase 14 (membrane-inserted), Mmp8 - matrix metallopeptidase 8, Col5a1 - collagen, type v, alpha 1, Serpinh1 - serine (or cysteine) peptidase i…
GO:0052697	xenobiotic glucuronidation	5.47e-07	45.62	10082	4	221	4	[Ugt1a1 - udp glucuronosyltransferase 1 family, polypeptide a1, Ugt1a9 - udp glucuronosyltransferase 1 family, polypeptide a9, Ugt1a8 - udp glucuronosyltransferase 1 family, polypeptide a8, Ugt1a2 - udp glucuronosyltransferase 1 family, polypeptide a2]
GO:0052696	flavonoid glucuronidation	5.47e-07	45.62	10082	4	221	4	[Ugt1a1 - udp glucuronosyltransferase 1 family, polypeptide a1, Ugt1a9 - udp glucuronosyltransferase 1 family, polypeptide a9, Ugt1a8 - udp glucuronosyltransferase 1 family, polypeptide a8, Ugt1a2 - udp glucuronosyltransferase 1 family, polypeptide a2]
GO:0052695	cellular glucuronidation	5.47e-07	45.62	10082	4	221	4	[Ugt1a1 - udp glucuronosyltransferase 1 family, polypeptide a1, Ugt1a9 - udp glucuronosyltransferase 1 family, polypeptide a9, Ugt1a8 - udp glucuronosyltransferase 1 family, polypeptide a8, Ugt1a2 - udp glucuronosyltransferase 1 family, polypeptide a2]
GO:0009812	flavonoid metabolic process	5.47e-07	45.62	10082	4	221	4	[Ugt1a1 - udp glucuronosyltransferase 1 family, polypeptide a1, Ugt1a9 - udp glucuronosyltransferase 1 family, polypeptide a9, Ugt1a8 - udp glucuronosyltransferase 1 family, polypeptide a8, Ugt1a2 - udp glucuronosyltransferase 1 family, polypeptide a2]
GO:0009653	anatomical structure morphogenesis	6.66e-07	1.63	10082	693	1028	115	[Rspo2 - r-spondin 2 homolog (xenopus laevis), Hoxd3 - homeobox d3, Smad3 - mad homolog 3 (drosophila), Tcfap2b - transcription factor ap-2 beta, Ski - ski sarcoma viral oncogene homolog (avian), Cyp7b1 - cytochrome p450, family 7, subfamily b, polypeptide 1, Pdgfra - platelet derived growth factor receptor, alpha polypeptide, Pdgfrb - platelet derived growth factor receptor, beta polypeptide, Tn…
GO:0023051	regulation of signaling	6.76e-07	1.53	10082	978	976	145	[Rspo2 - r-spondin 2 homolog (xenopus laevis), F3 - coagulation factor iii, Psd3 - pleckstrin and sec7 domain containing 3, Smad3 - mad homolog 3 (drosophila), Tcfap2b - transcription factor ap-2 beta, Camk2a - calcium/calmodulin-dependent protein kinase ii alpha, Gpr30 - g protein-coupled receptor 30, F2r - coagulation factor ii (thrombin) receptor, Rgs4 - regulator of g-protein signaling 4, Ski…
GO:0030335	positive regulation of cell migration	6.85e-07	2.63	10082	143	913	34	[Il6st - interleukin 6 signal transducer, F3 - coagulation factor iii, Anxa3 - annexin a3, Lpar1 - lysophosphatidic acid receptor 1, Cmklr1 - chemokine-like receptor 1, Smad3 - mad homolog 3 (drosophila), Fgf10 - fibroblast growth factor 10, Fgf1 - fibroblast growth factor 1, Fgf7 - fibroblast growth factor 7, Ptk2b - ptk2 protein tyrosine kinase 2 beta, Pdgfra - platelet derived growth factor re…
GO:0032879	regulation of localization	7.06e-07	1.64	10082	757	919	113	[F3 - coagulation factor iii, Dpep1 - dipeptidase 1 (renal), Smad3 - mad homolog 3 (drosophila), Camk2a - calcium/calmodulin-dependent protein kinase ii alpha, Rhbdf2 - rhomboid 5 homolog 2 (drosophila), Pdgfra - platelet derived growth factor receptor, alpha polypeptide, Pdgfrb - platelet derived growth factor receptor, beta polypeptide, Gas1 - growth arrest specific 1, Aqp1 - aquaporin 1, Slc6a…
GO:0044259	multicellular organismal macromolecule metabolic process	7.86e-07	5.8	10082	21	993	12	[Id1 - inhibitor of dna binding 1, Tnxb - tenascin xb, Mmp11 - matrix metallopeptidase 11, Mmp2 - matrix metallopeptidase 2, Adamts2 - a disintegrin-like and metallopeptidase (reprolysin type) with thrombospondin type 1 motif, 2, Mmp14 - matrix metallopeptidase 14 (membrane-inserted), Mmp8 - matrix metallopeptidase 8, Col5a1 - collagen, type v, alpha 1, Serpinh1 - serine (or cysteine) peptidase i…
GO:0050920	regulation of chemotaxis	9.66e-07	3.78	10082	58	919	20	[Thbs1 - thrombospondin 1, Nrp1 - neuropilin 1, Lpar1 - lysophosphatidic acid receptor 1, Mpp1 - membrane protein, palmitoylated, Cxcl12 - chemokine (c-x-c motif) ligand 12, Cmklr1 - chemokine-like receptor 1, Smad3 - mad homolog 3 (drosophila), Figf - c-fos induced growth factor, Il16 - interleukin 16, Gpr124 - g protein-coupled receptor 124, Cxcl13 - chemokine (c-x-c motif) ligand 13, Fgf10 - f…
GO:0051272	positive regulation of cellular component movement	9.96e-07	2.54	10082	152	913	35	[Il6st - interleukin 6 signal transducer, Mylk2 - myosin, light polypeptide kinase 2, skeletal muscle, F3 - coagulation factor iii, Anxa3 - annexin a3, Lpar1 - lysophosphatidic acid receptor 1, Cmklr1 - chemokine-like receptor 1, Smad3 - mad homolog 3 (drosophila), Fgf10 - fibroblast growth factor 10, Fgf1 - fibroblast growth factor 1, Fgf7 - fibroblast growth factor 7, Ptk2b - ptk2 protein tyros…
GO:0009966	regulation of signal transduction	1.04e-06	1.57	10082	842	976	128	[Rspo2 - r-spondin 2 homolog (xenopus laevis), F3 - coagulation factor iii, Psd3 - pleckstrin and sec7 domain containing 3, Smad3 - mad homolog 3 (drosophila), Tcfap2b - transcription factor ap-2 beta, Gpr30 - g protein-coupled receptor 30, F2r - coagulation factor ii (thrombin) receptor, Rgs4 - regulator of g-protein signaling 4, Ski - ski sarcoma viral oncogene homolog (avian), Pdgfra - platele…
GO:2000147	positive regulation of cell motility	1.15e-06	2.57	10082	146	913	34	[Il6st - interleukin 6 signal transducer, F3 - coagulation factor iii, Anxa3 - annexin a3, Lpar1 - lysophosphatidic acid receptor 1, Cmklr1 - chemokine-like receptor 1, Smad3 - mad homolog 3 (drosophila), Fgf10 - fibroblast growth factor 10, Fgf1 - fibroblast growth factor 1, Fgf7 - fibroblast growth factor 7, Ptk2b - ptk2 protein tyrosine kinase 2 beta, Pdgfra - platelet derived growth factor re…
GO:0045595	regulation of cell differentiation	1.33e-06	1.7	10082	578	976	95	[Trib2 - tribbles homolog 2 (drosophila), Lpar1 - lysophosphatidic acid receptor 1, Hoxd3 - homeobox d3, Smad3 - mad homolog 3 (drosophila), Efemp1 - epidermal growth factor-containing fibulin-like extracellular matrix protein 1, Tcfap2b - transcription factor ap-2 beta, Flt3l - fms-like tyrosine kinase 3 ligand, Ldb2 - lim domain binding 2, Ski - ski sarcoma viral oncogene homolog (avian), Pdgfr…
GO:0007275	multicellular organismal development	2.17e-06	1.75	10082	491	972	83	[Mab21l1 - mab-21-like 1 (c. elegans), Sema3d - sema domain, immunoglobulin domain (ig), short basic domain, secreted, (semaphorin) 3d, Dkk3 - dickkopf homolog 3 (xenopus laevis), Hoxd3 - homeobox d3, Prrx1 - paired related homeobox 1, Dync2li1 - dynein cytoplasmic 2 light intermediate chain 1, Egfl6 - egf-like-domain, multiple 6, Pdgfra - platelet derived growth factor receptor, alpha polypeptid…
GO:0051093	negative regulation of developmental process	2.68e-06	1.97	10082	308	965	58	[Trib2 - tribbles homolog 2 (drosophila), Smad3 - mad homolog 3 (drosophila), Efemp1 - epidermal growth factor-containing fibulin-like extracellular matrix protein 1, Ldb2 - lim domain binding 2, Ski - ski sarcoma viral oncogene homolog (avian), Tnmd - tenomodulin, Notch3 - notch gene homolog 3 (drosophila), Cd59a - cd59a antigen, Klf4 - kruppel-like factor 4 (gut), Igf1 - insulin-like growth fac…
GO:0009719	response to endogenous stimulus	3.15e-06	1.96	10082	301	993	58	[Foxs1 - forkhead box s1, Agtr1a - angiotensin ii receptor, type 1a, Agtr2 - angiotensin ii receptor, type 2, Gpr30 - g protein-coupled receptor 30, Bche - butyrylcholinesterase, Pdgfra - platelet derived growth factor receptor, alpha polypeptide, Aqp1 - aquaporin 1, Vdr - vitamin d receptor, Pld1 - phospholipase d1, Col16a1 - collagen, type xvi, alpha 1, Irs1 - insulin receptor substrate 1, Fhl2…
GO:0071229	cellular response to acid	3.58e-06	6.37	10082	30	580	11	[Col16a1 - collagen, type xvi, alpha 1, Pdgfra - platelet derived growth factor receptor, alpha polypeptide, Mir199a-2 - microrna 199a-2, Mir214 - microrna 214, Col6a1 - collagen, type vi, alpha 1, Pdgfd - platelet-derived growth factor, d polypeptide, Col5a2 - collagen, type v, alpha 2, Anxa2 - annexin a2, Col1a1 - collagen, type i, alpha 1, Col3a1 - collagen, type iii, alpha 1, Col1a2 - collage…
GO:0009605	response to external stimulus	3.79e-06	1.9	10082	331	994	62	[Dap - death-associated protein, Tubb3 - tubulin, beta 3, Cngb1 - cyclic nucleotide gated channel beta 1, Cmklr1 - chemokine-like receptor 1, Agtr1a - angiotensin ii receptor, type 1a, Bche - butyrylcholinesterase, Pdgfra - platelet derived growth factor receptor, alpha polypeptide, Pdgfrb - platelet derived growth factor receptor, beta polypeptide, Ptk7 - ptk7 protein tyrosine kinase 7, Gas1 - g…
GO:0050896	response to stimulus	3.91e-06	1.27	10082	2565	1028	331	[Rspo2 - r-spondin 2 homolog (xenopus laevis), Cyp2f2 - cytochrome p450, family 2, subfamily f, polypeptide 2, Psd3 - pleckstrin and sec7 domain containing 3, Olfr456 - olfactory receptor 456, Smad3 - mad homolog 3 (drosophila), Camk2a - calcium/calmodulin-dependent protein kinase ii alpha, Gpr30 - g protein-coupled receptor 30, Npr3 - natriuretic peptide receptor 3, F2r - coagulation factor ii (…
GO:0044236	multicellular organismal metabolic process	5.42e-06	5.08	10082	24	993	12	[Id1 - inhibitor of dna binding 1, Tnxb - tenascin xb, Mmp11 - matrix metallopeptidase 11, Mmp2 - matrix metallopeptidase 2, Adamts2 - a disintegrin-like and metallopeptidase (reprolysin type) with thrombospondin type 1 motif, 2, Mmp14 - matrix metallopeptidase 14 (membrane-inserted), Mmp8 - matrix metallopeptidase 8, Col5a1 - collagen, type v, alpha 1, Serpinh1 - serine (or cysteine) peptidase i…
GO:0014910	regulation of smooth muscle cell migration	6.32e-06	5.86	10082	27	701	11	[P2ry6 - pyrimidinergic receptor p2y, g-protein coupled, 6, Igf1 - insulin-like growth factor 1, Il6st - interleukin 6 signal transducer, F3 - coagulation factor iii, Lpar1 - lysophosphatidic acid receptor 1, Pdgfrb - platelet derived growth factor receptor, beta polypeptide, Lrp1 - low density lipoprotein receptor-related protein 1, Igfbp3 - insulin-like growth factor binding protein 3, Igfbp5 -…
GO:0048585	negative regulation of response to stimulus	6.96e-06	1.82	10082	384	965	67	[Dkk3 - dickkopf homolog 3 (xenopus laevis), Smad3 - mad homolog 3 (drosophila), Ddit4l - dna-damage-inducible transcript 4-like, Dlc1 - deleted in liver cancer 1, Agtr2 - angiotensin ii receptor, type 2, Rgs4 - regulator of g-protein signaling 4, Ski - ski sarcoma viral oncogene homolog (avian), Cyp7b1 - cytochrome p450, family 7, subfamily b, polypeptide 1, Gas1 - growth arrest specific 1, Cd59…
GO:0071230	cellular response to amino acid stimulus	9.86e-06	6.44	10082	27	580	10	[Col16a1 - collagen, type xvi, alpha 1, Pdgfra - platelet derived growth factor receptor, alpha polypeptide, Mir199a-2 - microrna 199a-2, Mir214 - microrna 214, Col6a1 - collagen, type vi, alpha 1, Pdgfd - platelet-derived growth factor, d polypeptide, Col5a2 - collagen, type v, alpha 2, Col1a1 - collagen, type i, alpha 1, Col3a1 - collagen, type iii, alpha 1, Col1a2 - collagen, type i, alpha 2]
GO:0006805	xenobiotic metabolic process	9.97e-06	15.21	10082	18	221	6	[Ugt1a6a - udp glucuronosyltransferase 1 family, polypeptide a6a, Ugt1a1 - udp glucuronosyltransferase 1 family, polypeptide a1, Ugt1a9 - udp glucuronosyltransferase 1 family, polypeptide a9, Cyp2f2 - cytochrome p450, family 2, subfamily f, polypeptide 2, Ugt1a8 - udp glucuronosyltransferase 1 family, polypeptide a8, Ugt1a2 - udp glucuronosyltransferase 1 family, polypeptide a2]
GO:0048729	tissue morphogenesis	1.08e-05	2.18	10082	201	919	40	[Rspo3 - r-spondin 3 homolog (xenopus laevis), Rspo2 - r-spondin 2 homolog (xenopus laevis), Mylk2 - myosin, light polypeptide kinase 2, skeletal muscle, Foxs1 - forkhead box s1, Sfrp1 - secreted frizzled-related protein 1, Col11a1 - collagen, type xi, alpha 1, Smad3 - mad homolog 3 (drosophila), Fgf10 - fibroblast growth factor 10, Fgf7 - fibroblast growth factor 7, Tpm1 - tropomyosin 1, alpha, …
GO:0043200	response to amino acid stimulus	1.09e-05	5.79	10082	33	580	11	[Col16a1 - collagen, type xvi, alpha 1, Cdo1 - cysteine dioxygenase 1, cytosolic, Pdgfra - platelet derived growth factor receptor, alpha polypeptide, Mir199a-2 - microrna 199a-2, Mir214 - microrna 214, Col6a1 - collagen, type vi, alpha 1, Pdgfd - platelet-derived growth factor, d polypeptide, Col5a2 - collagen, type v, alpha 2, Col1a1 - collagen, type i, alpha 1, Col3a1 - collagen, type iii, alp…
GO:0071418	cellular response to amine stimulus	1.46e-05	4.4	10082	30	993	13	[Col16a1 - collagen, type xvi, alpha 1, Mmp2 - matrix metallopeptidase 2, Mir199a-2 - microrna 199a-2, Adipoq - adiponectin, c1q and collagen domain containing, Col1a1 - collagen, type i, alpha 1, Col1a2 - collagen, type i, alpha 2, Pdgfra - platelet derived growth factor receptor, alpha polypeptide, Mir214 - microrna 214, Pdgfd - platelet-derived growth factor, d polypeptide, Col6a1 - collagen, …
GO:0071417	cellular response to organic nitrogen	1.46e-05	4.4	10082	30	993	13	[Col16a1 - collagen, type xvi, alpha 1, Mir199a-2 - microrna 199a-2, Mmp2 - matrix metallopeptidase 2, Adipoq - adiponectin, c1q and collagen domain containing, Col1a1 - collagen, type i, alpha 1, Col1a2 - collagen, type i, alpha 2, Pdgfra - platelet derived growth factor receptor, alpha polypeptide, Mir214 - microrna 214, Pdgfd - platelet-derived growth factor, d polypeptide, Col6a1 - collagen, …
GO:0010646	regulation of cell communication	1.5e-05	1.54	10082	766	965	113	[Rspo2 - r-spondin 2 homolog (xenopus laevis), F3 - coagulation factor iii, Smad3 - mad homolog 3 (drosophila), Camk2a - calcium/calmodulin-dependent protein kinase ii alpha, Gpr30 - g protein-coupled receptor 30, F2r - coagulation factor ii (thrombin) receptor, Ski - ski sarcoma viral oncogene homolog (avian), Rgs4 - regulator of g-protein signaling 4, Cyp7b1 - cytochrome p450, family 7, subfami…
GO:0048856	anatomical structure development	1.76e-05	1.43	10082	1095	998	155	[Mab21l1 - mab-21-like 1 (c. elegans), Rspo2 - r-spondin 2 homolog (xenopus laevis), Hoxd3 - homeobox d3, Smad3 - mad homolog 3 (drosophila), Tcfap2b - transcription factor ap-2 beta, Capn2 - calpain 2, Ski - ski sarcoma viral oncogene homolog (avian), Pdgfra - platelet derived growth factor receptor, alpha polypeptide, Pdgfrb - platelet derived growth factor receptor, beta polypeptide, Notch3 - …
GO:0001101	response to acid	1.8e-05	5.09	10082	41	580	12	[Col16a1 - collagen, type xvi, alpha 1, Cdo1 - cysteine dioxygenase 1, cytosolic, Pdgfra - platelet derived growth factor receptor, alpha polypeptide, Mir199a-2 - microrna 199a-2, Mir214 - microrna 214, Col6a1 - collagen, type vi, alpha 1, Pdgfd - platelet-derived growth factor, d polypeptide, Col5a2 - collagen, type v, alpha 2, Anxa2 - annexin a2, Col1a1 - collagen, type i, alpha 1, Col3a1 - col…
GO:0050795	regulation of behavior	1.88e-05	3.11	10082	74	919	21	[Thbs1 - thrombospondin 1, Nrp1 - neuropilin 1, Lpar1 - lysophosphatidic acid receptor 1, Cxcl12 - chemokine (c-x-c motif) ligand 12, Mpp1 - membrane protein, palmitoylated, Cmklr1 - chemokine-like receptor 1, Smad3 - mad homolog 3 (drosophila), Figf - c-fos induced growth factor, Gpr124 - g protein-coupled receptor 124, Il16 - interleukin 16, Cxcl13 - chemokine (c-x-c motif) ligand 13, Fgf10 - f…
GO:0043568	positive regulation of insulin-like growth factor receptor signaling pathway	1.91e-05	19.73	10082	4	511	4	[Igf1 - insulin-like growth factor 1, Igfbp3 - insulin-like growth factor binding protein 3, Igfbp5 - insulin-like growth factor binding protein 5, Igfbp4 - insulin-like growth factor binding protein 4]
GO:0042127	regulation of cell proliferation	1.96e-05	1.59	10082	629	976	97	[Mab21l1 - mab-21-like 1 (c. elegans), F3 - coagulation factor iii, Tnfsf13 - tumor necrosis factor (ligand) superfamily, member 13, Pde1a - phosphodiesterase 1a, calmodulin-dependent, Smad3 - mad homolog 3 (drosophila), Tcfap2b - transcription factor ap-2 beta, F2r - coagulation factor ii (thrombin) receptor, Ski - ski sarcoma viral oncogene homolog (avian), Cyp7b1 - cytochrome p450, family 7, s…
GO:0018879	biphenyl metabolic process	2.03e-05	45.62	10082	3	221	3	[Ugt1a6a - udp glucuronosyltransferase 1 family, polypeptide a6a, Ugt1a1 - udp glucuronosyltransferase 1 family, polypeptide a1, Cyp4b1 - cytochrome p450, family 4, subfamily b, polypeptide 1]
GO:0051552	flavone metabolic process	2.03e-05	45.62	10082	3	221	3	[Ugt1a1 - udp glucuronosyltransferase 1 family, polypeptide a1, Ugt1a9 - udp glucuronosyltransferase 1 family, polypeptide a9, Ugt1a8 - udp glucuronosyltransferase 1 family, polypeptide a8]
GO:0010033	response to organic substance	2.14e-05	1.67	10082	655	754	82	[Foxs1 - forkhead box s1, Agtr1a - angiotensin ii receptor, type 1a, Agtr2 - angiotensin ii receptor, type 2, Gpr30 - g protein-coupled receptor 30, Tlr1 - toll-like receptor 1, Pdgfra - platelet derived growth factor receptor, alpha polypeptide, Tbxa2r - thromboxane a2 receptor, P2rx3 - purinergic receptor p2x, ligand-gated ion channel, 3, Aqp1 - aquaporin 1, Gas6 - growth arrest specific 6, Hgf…
GO:0030155	regulation of cell adhesion	2.19e-05	2.23	10082	159	994	35	[Fes - feline sarcoma oncogene, Mmp2 - matrix metallopeptidase 2, Kif26b - kinesin family member 26b, Ccdc80 - coiled-coil domain containing 80, Spock1 - sparc/osteonectin, cwcv and kazal-like domains proteoglycan 1, Mmp14 - matrix metallopeptidase 14 (membrane-inserted), Smad3 - mad homolog 3 (drosophila), Abi3bp - abi gene family, member 3 (nesh) binding protein, Egfl6 - egf-like-domain, multip…
GO:0045765	regulation of angiogenesis	2.23e-05	2.91	10082	86	927	23	[Id1 - inhibitor of dna binding 1, F3 - coagulation factor iii, Thbs1 - thrombospondin 1, Runx1 - runt related transcription factor 1, Anxa3 - annexin a3, Thbs2 - thrombospondin 2, Serpinf1 - serine (or cysteine) peptidase inhibitor, clade f, member 1, Sfrp2 - secreted frizzled-related protein 2, Gpr124 - g protein-coupled receptor 124, Cx3cr1 - chemokine (c-x3-c) receptor 1, Epha1 - eph receptor…
GO:0032970	regulation of actin filament-based process	2.31e-05	2.69	10082	98	994	26	[Mylk2 - myosin, light polypeptide kinase 2, skeletal muscle, Spna1 - spectrin alpha 1, Fes - feline sarcoma oncogene, Spnb2 - spectrin beta 2, Lrp1 - low density lipoprotein receptor-related protein 1, Ssh3 - slingshot homolog 3 (drosophila), Eln - elastin, Smad3 - mad homolog 3 (drosophila), Dlc1 - deleted in liver cancer 1, Synpo - synaptopodin, Tpm1 - tropomyosin 1, alpha, Ptk2b - ptk2 protei…
GO:0045766	positive regulation of angiogenesis	3e-05	3.64	10082	50	886	16	[F3 - coagulation factor iii, Thbs1 - thrombospondin 1, Runx1 - runt related transcription factor 1, Anxa3 - annexin a3, Sfrp2 - secreted frizzled-related protein 2, Cx3cr1 - chemokine (c-x3-c) receptor 1, Epha1 - eph receptor a1, Fgf1 - fibroblast growth factor 1, Adm2 - adrenomedullin 2, Srpx2 - sushi-repeat-containing protein, x-linked 2, Fgf2 - fibroblast growth factor 2, Tbxa2r - thromboxane…
GO:0014075	response to amine stimulus	3.11e-05	4.85	10082	43	580	12	[Grin1 - glutamate receptor, ionotropic, nmda1 (zeta 1), Col16a1 - collagen, type xvi, alpha 1, Cdo1 - cysteine dioxygenase 1, cytosolic, Pdgfra - platelet derived growth factor receptor, alpha polypeptide, Mir199a-2 - microrna 199a-2, Mir214 - microrna 214, Col6a1 - collagen, type vi, alpha 1, Pdgfd - platelet-derived growth factor, d polypeptide, Col5a2 - collagen, type v, alpha 2, Col1a1 - col…
GO:0043567	regulation of insulin-like growth factor receptor signaling pathway	3.23e-05	27.1	10082	8	186	4	[Igf1 - insulin-like growth factor 1, Igfbp5 - insulin-like growth factor binding protein 5, Igfbp4 - insulin-like growth factor binding protein 4, Cilp - cartilage intermediate layer protein, nucleotide pyrophosphohydrolase]
GO:0048878	chemical homeostasis	3.54e-05	1.93	10082	323	808	50	[Lpar1 - lysophosphatidic acid receptor 1, Agtr1a - angiotensin ii receptor, type 1a, Heph - hephaestin, Agtr2 - angiotensin ii receptor, type 2, Pdgfra - platelet derived growth factor receptor, alpha polypeptide, Tbxa2r - thromboxane a2 receptor, P2rx3 - purinergic receptor p2x, ligand-gated ion channel, 3, Aqp1 - aquaporin 1, Vdr - vitamin d receptor, Aqp4 - aquaporin 4, Igf1 - insulin-like gr…
GO:0010107	potassium ion import	3.62e-05	37.34	10082	3	270	3	[Kcnj8 - potassium inwardly-rectifying channel, subfamily j, member 8, Kcnj10 - potassium inwardly-rectifying channel, subfamily j, member 10, Abcc9 - atp-binding cassette, sub-family c (cftr/mrp), member 9]
GO:0050801	ion homeostasis	3.98e-05	2.07	10082	247	808	41	[Il6st - interleukin 6 signal transducer, Lpar1 - lysophosphatidic acid receptor 1, Heph - hephaestin, Agtr1a - angiotensin ii receptor, type 1a, Kcnj10 - potassium inwardly-rectifying channel, subfamily j, member 10, Agtr2 - angiotensin ii receptor, type 2, Scara5 - scavenger receptor class a, member 5 (putative), Grin1 - glutamate receptor, ionotropic, nmda1 (zeta 1), Ptk2b - ptk2 protein tyros…
GO:0070372	regulation of ERK1 and ERK2 cascade	4.72e-05	3.11	10082	64	962	19	[Igf1 - insulin-like growth factor 1, Bmper - bmp-binding endothelial regulator, St5 - suppression of tumorigenicity 5, Adipoq - adiponectin, c1q and collagen domain containing, Gpr30 - g protein-coupled receptor 30, Fgf10 - fibroblast growth factor 10, F2r - coagulation factor ii (thrombin) receptor, Cyr61 - cysteine rich protein 61, Ctgf - connective tissue growth factor, Ptk2b - ptk2 protein t…
GO:0010811	positive regulation of cell-substrate adhesion	4.9e-05	4.1	10082	36	888	13	[Thbs1 - thrombospondin 1, Ccdc80 - coiled-coil domain containing 80, Smad3 - mad homolog 3 (drosophila), Fbln2 - fibulin 2, Epha1 - eph receptor a1, Egfl6 - egf-like-domain, multiple 6, Abi3bp - abi gene family, member 3 (nesh) binding protein, Cyr61 - cysteine rich protein 61, Ptk2b - ptk2 protein tyrosine kinase 2 beta, A930038C07Rik - riken cdna a930038c07 gene, Col8a1 - collagen, type viii, …
GO:0007165	signal transduction	5.39e-05	1.39	10082	1488	773	159	[Sh3bp5 - sh3-domain binding protein 5 (btk-associated), Rspo2 - r-spondin 2 homolog (xenopus laevis), Pde1a - phosphodiesterase 1a, calmodulin-dependent, Psd3 - pleckstrin and sec7 domain containing 3, Olfr456 - olfactory receptor 456, Camk2a - calcium/calmodulin-dependent protein kinase ii alpha, Gpr30 - g protein-coupled receptor 30, Rgs4 - regulator of g-protein signaling 4, Pdgfra - platelet…
GO:0010243	response to organic nitrogen	5.79e-05	3.95	10082	51	701	14	[Col16a1 - collagen, type xvi, alpha 1, Cdo1 - cysteine dioxygenase 1, cytosolic, Mir199a-2 - microrna 199a-2, Adipoq - adiponectin, c1q and collagen domain containing, Col1a1 - collagen, type i, alpha 1, Col1a2 - collagen, type i, alpha 2, Grin1 - glutamate receptor, ionotropic, nmda1 (zeta 1), Pdgfra - platelet derived growth factor receptor, alpha polypeptide, Mir214 - microrna 214, Col6a1 - c…
GO:0030336	negative regulation of cell migration	5.99e-05	2.87	10082	72	1025	21	[Thbs1 - thrombospondin 1, Dpep1 - dipeptidase 1 (renal), Lrp1 - low density lipoprotein receptor-related protein 1, Podn - podocan, Sfrp1 - secreted frizzled-related protein 1, Igfbp3 - insulin-like growth factor binding protein 3, Igfbp5 - insulin-like growth factor binding protein 5, Sfrp2 - secreted frizzled-related protein 2, Dlc1 - deleted in liver cancer 1, Adipoq - adiponectin, c1q and co…
GO:0040011	locomotion	6.05e-05	1.82	10082	409	773	57	[Tubb3 - tubulin, beta 3, Cmklr1 - chemokine-like receptor 1, Agtr1a - angiotensin ii receptor, type 1a, Cd34 - cd34 antigen, Pdgfra - platelet derived growth factor receptor, alpha polypeptide, Pdgfrb - platelet derived growth factor receptor, beta polypeptide, Ptk7 - ptk7 protein tyrosine kinase 7, Fap - fibroblast activation protein, Gas1 - growth arrest specific 1, Hgf - hepatocyte growth fac…
GO:0065008	regulation of biological quality	6.3e-05	1.49	10082	913	851	115	[F3 - coagulation factor iii, Smad3 - mad homolog 3 (drosophila), Camk2a - calcium/calmodulin-dependent protein kinase ii alpha, Pdgfra - platelet derived growth factor receptor, alpha polypeptide, Pdgfrb - platelet derived growth factor receptor, beta polypeptide, Syn3 - synapsin iii, Fblim1 - filamin binding lim protein 1, Tbxa2r - thromboxane a2 receptor, P2rx3 - purinergic receptor p2x, ligan…
GO:0030282	bone mineralization	7.83e-05	15.47	10082	18	181	5	[Aspn - asporin, Igf1 - insulin-like growth factor 1, Dnm3os - dynamin 3, opposite strand, Ptn - pleiotrophin, Clec3b - c-type lectin domain family 3, member b]
GO:0043408	regulation of MAPK cascade	8.13e-05	2.07	10082	182	990	37	[Mylk2 - myosin, light polypeptide kinase 2, skeletal muscle, Cdon - cell adhesion molecule-related/down-regulated by oncogenes, St5 - suppression of tumorigenicity 5, Lpar1 - lysophosphatidic acid receptor 1, Sfrp1 - secreted frizzled-related protein 1, Gpr30 - g protein-coupled receptor 30, Fgf10 - fibroblast growth factor 10, F2r - coagulation factor ii (thrombin) receptor, Wnt16 - wingless-re…
GO:0070887	cellular response to chemical stimulus	8.48e-05	1.7	10082	503	802	68	[Foxs1 - forkhead box s1, Aldh3b1 - aldehyde dehydrogenase 3 family, member b1, Dpep1 - dipeptidase 1 (renal), Agtr1a - angiotensin ii receptor, type 1a, Gpr30 - g protein-coupled receptor 30, Agtr2 - angiotensin ii receptor, type 2, Pycr1 - pyrroline-5-carboxylate reductase 1, Sod3 - superoxide dismutase 3, extracellular, Pdgfra - platelet derived growth factor receptor, alpha polypeptide, Pdgfr…
GO:0032429	regulation of phospholipase A2 activity	8.66e-05	13.48	10082	4	748	4	[Pla2r1 - phospholipase a2 receptor 1, Lrp1 - low density lipoprotein receptor-related protein 1, Agtr1a - angiotensin ii receptor, type 1a, Ang - angiogenin, ribonuclease, rnase a family, 5]
GO:0006935	chemotaxis	8.78e-05	2.47	10082	172	616	26	[Nfasc - neurofascin, Tubb3 - tubulin, beta 3, Cmklr1 - chemokine-like receptor 1, Fgf7 - fibroblast growth factor 7, Pdgfra - platelet derived growth factor receptor, alpha polypeptide, Pdgfrb - platelet derived growth factor receptor, beta polypeptide, Scg2 - secretogranin ii, Fgf2 - fibroblast growth factor 2, Slit3 - slit homolog 3 (drosophila), Gas1 - growth arrest specific 1, Slit2 - slit h…
GO:0003008	system process	8.89e-05	1.85	10082	379	748	52	[Foxs1 - forkhead box s1, Olfr456 - olfactory receptor 456, Agtr1a - angiotensin ii receptor, type 1a, Agtr2 - angiotensin ii receptor, type 2, Cyp7b1 - cytochrome p450, family 7, subfamily b, polypeptide 1, Myo7a - myosin viia, P2rx3 - purinergic receptor p2x, ligand-gated ion channel, 3, Aqp1 - aquaporin 1, Vdr - vitamin d receptor, Slc6a1 - solute carrier family 6 (neurotransmitter transporter…
GO:0017144	drug metabolic process	9.13e-05	7.67	10082	8	986	6	[Ugt1a9 - udp glucuronosyltransferase 1 family, polypeptide a9, Fmo2 - flavin containing monooxygenase 2, Cyp2d22 - cytochrome p450, family 2, subfamily d, polypeptide 22, Dpep1 - dipeptidase 1 (renal), Ugt1a8 - udp glucuronosyltransferase 1 family, polypeptide a8, Cyp4b1 - cytochrome p450, family 4, subfamily b, polypeptide 1]
GO:2000146	negative regulation of cell motility	9.54e-05	2.79	10082	74	1025	21	[Thbs1 - thrombospondin 1, Dpep1 - dipeptidase 1 (renal), Lrp1 - low density lipoprotein receptor-related protein 1, Podn - podocan, Sfrp1 - secreted frizzled-related protein 1, Igfbp3 - insulin-like growth factor binding protein 3, Igfbp5 - insulin-like growth factor binding protein 5, Sfrp2 - secreted frizzled-related protein 2, Dlc1 - deleted in liver cancer 1, Adipoq - adiponectin, c1q and co…
GO:0022604	regulation of cell morphogenesis	9.56e-05	2.18	10082	191	799	33	[Palmd - palmdelphin, Spna1 - spectrin alpha 1, Fes - feline sarcoma oncogene, Sfrp1 - secreted frizzled-related protein 1, Numbl - numb-like, Ssh3 - slingshot homolog 3 (drosophila), Cdc42ep3 - cdc42 effector protein (rho gtpase binding) 3, Dlc1 - deleted in liver cancer 1, Grin1 - glutamate receptor, ionotropic, nmda1 (zeta 1), Ptk2b - ptk2 protein tyrosine kinase 2 beta, Fblim1 - filamin bindi…
GO:0042330	taxis	9.87e-05	2.46	10082	173	616	26	[Nfasc - neurofascin, Tubb3 - tubulin, beta 3, Cmklr1 - chemokine-like receptor 1, Fgf7 - fibroblast growth factor 7, Pdgfra - platelet derived growth factor receptor, alpha polypeptide, Pdgfrb - platelet derived growth factor receptor, beta polypeptide, Scg2 - secretogranin ii, Fgf2 - fibroblast growth factor 2, Slit3 - slit homolog 3 (drosophila), Gas1 - growth arrest specific 1, Slit2 - slit h…
GO:0023056	positive regulation of signaling	0.000103	1.68	10082	417	962	67	[Rspo2 - r-spondin 2 homolog (xenopus laevis), F3 - coagulation factor iii, Lpar1 - lysophosphatidic acid receptor 1, Smad3 - mad homolog 3 (drosophila), Flna - filamin, alpha, Agtr1a - angiotensin ii receptor, type 1a, Prrx1 - paired related homeobox 1, Gpr30 - g protein-coupled receptor 30, F2r - coagulation factor ii (thrombin) receptor, Pdgfra - platelet derived growth factor receptor, alpha …
GO:0030204	chondroitin sulfate metabolic process	0.000105	6.44	10082	11	997	7	[A930038C07Rik - riken cdna a930038c07 gene, Mamdc2 - mam domain containing 2, Csgalnact1 - chondroitin sulfate n-acetylgalactosaminyltransferase 1, Dse - dermatan sulfate epimerase, Chst14 - carbohydrate (n-acetylgalactosamine 4-0) sulfotransferase 14, Dcn - decorin, Bgn - biglycan]
GO:0006874	cellular calcium ion homeostasis	0.000111	2.63	10082	116	792	24	[Il6st - interleukin 6 signal transducer, Fzd2 - frizzled homolog 2 (drosophila), Sv2a - synaptic vesicle glycoprotein 2 a, Lpar1 - lysophosphatidic acid receptor 1, Jph2 - junctophilin 2, Atp1a2 - atpase, na+/k+ transporting, alpha 2 polypeptide, Agtr1a - angiotensin ii receptor, type 1a, S100b - s100 protein, beta polypeptide, neural, Cxcl13 - chemokine (c-x-c motif) ligand 13, Cd55 - cd55 anti…
GO:0007413	axonal fasciculation	0.000117	8.19	10082	10	739	6	[Nrp1 - neuropilin 1, Ephb3 - eph receptor b3, Epha4 - eph receptor a4, Sema3a - sema domain, immunoglobulin domain (ig), short basic domain, secreted, (semaphorin) 3a, Cntn2 - contactin 2, Ndn - necdin]
GO:0010810	regulation of cell-substrate adhesion	0.00012	2.92	10082	66	994	19	[Thbs1 - thrombospondin 1, Ccdc80 - coiled-coil domain containing 80, Mmp14 - matrix metallopeptidase 14 (membrane-inserted), Spock1 - sparc/osteonectin, cwcv and kazal-like domains proteoglycan 1, Smad3 - mad homolog 3 (drosophila), Fbln2 - fibulin 2, Epha1 - eph receptor a1, Egfl6 - egf-like-domain, multiple 6, Cyr61 - cysteine rich protein 61, Col1a1 - collagen, type i, alpha 1, Abi3bp - abi g…
GO:0055080	cation homeostasis	0.000129	2.17	10082	184	808	32	[Il6st - interleukin 6 signal transducer, Lpar1 - lysophosphatidic acid receptor 1, Agtr1a - angiotensin ii receptor, type 1a, Heph - hephaestin, Kcnj10 - potassium inwardly-rectifying channel, subfamily j, member 10, Agtr2 - angiotensin ii receptor, type 2, Grin1 - glutamate receptor, ionotropic, nmda1 (zeta 1), Scara5 - scavenger receptor class a, member 5 (putative), Ptk2b - ptk2 protein tyros…
GO:0006873	cellular ion homeostasis	0.000146	2.06	10082	222	792	36	[Il6st - interleukin 6 signal transducer, Lpar1 - lysophosphatidic acid receptor 1, Agtr1a - angiotensin ii receptor, type 1a, Kcnj10 - potassium inwardly-rectifying channel, subfamily j, member 10, Agtr2 - angiotensin ii receptor, type 2, Scara5 - scavenger receptor class a, member 5 (putative), Grin1 - glutamate receptor, ionotropic, nmda1 (zeta 1), Ptk2b - ptk2 protein tyrosine kinase 2 beta, …
GO:0032956	regulation of actin cytoskeleton organization	0.000152	2.54	10082	96	994	24	[Spna1 - spectrin alpha 1, Fes - feline sarcoma oncogene, Spnb2 - spectrin beta 2, Lrp1 - low density lipoprotein receptor-related protein 1, Ssh3 - slingshot homolog 3 (drosophila), Tmsb15b2 - thymosin beta 15b2, Eln - elastin, Smad3 - mad homolog 3 (drosophila), Dlc1 - deleted in liver cancer 1, Ssh1 - slingshot homolog 1 (drosophila), Epha1 - eph receptor a1, Arap1 - arfgap with rhogap domain,…
GO:0045596	negative regulation of cell differentiation	0.000153	1.88	10082	250	965	45	[Trib2 - tribbles homolog 2 (drosophila), Trib3 - tribbles homolog 3 (drosophila), Runx1 - runt related transcription factor 1, Lrrc17 - leucine rich repeat containing 17, Sfrp1 - secreted frizzled-related protein 1, Smad3 - mad homolog 3 (drosophila), Efemp1 - epidermal growth factor-containing fibulin-like extracellular matrix protein 1, Fgf10 - fibroblast growth factor 10, Ldb2 - lim domain bi…
GO:0050921	positive regulation of chemotaxis	0.000154	3.79	10082	41	844	13	[Thbs1 - thrombospondin 1, Lpar1 - lysophosphatidic acid receptor 1, Cmklr1 - chemokine-like receptor 1, Cxcl12 - chemokine (c-x-c motif) ligand 12, Smad3 - mad homolog 3 (drosophila), Figf - c-fos induced growth factor, Il16 - interleukin 16, Fgf10 - fibroblast growth factor 10, Cxcl13 - chemokine (c-x-c motif) ligand 13, Pdgfrb - platelet derived growth factor receptor, beta polypeptide, Scg2 -…
GO:0060191	regulation of lipase activity	0.000157	3.53	10082	45	888	14	[Akap6 - a kinase (prka) anchor protein 6, Lrp1 - low density lipoprotein receptor-related protein 1, Nr1h3 - nuclear receptor subfamily 1, group h, member 3, Dlc1 - deleted in liver cancer 1, Agtr1a - angiotensin ii receptor, type 1a, Ang - angiogenin, ribonuclease, rnase a family, 5, Agtr2 - angiotensin ii receptor, type 2, Cyr61 - cysteine rich protein 61, Angptl4 - angiopoietin-like 4, Pla2r1…
GO:0055065	metal ion homeostasis	0.000164	2.42	10082	142	792	27	[Il6st - interleukin 6 signal transducer, Lpar1 - lysophosphatidic acid receptor 1, Agtr1a - angiotensin ii receptor, type 1a, Kcnj10 - potassium inwardly-rectifying channel, subfamily j, member 10, Agtr2 - angiotensin ii receptor, type 2, Scara5 - scavenger receptor class a, member 5 (putative), Grin1 - glutamate receptor, ionotropic, nmda1 (zeta 1), Ptk2b - ptk2 protein tyrosine kinase 2 beta, …
GO:0048584	positive regulation of response to stimulus	0.000193	1.59	10082	506	962	77	[Rspo2 - r-spondin 2 homolog (xenopus laevis), F3 - coagulation factor iii, Lpar1 - lysophosphatidic acid receptor 1, Tnfsf13 - tumor necrosis factor (ligand) superfamily, member 13, Cmklr1 - chemokine-like receptor 1, Smad3 - mad homolog 3 (drosophila), Flna - filamin, alpha, Prrx1 - paired related homeobox 1, Gpr30 - g protein-coupled receptor 30, F2r - coagulation factor ii (thrombin) receptor…
GO:0060427	lung connective tissue development	0.000198	5041	10082	1	2	1	[Rxfp1 - relaxin/insulin-like family peptide receptor 1]
GO:0060658	nipple morphogenesis	0.000198	5041	10082	1	2	1	[Rxfp1 - relaxin/insulin-like family peptide receptor 1]
GO:0042905	9-cis-retinoic acid metabolic process	0.000205	21.09	10082	3	478	3	[Rdh9 - retinol dehydrogenase 9, Aldh1a1 - aldehyde dehydrogenase family 1, subfamily a1, Dhrs9 - dehydrogenase/reductase (sdr family) member 9]
GO:0042904	9-cis-retinoic acid biosynthetic process	0.000205	21.09	10082	3	478	3	[Rdh9 - retinol dehydrogenase 9, Aldh1a1 - aldehyde dehydrogenase family 1, subfamily a1, Dhrs9 - dehydrogenase/reductase (sdr family) member 9]
GO:0035238	vitamin A biosynthetic process	0.000205	21.09	10082	3	478	3	[Rdh9 - retinol dehydrogenase 9, Aldh1a1 - aldehyde dehydrogenase family 1, subfamily a1, Dhrs9 - dehydrogenase/reductase (sdr family) member 9]
GO:0006875	cellular metal ion homeostasis	0.00021	2.43	10082	136	792	26	[Il6st - interleukin 6 signal transducer, Lpar1 - lysophosphatidic acid receptor 1, Agtr1a - angiotensin ii receptor, type 1a, Agtr2 - angiotensin ii receptor, type 2, Scara5 - scavenger receptor class a, member 5 (putative), Grin1 - glutamate receptor, ionotropic, nmda1 (zeta 1), Ptk2b - ptk2 protein tyrosine kinase 2 beta, Pdgfra - platelet derived growth factor receptor, alpha polypeptide, Fgf…
GO:0070208	protein heterotrimerization	0.000211	6.99	10082	9	961	6	[Col6a2 - collagen, type vi, alpha 2, Col6a1 - collagen, type vi, alpha 1, C1qtnf1 - c1q and tumor necrosis factor related protein 1, Adipoq - adiponectin, c1q and collagen domain containing, Col1a1 - collagen, type i, alpha 1, Col1a2 - collagen, type i, alpha 2]
GO:0045597	positive regulation of cell differentiation	0.000222	1.81	10082	283	967	49	[Hoxd3 - homeobox d3, Smad3 - mad homolog 3 (drosophila), Flt3l - fms-like tyrosine kinase 3 ligand, Vdr - vitamin d receptor, Igf1 - insulin-like growth factor 1, Fez1 - fasciculation and elongation protein zeta 1 (zygin i), Igfbp3 - insulin-like growth factor binding protein 3, Adipoq - adiponectin, c1q and collagen domain containing, Cyr61 - cysteine rich protein 61, Ctgf - connective tissue g…
GO:0060284	regulation of cell development	0.000224	1.72	10082	333	1006	57	[Lpar1 - lysophosphatidic acid receptor 1, Hoxd3 - homeobox d3, Hes1 - hairy and enhancer of split 1 (drosophila), Smad3 - mad homolog 3 (drosophila), Ski - ski sarcoma viral oncogene homolog (avian), Ptk7 - ptk7 protein tyrosine kinase 7, Notch3 - notch gene homolog 3 (drosophila), Vdr - vitamin d receptor, Lrrc4c - leucine rich repeat containing 4c, Fez1 - fasciculation and elongation protein z…
GO:0055082	cellular chemical homeostasis	0.000228	2	10082	235	792	37	[Il6st - interleukin 6 signal transducer, Lpar1 - lysophosphatidic acid receptor 1, Agtr1a - angiotensin ii receptor, type 1a, Kcnj10 - potassium inwardly-rectifying channel, subfamily j, member 10, Agtr2 - angiotensin ii receptor, type 2, Scara5 - scavenger receptor class a, member 5 (putative), Grin1 - glutamate receptor, ionotropic, nmda1 (zeta 1), Ptk2b - ptk2 protein tyrosine kinase 2 beta, …
GO:0055074	calcium ion homeostasis	0.00023	2.52	10082	121	792	24	[Il6st - interleukin 6 signal transducer, Fzd2 - frizzled homolog 2 (drosophila), Sv2a - synaptic vesicle glycoprotein 2 a, Lpar1 - lysophosphatidic acid receptor 1, Jph2 - junctophilin 2, Atp1a2 - atpase, na+/k+ transporting, alpha 2 polypeptide, Agtr1a - angiotensin ii receptor, type 1a, S100b - s100 protein, beta polypeptide, neural, Cxcl13 - chemokine (c-x-c motif) ligand 13, Cd55 - cd55 anti…
GO:0040013	negative regulation of locomotion	0.000232	2.66	10082	84	947	21	[Thbs1 - thrombospondin 1, Nrp1 - neuropilin 1, Dpep1 - dipeptidase 1 (renal), Sfrp1 - secreted frizzled-related protein 1, Podn - podocan, Lrp1 - low density lipoprotein receptor-related protein 1, Igfbp3 - insulin-like growth factor binding protein 3, Igfbp5 - insulin-like growth factor binding protein 5, Sfrp2 - secreted frizzled-related protein 2, Dlc1 - deleted in liver cancer 1, Adipoq - ad…
GO:0071310	cellular response to organic substance	0.000244	1.69	10082	384	930	60	[Foxs1 - forkhead box s1, Agtr1a - angiotensin ii receptor, type 1a, Agtr2 - angiotensin ii receptor, type 2, Gpr30 - g protein-coupled receptor 30, Pdgfra - platelet derived growth factor receptor, alpha polypeptide, Aqp1 - aquaporin 1, Gas6 - growth arrest specific 6, Klf4 - kruppel-like factor 4 (gut), Hgf - hepatocyte growth factor, Vdr - vitamin d receptor, Aqp4 - aquaporin 4, Col16a1 - coll…
GO:0051128	regulation of cellular component organization	0.000248	1.48	10082	727	966	103	[Smad3 - mad homolog 3 (drosophila), Pdgfrb - platelet derived growth factor receptor, beta polypeptide, Fblim1 - filamin binding lim protein 1, Fap - fibroblast activation protein, Aqp1 - aquaporin 1, Gas2 - growth arrest specific 2, Nov - nephroblastoma overexpressed gene, Lrrc4c - leucine rich repeat containing 4c, Syne1 - synaptic nuclear envelope 1, Adipoq - adiponectin, c1q and collagen dom…
GO:0030574	collagen catabolic process	0.000254	6.77	10082	9	993	6	[Mmp11 - matrix metallopeptidase 11, Mmp2 - matrix metallopeptidase 2, Mmp14 - matrix metallopeptidase 14 (membrane-inserted), Adamts2 - a disintegrin-like and metallopeptidase (reprolysin type) with thrombospondin type 1 motif, 2, Mmp8 - matrix metallopeptidase 8, Mmp19 - matrix metallopeptidase 19]
GO:0044243	multicellular organismal catabolic process	0.000254	6.77	10082	9	993	6	[Mmp11 - matrix metallopeptidase 11, Mmp2 - matrix metallopeptidase 2, Adamts2 - a disintegrin-like and metallopeptidase (reprolysin type) with thrombospondin type 1 motif, 2, Mmp14 - matrix metallopeptidase 14 (membrane-inserted), Mmp8 - matrix metallopeptidase 8, Mmp19 - matrix metallopeptidase 19]
GO:0048010	vascular endothelial growth factor receptor signaling pathway	0.000261	6.24	10082	15	754	7	[Ptk2b - ptk2 protein tyrosine kinase 2 beta, Nrp1 - neuropilin 1, Foxs1 - forkhead box s1, Pdgfra - platelet derived growth factor receptor, alpha polypeptide, Pdgfrb - platelet derived growth factor receptor, beta polypeptide, Figf - c-fos induced growth factor, Igsf10 - immunoglobulin superfamily, member 10]
GO:0030819	positive regulation of cAMP biosynthetic process	0.000261	197.69	10082	34	3	2	[Rxfp1 - relaxin/insulin-like family peptide receptor 1, Mc2r - melanocortin 2 receptor]
GO:0030816	positive regulation of cAMP metabolic process	0.000261	197.69	10082	34	3	2	[Rxfp1 - relaxin/insulin-like family peptide receptor 1, Mc2r - melanocortin 2 receptor]
GO:0042573	retinoic acid metabolic process	0.000262	9.17	10082	8	687	5	[Adh1 - alcohol dehydrogenase 1 (class i), Adh7 - alcohol dehydrogenase 7 (class iv), mu or sigma polypeptide, Rdh9 - retinol dehydrogenase 9, Aldh1a1 - aldehyde dehydrogenase family 1, subfamily a1, Dhrs9 - dehydrogenase/reductase (sdr family) member 9]
GO:0051271	negative regulation of cellular component movement	0.000271	2.61	10082	79	1025	21	[Thbs1 - thrombospondin 1, Dpep1 - dipeptidase 1 (renal), Lrp1 - low density lipoprotein receptor-related protein 1, Podn - podocan, Sfrp1 - secreted frizzled-related protein 1, Igfbp3 - insulin-like growth factor binding protein 3, Igfbp5 - insulin-like growth factor binding protein 5, Sfrp2 - secreted frizzled-related protein 2, Dlc1 - deleted in liver cancer 1, Adipoq - adiponectin, c1q and co…
GO:0050926	regulation of positive chemotaxis	0.000289	5.97	10082	14	844	7	[Scg2 - secretogranin ii, Cxcl12 - chemokine (c-x-c motif) ligand 12, Smad3 - mad homolog 3 (drosophila), Figf - c-fos induced growth factor, Angpt2 - angiopoietin 2, Il16 - interleukin 16, Fgf10 - fibroblast growth factor 10]
GO:0070374	positive regulation of ERK1 and ERK2 cascade	0.00029	3.33	10082	44	962	14	[Bmper - bmp-binding endothelial regulator, St5 - suppression of tumorigenicity 5, Gpr30 - g protein-coupled receptor 30, Fgf10 - fibroblast growth factor 10, F2r - coagulation factor ii (thrombin) receptor, Ctgf - connective tissue growth factor, Ptk2b - ptk2 protein tyrosine kinase 2 beta, Pdgfra - platelet derived growth factor receptor, alpha polypeptide, Pdgfrb - platelet derived growth fact…
GO:0072503	cellular divalent inorganic cation homeostasis	0.000292	2.48	10082	123	792	24	[Il6st - interleukin 6 signal transducer, Fzd2 - frizzled homolog 2 (drosophila), Sv2a - synaptic vesicle glycoprotein 2 a, Lpar1 - lysophosphatidic acid receptor 1, Jph2 - junctophilin 2, Atp1a2 - atpase, na+/k+ transporting, alpha 2 polypeptide, Agtr1a - angiotensin ii receptor, type 1a, S100b - s100 protein, beta polypeptide, neural, Cxcl13 - chemokine (c-x-c motif) ligand 13, Cd55 - cd55 anti…
GO:0016477	cell migration	0.000309	1.74	10082	293	1028	52	[Hes1 - hairy and enhancer of split 1 (drosophila), Agtr1a - angiotensin ii receptor, type 1a, Cd34 - cd34 antigen, Pdgfra - platelet derived growth factor receptor, alpha polypeptide, Pdgfrb - platelet derived growth factor receptor, beta polypeptide, Ptk7 - ptk7 protein tyrosine kinase 7, Fap - fibroblast activation protein, Cspg4 - chondroitin sulfate proteoglycan 4, Gas6 - growth arrest speci…
GO:0048519	negative regulation of biological process	0.000313	1.3	10082	1647	947	201	[Trib2 - tribbles homolog 2 (drosophila), Smad3 - mad homolog 3 (drosophila), Mxd4 - max dimerization protein 4, Rhbdf2 - rhomboid 5 homolog 2 (drosophila), Rgs4 - regulator of g-protein signaling 4, Cyp7b1 - cytochrome p450, family 7, subfamily b, polypeptide 1, Fap - fibroblast activation protein, Tnmd - tenomodulin, Notch3 - notch gene homolog 3 (drosophila), Adamtsl2 - adamts-like 2, Adipoq -…
GO:0051928	positive regulation of calcium ion transport	0.000318	3.66	10082	33	1003	12	[Igf1 - insulin-like growth factor 1, Thy1 - thymus cell antigen 1, theta, Trpv2 - transient receptor potential cation channel, subfamily v, member 2, Adcyap1r1 - adenylate cyclase activating polypeptide 1 receptor 1, Mylk - myosin, light polypeptide kinase, Pdgfrb - platelet derived growth factor receptor, beta polypeptide, Trpc6 - transient receptor potential cation channel, subfamily c, member…
GO:0010647	positive regulation of cell communication	0.000339	1.66	10082	409	920	62	[Rspo2 - r-spondin 2 homolog (xenopus laevis), F3 - coagulation factor iii, Lpar1 - lysophosphatidic acid receptor 1, Flna - filamin, alpha, Smad3 - mad homolog 3 (drosophila), Prrx1 - paired related homeobox 1, Gpr30 - g protein-coupled receptor 30, Pdgfra - platelet derived growth factor receptor, alpha polypeptide, Pdgfrb - platelet derived growth factor receptor, beta polypeptide, Nek6 - nima…
GO:0008284	positive regulation of cell proliferation	0.000342	1.8	10082	347	773	48	[Il6st - interleukin 6 signal transducer, F3 - coagulation factor iii, Cdon - cell adhesion molecule-related/down-regulated by oncogenes, Pid1 - phosphotyrosine interaction domain containing 1, Sfrp1 - secreted frizzled-related protein 1, Tnfsf13 - tumor necrosis factor (ligand) superfamily, member 13, Clec11a - c-type lectin domain family 11, member a, Mab21l2 - mab-21-like 2 (c. elegans), Prrx1…
GO:0007608	sensory perception of smell	0.000346	17.7	10082	17	134	4	[Olfr78 - olfactory receptor 78, Olfr456 - olfactory receptor 456, Olfr1318 - olfactory receptor 1318, Olfr1314 - olfactory receptor 1314]
GO:0030804	positive regulation of cyclic nucleotide biosynthetic process	0.000355	172.34	10082	39	3	2	[Rxfp1 - relaxin/insulin-like family peptide receptor 1, Mc2r - melanocortin 2 receptor]
GO:0030810	positive regulation of nucleotide biosynthetic process	0.000355	172.34	10082	39	3	2	[Rxfp1 - relaxin/insulin-like family peptide receptor 1, Mc2r - melanocortin 2 receptor]
GO:0007584	response to nutrient	0.000363	3.01	10082	54	994	16	[Lefty1 - left right determination factor 1, Runx1 - runt related transcription factor 1, Plec - plectin, Bche - butyrylcholinesterase, Cdkn2b - cyclin-dependent kinase inhibitor 2b (p15, inhibits cdk4), Epha3 - eph receptor a3, Dpyd - dihydropyrimidine dehydrogenase, Adh1 - alcohol dehydrogenase 1 (class i), Gdap1 - ganglioside-induced differentiation-associated-protein 1, Ptk2b - ptk2 protein t…
GO:0023057	negative regulation of signaling	0.000385	1.71	10082	336	965	55	[Dkk3 - dickkopf homolog 3 (xenopus laevis), Ddit4l - dna-damage-inducible transcript 4-like, Dlc1 - deleted in liver cancer 1, Agtr2 - angiotensin ii receptor, type 2, Bche - butyrylcholinesterase, Rgs4 - regulator of g-protein signaling 4, Ski - ski sarcoma viral oncogene homolog (avian), Cyp7b1 - cytochrome p450, family 7, subfamily b, polypeptide 1, Gas1 - growth arrest specific 1, Cd59a - cd…
GO:0045981	positive regulation of nucleotide metabolic process	0.000387	160.03	10082	42	3	2	[Rxfp1 - relaxin/insulin-like family peptide receptor 1, Mc2r - melanocortin 2 receptor]
GO:0051960	regulation of nervous system development	0.000394	1.74	10082	294	1006	51	[Lpar1 - lysophosphatidic acid receptor 1, Hoxd3 - homeobox d3, Hes1 - hairy and enhancer of split 1 (drosophila), Ski - ski sarcoma viral oncogene homolog (avian), Ptk7 - ptk7 protein tyrosine kinase 7, Notch3 - notch gene homolog 3 (drosophila), Igf1 - insulin-like growth factor 1, Fzd2 - frizzled homolog 2 (drosophila), Lrrc4c - leucine rich repeat containing 4c, Fez1 - fasciculation and elong…
GO:0030801	positive regulation of cyclic nucleotide metabolic process	0.000394	163.93	10082	41	3	2	[Rxfp1 - relaxin/insulin-like family peptide receptor 1, Mc2r - melanocortin 2 receptor]
GO:0070098	chemokine-mediated signaling pathway	0.000403	21.67	10082	4	349	3	[Cxcl12 - chemokine (c-x-c motif) ligand 12, Cxcr7 - chemokine (c-x-c motif) receptor 7, Cxcl13 - chemokine (c-x-c motif) ligand 13]
GO:0010596	negative regulation of endothelial cell migration	0.000408	6.67	10082	11	824	6	[Thbs1 - thrombospondin 1, Fgf2 - fibroblast growth factor 2, Acvrl1 - activin a receptor, type ii-like 1, Angpt4 - angiopoietin 4, Slit2 - slit homolog 2 (drosophila), Angpt2 - angiopoietin 2]
GO:0048520	positive regulation of behavior	0.000409	3.45	10082	45	844	13	[Thbs1 - thrombospondin 1, Lpar1 - lysophosphatidic acid receptor 1, Cmklr1 - chemokine-like receptor 1, Cxcl12 - chemokine (c-x-c motif) ligand 12, Smad3 - mad homolog 3 (drosophila), Figf - c-fos induced growth factor, Il16 - interleukin 16, Fgf10 - fibroblast growth factor 10, Cxcl13 - chemokine (c-x-c motif) ligand 13, Pdgfrb - platelet derived growth factor receptor, beta polypeptide, Scg2 -…
GO:0052547	regulation of peptidase activity	0.000415	2.04	10082	151	1015	31	[Dap - death-associated protein, F3 - coagulation factor iii, Dpep1 - dipeptidase 1 (renal), Sfrp1 - secreted frizzled-related protein 1, Spock1 - sparc/osteonectin, cwcv and kazal-like domains proteoglycan 1, Mmp14 - matrix metallopeptidase 14 (membrane-inserted), Serpinh1 - serine (or cysteine) peptidase inhibitor, clade h, member 1, Smad3 - mad homolog 3 (drosophila), Dlc1 - deleted in liver c…
GO:0032102	negative regulation of response to external stimulus	0.000419	3	10082	58	928	16	[Nrp1 - neuropilin 1, Nr1h3 - nuclear receptor subfamily 1, group h, member 3, Epha4 - eph receptor a4, Serpinf1 - serine (or cysteine) peptidase inhibitor, clade f, member 1, Smad3 - mad homolog 3 (drosophila), Adipoq - adiponectin, c1q and collagen domain containing, Grin1 - glutamate receptor, ionotropic, nmda1 (zeta 1), Cck - cholecystokinin, Grem1 - gremlin 1, Ctnna2 - catenin (cadherin asso…
GO:2000379	positive regulation of reactive oxygen species metabolic process	0.000425	5.85	10082	16	754	7	[Ptk2b - ptk2 protein tyrosine kinase 2 beta, Thbs1 - thrombospondin 1, Pid1 - phosphotyrosine interaction domain containing 1, Pdgfrb - platelet derived growth factor receptor, beta polypeptide, Tgfbr2 - transforming growth factor, beta receptor ii, Agtr1a - angiotensin ii receptor, type 1a, Il18 - interleukin 18]
GO:0010648	negative regulation of cell communication	0.000433	1.7	10082	338	965	55	[Dkk3 - dickkopf homolog 3 (xenopus laevis), Ddit4l - dna-damage-inducible transcript 4-like, Dlc1 - deleted in liver cancer 1, Agtr2 - angiotensin ii receptor, type 2, Bche - butyrylcholinesterase, Rgs4 - regulator of g-protein signaling 4, Ski - ski sarcoma viral oncogene homolog (avian), Cyp7b1 - cytochrome p450, family 7, subfamily b, polypeptide 1, Gas1 - growth arrest specific 1, Cd59a - cd…
GO:0001501	skeletal system development	0.000438	2.78	10082	72	907	18	[Osr1 - odd-skipped related 1 (drosophila), Runx1 - runt related transcription factor 1, Smad3 - mad homolog 3 (drosophila), Col1a1 - collagen, type i, alpha 1, Fbn1 - fibrillin 1, Col1a2 - collagen, type i, alpha 2, Trp63 - transformation related protein 63, Dnm3os - dynamin 3, opposite strand, Etl4 - enhancer trap locus 4, Sox9 - sry-box containing gene 9, Col5a2 - collagen, type v, alpha 2, Gl…
GO:0032291	axon ensheathment in central nervous system	0.000439	23.63	10082	5	256	3	[Kcnj10 - potassium inwardly-rectifying channel, subfamily j, member 10, Id4 - inhibitor of dna binding 4, Cntn2 - contactin 2]
GO:0022010	central nervous system myelination	0.000439	23.63	10082	5	256	3	[Id4 - inhibitor of dna binding 4, Kcnj10 - potassium inwardly-rectifying channel, subfamily j, member 10, Cntn2 - contactin 2]
GO:0031344	regulation of cell projection organization	0.000454	2.12	10082	173	799	29	[Fes - feline sarcoma oncogene, Lpar1 - lysophosphatidic acid receptor 1, Numbl - numb-like, Spock1 - sparc/osteonectin, cwcv and kazal-like domains proteoglycan 1, Ssh3 - slingshot homolog 3 (drosophila), Stmn2 - stathmin-like 2, Grin1 - glutamate receptor, ionotropic, nmda1 (zeta 1), Ptk2b - ptk2 protein tyrosine kinase 2 beta, A930038C07Rik - riken cdna a930038c07 gene, Ptk7 - ptk7 protein tyr…
GO:0019748	secondary metabolic process	0.000454	7.51	10082	17	474	6	[Ugt1a1 - udp glucuronosyltransferase 1 family, polypeptide a1, Ugt1a9 - udp glucuronosyltransferase 1 family, polypeptide a9, Cyp2d22 - cytochrome p450, family 2, subfamily d, polypeptide 22, Ugt1a8 - udp glucuronosyltransferase 1 family, polypeptide a8, Ugt1a2 - udp glucuronosyltransferase 1 family, polypeptide a2, Ugt1a7c - udp glucuronosyltransferase 1 family, polypeptide a7c]
GO:0009888	tissue development	0.000457	1.76	10082	276	998	48	[Rspo2 - r-spondin 2 homolog (xenopus laevis), Col10a1 - collagen, type x, alpha 1, Col11a1 - collagen, type xi, alpha 1, Eln - elastin, Hoxd3 - homeobox d3, Smad3 - mad homolog 3 (drosophila), Prrx1 - paired related homeobox 1, Tcfap2b - transcription factor ap-2 beta, Fgf10 - fibroblast growth factor 10, Heg1 - heg homolog 1 (zebrafish), Ldb2 - lim domain binding 2, Inhba - inhibin beta-a, Pdgf…
GO:0060761	negative regulation of response to cytokine stimulus	0.000463	5.51	10082	14	915	7	[Il6st - interleukin 6 signal transducer, Il1rn - interleukin 1 receptor antagonist, Slit3 - slit homolog 3 (drosophila), Cav1 - caveolin 1, caveolae protein, Slit2 - slit homolog 2 (drosophila), Adipoq - adiponectin, c1q and collagen domain containing, Klf4 - kruppel-like factor 4 (gut)]
GO:0048870	cell motility	0.000476	1.7	10082	312	1028	54	[Hes1 - hairy and enhancer of split 1 (drosophila), Agtr1a - angiotensin ii receptor, type 1a, Cd34 - cd34 antigen, Pdgfra - platelet derived growth factor receptor, alpha polypeptide, Pdgfrb - platelet derived growth factor receptor, beta polypeptide, Ptk7 - ptk7 protein tyrosine kinase 7, Fap - fibroblast activation protein, Cspg4 - chondroitin sulfate proteoglycan 4, Gas6 - growth arrest speci…
GO:0045667	regulation of osteoblast differentiation	0.000476	2.77	10082	68	965	18	[Id1 - inhibitor of dna binding 1, Igf1 - insulin-like growth factor 1, Il6st - interleukin 6 signal transducer, Sfrp1 - secreted frizzled-related protein 1, Gdf10 - growth differentiation factor 10, Smad3 - mad homolog 3 (drosophila), Igfbp5 - insulin-like growth factor binding protein 5, Sfrp2 - secreted frizzled-related protein 2, Fbn2 - fibrillin 2, Cyr61 - cysteine rich protein 61, Ski - ski…
GO:0034754	cellular hormone metabolic process	0.00048	4.26	10082	33	718	10	[Adh1 - alcohol dehydrogenase 1 (class i), Adh7 - alcohol dehydrogenase 7 (class iv), mu or sigma polypeptide, Pdgfra - platelet derived growth factor receptor, alpha polypeptide, Rdh9 - retinol dehydrogenase 9, Fgf2 - fibroblast growth factor 2, Aldh1a1 - aldehyde dehydrogenase family 1, subfamily a1, Dhrs9 - dehydrogenase/reductase (sdr family) member 9, Cyp1b1 - cytochrome p450, family 1, subf…
GO:0006949	syncytium formation	0.000482	6.26	10082	10	966	6	[Ntn3 - netrin 3, Cdon - cell adhesion molecule-related/down-regulated by oncogenes, Capn2 - calpain 2, Myh9 - myosin, heavy polypeptide 9, non-muscle, Dyrk1b - dual-specificity tyrosine-(y)-phosphorylation regulated kinase 1b, Ccng1 - cyclin g1]
GO:0010714	positive regulation of collagen metabolic process	0.000496	7.49	10082	7	962	5	[Tgfb3 - transforming growth factor, beta 3, Pdgfrb - platelet derived growth factor receptor, beta polypeptide, Il18 - interleukin 18, Ctgf - connective tissue growth factor, F2r - coagulation factor ii (thrombin) receptor]
GO:0032967	positive regulation of collagen biosynthetic process	0.000496	7.49	10082	7	962	5	[Pdgfrb - platelet derived growth factor receptor, beta polypeptide, Tgfb3 - transforming growth factor, beta 3, Il18 - interleukin 18, F2r - coagulation factor ii (thrombin) receptor, Ctgf - connective tissue growth factor]
GO:0042197	halogenated hydrocarbon metabolic process	0.000498	56.96	10082	2	177	2	[Ugt1a6a - udp glucuronosyltransferase 1 family, polypeptide a6a, Cyp2f2 - cytochrome p450, family 2, subfamily f, polypeptide 2]
GO:0042196	chlorinated hydrocarbon metabolic process	0.000498	56.96	10082	2	177	2	[Ugt1a6a - udp glucuronosyltransferase 1 family, polypeptide a6a, Cyp2f2 - cytochrome p450, family 2, subfamily f, polypeptide 2]
GO:0007520	myoblast fusion	0.000504	7.45	10082	7	966	5	[Ntn3 - netrin 3, Cdon - cell adhesion molecule-related/down-regulated by oncogenes, Capn2 - calpain 2, Myh9 - myosin, heavy polypeptide 9, non-muscle, Dyrk1b - dual-specificity tyrosine-(y)-phosphorylation regulated kinase 1b]
GO:0090092	regulation of transmembrane receptor protein serine/threonine kinase signaling pathway	0.00052	2.45	10082	90	1006	22	[Aspn - asporin, Bmper - bmp-binding endothelial regulator, Thbs1 - thrombospondin 1, Sfrp1 - secreted frizzled-related protein 1, Bcl9l - b-cell cll/lymphoma 9-like, Hes1 - hairy and enhancer of split 1 (drosophila), Adamtsl2 - adamts-like 2, Smad3 - mad homolog 3 (drosophila), Sfrp2 - secreted frizzled-related protein 2, Tcfap2b - transcription factor ap-2 beta, Cdkn2b - cyclin-dependent kinase…
GO:0008285	negative regulation of cell proliferation	0.000528	1.73	10082	277	1028	49	[Meg3 - maternally expressed 3, Hes1 - hairy and enhancer of split 1 (drosophila), Smad3 - mad homolog 3 (drosophila), Dlc1 - deleted in liver cancer 1, Tcfap2b - transcription factor ap-2 beta, F2r - coagulation factor ii (thrombin) receptor, Ski - ski sarcoma viral oncogene homolog (avian), Dpt - dermatopontin, Tnmd - tenomodulin, Gas1 - growth arrest specific 1, Klf4 - kruppel-like factor 4 (g…
GO:0006721	terpenoid metabolic process	0.000538	6.77	10082	13	687	6	[Adh1 - alcohol dehydrogenase 1 (class i), Adh7 - alcohol dehydrogenase 7 (class iv), mu or sigma polypeptide, Cyp2d22 - cytochrome p450, family 2, subfamily d, polypeptide 22, Rdh9 - retinol dehydrogenase 9, Aldh1a1 - aldehyde dehydrogenase family 1, subfamily a1, Dhrs9 - dehydrogenase/reductase (sdr family) member 9]
GO:0071363	cellular response to growth factor stimulus	0.00054	2.94	10082	60	915	16	[Nrp1 - neuropilin 1, Sfrp1 - secreted frizzled-related protein 1, Ankrd1 - ankyrin repeat domain 1 (cardiac muscle), Ctgf - connective tissue growth factor, Cxcl13 - chemokine (c-x-c motif) ligand 13, Fgf10 - fibroblast growth factor 10, Fgf1 - fibroblast growth factor 1, Fgf7 - fibroblast growth factor 7, Tgfb3 - transforming growth factor, beta 3, Fgf18 - fibroblast growth factor 18, Sox9 - sr…
GO:0009967	positive regulation of signal transduction	0.000568	1.66	10082	382	920	58	[Rspo2 - r-spondin 2 homolog (xenopus laevis), F3 - coagulation factor iii, Lpar1 - lysophosphatidic acid receptor 1, Smad3 - mad homolog 3 (drosophila), Flna - filamin, alpha, Prrx1 - paired related homeobox 1, Gpr30 - g protein-coupled receptor 30, Pdgfra - platelet derived growth factor receptor, alpha polypeptide, Pdgfrb - platelet derived growth factor receptor, beta polypeptide, Nek6 - nima…
GO:0009968	negative regulation of signal transduction	0.000579	1.71	10082	311	965	51	[Dkk3 - dickkopf homolog 3 (xenopus laevis), Ddit4l - dna-damage-inducible transcript 4-like, Dlc1 - deleted in liver cancer 1, Agtr2 - angiotensin ii receptor, type 2, Rgs4 - regulator of g-protein signaling 4, Ski - ski sarcoma viral oncogene homolog (avian), Cyp7b1 - cytochrome p450, family 7, subfamily b, polypeptide 1, Gas1 - growth arrest specific 1, Cd59a - cd59a antigen, Klf4 - kruppel-li…
GO:0001960	negative regulation of cytokine-mediated signaling pathway	0.000597	6.64	10082	13	701	6	[Il6st - interleukin 6 signal transducer, Il1rn - interleukin 1 receptor antagonist, Slit3 - slit homolog 3 (drosophila), Cav1 - caveolin 1, caveolae protein, Slit2 - slit homolog 2 (drosophila), Adipoq - adiponectin, c1q and collagen domain containing]
GO:0014912	negative regulation of smooth muscle cell migration	0.000598	7.99	10082	9	701	5	[Lrp1 - low density lipoprotein receptor-related protein 1, Igfbp3 - insulin-like growth factor binding protein 3, Slit2 - slit homolog 2 (drosophila), Igfbp5 - insulin-like growth factor binding protein 5, Adipoq - adiponectin, c1q and collagen domain containing]
GO:0070206	protein trimerization	0.000609	4.27	10082	22	965	9	[Scara5 - scavenger receptor class a, member 5 (putative), Ski - ski sarcoma viral oncogene homolog (avian), Col6a2 - collagen, type vi, alpha 2, C1qtnf1 - c1q and tumor necrosis factor related protein 1, Col6a1 - collagen, type vi, alpha 1, Adipoq - adiponectin, c1q and collagen domain containing, C1qtnf5 - c1q and tumor necrosis factor related protein 5, Col1a1 - collagen, type i, alpha 1, Col1…
GO:0050730	regulation of peptidyl-tyrosine phosphorylation	0.00062	2.69	10082	67	1006	18	[Igf1 - insulin-like growth factor 1, Il6st - interleukin 6 signal transducer, Nrp1 - neuropilin 1, Sfrp1 - secreted frizzled-related protein 1, Hes1 - hairy and enhancer of split 1 (drosophila), Sfrp2 - secreted frizzled-related protein 2, Adipoq - adiponectin, c1q and collagen domain containing, Fgf10 - fibroblast growth factor 10, Fgf7 - fibroblast growth factor 7, Ptk2b - ptk2 protein tyrosin…
GO:0072507	divalent inorganic cation homeostasis	0.000633	2.37	10082	129	792	24	[Il6st - interleukin 6 signal transducer, Fzd2 - frizzled homolog 2 (drosophila), Sv2a - synaptic vesicle glycoprotein 2 a, Lpar1 - lysophosphatidic acid receptor 1, Jph2 - junctophilin 2, Atp1a2 - atpase, na+/k+ transporting, alpha 2 polypeptide, Agtr1a - angiotensin ii receptor, type 1a, S100b - s100 protein, beta polypeptide, neural, Cxcl13 - chemokine (c-x-c motif) ligand 13, Cd55 - cd55 anti…
GO:0085029	extracellular matrix assembly	0.000633	9.55	10082	5	845	4	[Myh11 - myosin, heavy polypeptide 11, smooth muscle, Tnxb - tenascin xb, Lox - lysyl oxidase, Fbln5 - fibulin 5]
GO:0048251	elastic fiber assembly	0.000633	9.55	10082	5	845	4	[Myh11 - myosin, heavy polypeptide 11, smooth muscle, Tnxb - tenascin xb, Lox - lysyl oxidase, Fbln5 - fibulin 5]
GO:0071495	cellular response to endogenous stimulus	0.000649	2.21	10082	162	703	25	[Trib3 - tribbles homolog 3 (drosophila), Foxs1 - forkhead box s1, Mir199a-2 - microrna 199a-2, Sfrp1 - secreted frizzled-related protein 1, Agtr2 - angiotensin ii receptor, type 2, Gpr30 - g protein-coupled receptor 30, Inhba - inhibin beta-a, Pdgfra - platelet derived growth factor receptor, alpha polypeptide, Mir214 - microrna 214, Pdgfd - platelet-derived growth factor, d polypeptide, Aqp1 - …
GO:0007154	cell communication	0.000729	1.74	10082	259	1028	46	[Mylk2 - myosin, light polypeptide kinase 2, skeletal muscle, Dap - death-associated protein, Gja1 - gap junction protein, alpha 1, Hes1 - hairy and enhancer of split 1 (drosophila), Lynx1 - ly6/neurotoxin 1, Gjb2 - gap junction protein, beta 2, Bche - butyrylcholinesterase, Cdkn2b - cyclin-dependent kinase inhibitor 2b (p15, inhibits cdk4), Fgf10 - fibroblast growth factor 10, Angptl4 - angiopoi…
GO:0051241	negative regulation of multicellular organismal process	0.000733	2.01	10082	160	939	30	[Sfrp1 - secreted frizzled-related protein 1, Cmklr1 - chemokine-like receptor 1, Agtr2 - angiotensin ii receptor, type 2, Bche - butyrylcholinesterase, Inhba - inhibin beta-a, Ptk2b - ptk2 protein tyrosine kinase 2 beta, Pdgfra - platelet derived growth factor receptor, alpha polypeptide, Grik1 - glutamate receptor, ionotropic, kainate 1, Grem1 - gremlin 1, Twist2 - twist homolog 2 (drosophila),…
GO:0048731	system development	0.000743	1.68	10082	350	907	53	[Sema3d - sema domain, immunoglobulin domain (ig), short basic domain, secreted, (semaphorin) 3d, Smad3 - mad homolog 3 (drosophila), Pdgfra - platelet derived growth factor receptor, alpha polypeptide, Pdgfrb - platelet derived growth factor receptor, beta polypeptide, Gas1 - growth arrest specific 1, Clec3b - c-type lectin domain family 3, member b, Vdr - vitamin d receptor, Igf1 - insulin-like…
GO:0033273	response to vitamin	0.000758	3.22	10082	41	994	13	[Lefty1 - left right determination factor 1, Runx1 - runt related transcription factor 1, Bche - butyrylcholinesterase, Epha3 - eph receptor a3, Adh1 - alcohol dehydrogenase 1 (class i), Ptk2b - ptk2 protein tyrosine kinase 2 beta, Gdap1 - ganglioside-induced differentiation-associated-protein 1, Ptk7 - ptk7 protein tyrosine kinase 7, Sox9 - sry-box containing gene 9, Aqp1 - aquaporin 1, Klf4 - k…
GO:0030817	regulation of cAMP biosynthetic process	0.000771	122.21	10082	55	3	2	[Rxfp1 - relaxin/insulin-like family peptide receptor 1, Mc2r - melanocortin 2 receptor]
GO:0007567	parturition	0.000784	2520.5	10082	2	2	1	[Rxfp1 - relaxin/insulin-like family peptide receptor 1]
GO:0018149	peptide cross-linking	0.000786	6.25	10082	13	745	6	[Thbs1 - thrombospondin 1, A930038C07Rik - riken cdna a930038c07 gene, Mamdc2 - mam domain containing 2, Dcn - decorin, Col3a1 - collagen, type iii, alpha 1, Bgn - biglycan]
GO:0030814	regulation of cAMP metabolic process	0.000802	120.02	10082	56	3	2	[Rxfp1 - relaxin/insulin-like family peptide receptor 1, Mc2r - melanocortin 2 receptor]
GO:0071260	cellular response to mechanical stimulus	0.000837	8.89	10082	5	907	4	[Sox9 - sry-box containing gene 9, Ankrd1 - ankyrin repeat domain 1 (cardiac muscle), Aqp1 - aquaporin 1, Ednra - endothelin receptor type a]
GO:0044087	regulation of cellular component biogenesis	0.00085	1.85	10082	196	1029	37	[Spna1 - spectrin alpha 1, Fes - feline sarcoma oncogene, Spnb2 - spectrin beta 2, Mmp14 - matrix metallopeptidase 14 (membrane-inserted), Ssh3 - slingshot homolog 3 (drosophila), Eln - elastin, Stmn2 - stathmin-like 2, Smad3 - mad homolog 3 (drosophila), Dlc1 - deleted in liver cancer 1, Synpo - synaptopodin, Ldb2 - lim domain binding 2, Grin1 - glutamate receptor, ionotropic, nmda1 (zeta 1), Cl…
GO:0032787	monocarboxylic acid metabolic process	0.0009	1.99	10082	164	926	30	[Ugt1a1 - udp glucuronosyltransferase 1 family, polypeptide a1, Lpl - lipoprotein lipase, Ugt1a9 - udp glucuronosyltransferase 1 family, polypeptide a9, Cyp2d22 - cytochrome p450, family 2, subfamily d, polypeptide 22, Csgalnact1 - chondroitin sulfate n-acetylgalactosaminyltransferase 1, Ugt1a2 - udp glucuronosyltransferase 1 family, polypeptide a2, Adh1 - alcohol dehydrogenase 1 (class i), Ggt5 …
GO:0030802	regulation of cyclic nucleotide biosynthetic process	0.000914	112.02	10082	60	3	2	[Rxfp1 - relaxin/insulin-like family peptide receptor 1, Mc2r - melanocortin 2 receptor]
GO:0031214	biomineral tissue development	0.000933	9.6	10082	29	181	5	[Igf1 - insulin-like growth factor 1, Aspn - asporin, Dnm3os - dynamin 3, opposite strand, Ptn - pleiotrophin, Clec3b - c-type lectin domain family 3, member b]
GO:0030808	regulation of nucleotide biosynthetic process	0.000957	110.19	10082	61	3	2	[Rxfp1 - relaxin/insulin-like family peptide receptor 1, Mc2r - melanocortin 2 receptor]
GO:0030003	cellular cation homeostasis	0.000976	2.11	10082	157	792	26	[Il6st - interleukin 6 signal transducer, Lpar1 - lysophosphatidic acid receptor 1, Agtr1a - angiotensin ii receptor, type 1a, Agtr2 - angiotensin ii receptor, type 2, Grin1 - glutamate receptor, ionotropic, nmda1 (zeta 1), Scara5 - scavenger receptor class a, member 5 (putative), Ptk2b - ptk2 protein tyrosine kinase 2 beta, Pdgfra - platelet derived growth factor receptor, alpha polypeptide, Fgf…

## Sheet: downreg genes GOFUNCTION
GO Term	Description	P-value	Enrichment	N	B	n	b	Genes
GO:0004888	transmembrane signaling receptor activity	5.42e-14	2.85	10082	307	749	65	[Lpar1 - lysophosphatidic acid receptor 1, Cmklr1 - chemokine-like receptor 1, Olfr456 - olfactory receptor 456, Agtr1a - angiotensin ii receptor, type 1a, Gpr133 - g protein-coupled receptor 133, Efemp1 - epidermal growth factor-containing fibulin-like extracellular matrix protein 1, Agtr2 - angiotensin ii receptor, type 2, Gpr30 - g protein-coupled receptor 30, Tlr1 - toll-like receptor 1, Pdgf…
GO:0005539	glycosaminoglycan binding	1.13e-13	4.54	10082	85	888	34	[Rspo3 - r-spondin 3 homolog (xenopus laevis), Rspo2 - r-spondin 2 homolog (xenopus laevis), Lpl - lipoprotein lipase, Prelp - proline arginine-rich end leucine-rich repeat, Ccdc80 - coiled-coil domain containing 80, Sfrp1 - secreted frizzled-related protein 1, Fgf14 - fibroblast growth factor 14, Ang - angiogenin, ribonuclease, rnase a family, 5, Abi3bp - abi gene family, member 3 (nesh) binding…
GO:0008201	heparin binding	1.73e-13	5.01	10082	68	888	30	[Rspo3 - r-spondin 3 homolog (xenopus laevis), Lpl - lipoprotein lipase, Rspo2 - r-spondin 2 homolog (xenopus laevis), Prelp - proline arginine-rich end leucine-rich repeat, Ccdc80 - coiled-coil domain containing 80, Sfrp1 - secreted frizzled-related protein 1, Fgf14 - fibroblast growth factor 14, Ang - angiogenin, ribonuclease, rnase a family, 5, Abi3bp - abi gene family, member 3 (nesh) binding…
GO:0030246	carbohydrate binding	2.18e-13	3.12	10082	193	888	53	[Rspo3 - r-spondin 3 homolog (xenopus laevis), Rspo2 - r-spondin 2 homolog (xenopus laevis), Ccdc80 - coiled-coil domain containing 80, 1110067D22Rik - riken cdna 1110067d22 gene, Cd34 - cd34 antigen, Cd33 - cd33 antigen, Clec3b - c-type lectin domain family 3, member b, Clec14a - c-type lectin domain family 14, member a, Cd248 - cd248 antigen, endosialin, Thbs1 - thrombospondin 1, Thbs2 - thromb…
GO:0038023	signaling receptor activity	6.29e-13	2.65	10082	346	749	68	[Lpar1 - lysophosphatidic acid receptor 1, Cmklr1 - chemokine-like receptor 1, Olfr456 - olfactory receptor 456, Agtr1a - angiotensin ii receptor, type 1a, Gpr133 - g protein-coupled receptor 133, Efemp1 - epidermal growth factor-containing fibulin-like extracellular matrix protein 1, Agtr2 - angiotensin ii receptor, type 2, Gpr30 - g protein-coupled receptor 30, Tlr1 - toll-like receptor 1, Pdgf…
GO:0008083	growth factor activity	1.46e-12	6.18	10082	62	631	24	[Igf1 - insulin-like growth factor 1, Lefty1 - left right determination factor 1, Cxcl12 - chemokine (c-x-c motif) ligand 12, Gdf10 - growth differentiation factor 10, Reg1 - regenerating islet-derived 1, Figf - c-fos induced growth factor, Fgf14 - fibroblast growth factor 14, Clec11a - c-type lectin domain family 11, member a, Wisp2 - wnt1 inducible signaling pathway protein 2, Efemp1 - epiderma…
GO:0030247	polysaccharide binding	1.79e-12	4.1	10082	97	888	35	[Rspo3 - r-spondin 3 homolog (xenopus laevis), Lpl - lipoprotein lipase, Rspo2 - r-spondin 2 homolog (xenopus laevis), Prelp - proline arginine-rich end leucine-rich repeat, Ccdc80 - coiled-coil domain containing 80, Sfrp1 - secreted frizzled-related protein 1, Fgf14 - fibroblast growth factor 14, Ang - angiogenin, ribonuclease, rnase a family, 5, Fgf10 - fibroblast growth factor 10, Abi3bp - abi…
GO:0001871	pattern binding	1.79e-12	4.1	10082	97	888	35	[Rspo3 - r-spondin 3 homolog (xenopus laevis), Lpl - lipoprotein lipase, Rspo2 - r-spondin 2 homolog (xenopus laevis), Prelp - proline arginine-rich end leucine-rich repeat, Ccdc80 - coiled-coil domain containing 80, Sfrp1 - secreted frizzled-related protein 1, Fgf14 - fibroblast growth factor 14, Ang - angiogenin, ribonuclease, rnase a family, 5, Fgf10 - fibroblast growth factor 10, Abi3bp - abi…
GO:0005102	receptor binding	1.95e-12	2.08	10082	574	888	105	[Tnfsf13 - tumor necrosis factor (ligand) superfamily, member 13, Smad3 - mad homolog 3 (drosophila), Camk2a - calcium/calmodulin-dependent protein kinase ii alpha, Pdgfra - platelet derived growth factor receptor, alpha polypeptide, Pdgfrb - platelet derived growth factor receptor, beta polypeptide, Aqp1 - aquaporin 1, Gas6 - growth arrest specific 6, Nov - nephroblastoma overexpressed gene, Col…
GO:0019838	growth factor binding	1.02e-11	4.46	10082	67	979	29	[Il6st - interleukin 6 signal transducer, Wisp2 - wnt1 inducible signaling pathway protein 2, Wisp1 - wnt1 inducible signaling pathway protein 1, Kazald1 - kazal-type serine peptidase inhibitor domain 1, Pdgfra - platelet derived growth factor receptor, alpha polypeptide, Pdgfrb - platelet derived growth factor receptor, beta polypeptide, Igfbp6 - insulin-like growth factor binding protein 6, Fgf…
GO:0004930	G-protein coupled receptor activity	1.19e-11	6.29	10082	153	241	23	[Lgr5 - leucine rich repeat containing g protein coupled receptor 5, Mrgprf - mas-related gpr, member f, Olfr456 - olfactory receptor 456, Cmklr1 - chemokine-like receptor 1, Ptgfr - prostaglandin f receptor, Gpr35 - g protein-coupled receptor 35, Npy6r - neuropeptide y receptor y6, Gpr133 - g protein-coupled receptor 133, Gpr17 - g protein-coupled receptor 17, Cx3cr1 - chemokine (c-x3-c) recepto…
GO:0004872	receptor activity	1.01e-09	1.96	10082	595	822	95	[Cd200r3 - cd200 receptor 3, Lpar1 - lysophosphatidic acid receptor 1, Sema3d - sema domain, immunoglobulin domain (ig), short basic domain, secreted, (semaphorin) 3d, Olfr456 - olfactory receptor 456, Cmklr1 - chemokine-like receptor 1, Tnfrsf18 - tumor necrosis factor receptor superfamily, member 18, Agtr1a - angiotensin ii receptor, type 1a, Gpr133 - g protein-coupled receptor 133, Efemp1 - ep…
GO:0005201	extracellular matrix structural constituent	4.28e-09	6.9	10082	22	930	14	[Col11a1 - collagen, type xi, alpha 1, Lamb1 - laminin b1, Eln - elastin, Col1a1 - collagen, type i, alpha 1, Fbn2 - fibrillin 2, Col1a2 - collagen, type i, alpha 2, Fbn1 - fibrillin 1, Col27a1 - collagen, type xxvii, alpha 1, Col24a1 - collagen, type xxiv, alpha 1, Emilin1 - elastin microfibril interfacer 1, Col5a2 - collagen, type v, alpha 2, Col5a1 - collagen, type v, alpha 1, Col4a1 - collage…
GO:0004871	signal transducer activity	3.25e-08	2.02	10082	492	749	74	[Lpar1 - lysophosphatidic acid receptor 1, Cmklr1 - chemokine-like receptor 1, Olfr456 - olfactory receptor 456, Agtr1a - angiotensin ii receptor, type 1a, Gpr133 - g protein-coupled receptor 133, Gng8 - guanine nucleotide binding protein (g protein), gamma 8, Efemp1 - epidermal growth factor-containing fibulin-like extracellular matrix protein 1, Gngt2 - guanine nucleotide binding protein (g pro…
GO:0060089	molecular transducer activity	3.25e-08	2.02	10082	492	749	74	[Lpar1 - lysophosphatidic acid receptor 1, Cmklr1 - chemokine-like receptor 1, Olfr456 - olfactory receptor 456, Agtr1a - angiotensin ii receptor, type 1a, Gng8 - guanine nucleotide binding protein (g protein), gamma 8, Gpr133 - g protein-coupled receptor 133, Efemp1 - epidermal growth factor-containing fibulin-like extracellular matrix protein 1, Gngt2 - guanine nucleotide binding protein (g pro…
GO:0008237	metallopeptidase activity	3.76e-08	3.18	10082	97	1014	31	[Adamts6 - a disintegrin-like and metallopeptidase (reprolysin type) with thrombospondin type 1 motif, 6, Mmp11 - matrix metallopeptidase 11, Adam5 - a disintegrin and metallopeptidase domain 5, Mmp2 - matrix metallopeptidase 2, Cpxm1 - carboxypeptidase x 1 (m14 family), Dpep1 - dipeptidase 1 (renal), Adamtsl4 - adamts-like 4, Mmp14 - matrix metallopeptidase 14 (membrane-inserted), Mmp8 - matrix …
GO:0005520	insulin-like growth factor binding	4.04e-08	7.67	10082	15	964	11	[Kazald1 - kazal-type serine peptidase inhibitor domain 1, Igfbp6 - insulin-like growth factor binding protein 6, Igfbp7 - insulin-like growth factor binding protein 7, Htra3 - htra serine peptidase 3, Igfbp3 - insulin-like growth factor binding protein 3, Wisp2 - wnt1 inducible signaling pathway protein 2, Igfbp5 - insulin-like growth factor binding protein 5, Wisp1 - wnt1 inducible signaling pa…
GO:0015020	glucuronosyltransferase activity	7.95e-08	19.74	10082	12	298	7	[Ugt1a1 - udp glucuronosyltransferase 1 family, polypeptide a1, Ugt1a6a - udp glucuronosyltransferase 1 family, polypeptide a6a, Ugt1a9 - udp glucuronosyltransferase 1 family, polypeptide a9, Csgalnact1 - chondroitin sulfate n-acetylgalactosaminyltransferase 1, Ugt1a8 - udp glucuronosyltransferase 1 family, polypeptide a8, Ugt1a2 - udp glucuronosyltransferase 1 family, polypeptide a2, Ugt1a7c - u…
GO:0005509	calcium ion binding	8.77e-07	2.03	10082	294	980	58	[Efemp1 - epidermal growth factor-containing fibulin-like extracellular matrix protein 1, Egfl6 - egf-like-domain, multiple 6, Cdh26 - cadherin-like 26, Capn2 - calpain 2, Syt11 - synaptotagmin xi, Notch3 - notch gene homolog 3 (drosophila), Ehd3 - eh-domain containing 3, Myl9 - myosin, light polypeptide 9, regulatory, Clec3b - c-type lectin domain family 3, member b, Gas6 - growth arrest specifi…
GO:0048407	platelet-derived growth factor binding	1.03e-06	8.67	10082	10	930	8	[Pdgfra - platelet derived growth factor receptor, alpha polypeptide, Pdgfrb - platelet derived growth factor receptor, beta polypeptide, Col6a1 - collagen, type vi, alpha 1, Col5a1 - collagen, type v, alpha 1, Col4a1 - collagen, type iv, alpha 1, Col1a1 - collagen, type i, alpha 1, Col3a1 - collagen, type iii, alpha 1, Col1a2 - collagen, type i, alpha 2]
GO:0004857	enzyme inhibitor activity	3.72e-06	2.65	10082	116	1015	31	[Ugt1a1 - udp glucuronosyltransferase 1 family, polypeptide a1, Trib2 - tribbles homolog 2 (drosophila), Sh3bp5 - sh3-domain binding protein 5 (btk-associated), Trib3 - tribbles homolog 3 (drosophila), Ugt1a9 - udp glucuronosyltransferase 1 family, polypeptide a9, Anxa3 - annexin a3, Dpep1 - dipeptidase 1 (renal), Spock1 - sparc/osteonectin, cwcv and kazal-like domains proteoglycan 1, Serpinh1 - …
GO:0004984	olfactory receptor activity	9.68e-06	37.62	10082	8	134	4	[Olfr78 - olfactory receptor 78, Olfr456 - olfactory receptor 456, Olfr1318 - olfactory receptor 1318, Olfr1314 - olfactory receptor 1314]
GO:0004222	metalloendopeptidase activity	1.12e-05	3.37	10082	56	1014	19	[Mmp11 - matrix metallopeptidase 11, Adam5 - a disintegrin and metallopeptidase domain 5, Mmp2 - matrix metallopeptidase 2, Adamtsl4 - adamts-like 4, Mmp14 - matrix metallopeptidase 14 (membrane-inserted), Mmp8 - matrix metallopeptidase 8, Adamtsl2 - adamts-like 2, Adamts15 - a disintegrin-like and metallopeptidase (reprolysin type) with thrombospondin type 1 motif, 15, Adamts1 - a disintegrin-li…
GO:0008188	neuropeptide receptor activity	1.46e-05	672.13	10082	10	3	2	[Mc2r - melanocortin 2 receptor, Npy6r - neuropeptide y receptor y6]
GO:0022803	passive transmembrane transporter activity	5.78e-05	2.24	10082	198	749	33	[Kcnab1 - potassium voltage-gated channel, shaker-related subfamily, beta member 1, Scn7a - sodium channel, voltage-gated, type vii, alpha, Kcnf1 - potassium voltage-gated channel, subfamily f, member 1, Clca1 - chloride channel calcium activated 1, P2rx6 - purinergic receptor p2x, ligand-gated ion channel, 6, Kcnd1 - potassium voltage-gated channel, shal-related family, member 1, Kcne4 - potassi…
GO:0015267	channel activity	5.78e-05	2.24	10082	198	749	33	[Kcnab1 - potassium voltage-gated channel, shaker-related subfamily, beta member 1, Scn7a - sodium channel, voltage-gated, type vii, alpha, Kcnf1 - potassium voltage-gated channel, subfamily f, member 1, Clca1 - chloride channel calcium activated 1, P2rx6 - purinergic receptor p2x, ligand-gated ion channel, 6, Kcnd1 - potassium voltage-gated channel, shal-related family, member 1, Kcne4 - potassi…
GO:0005179	hormone activity	6.62e-05	5.43	10082	18	928	9	[Igf1 - insulin-like growth factor 1, Inhba - inhibin beta-a, Adm2 - adrenomedullin 2, Cck - cholecystokinin, Ostn - osteocrin, Prl3a1 - prolactin family 3, subfamily a, member 1, Adipoq - adiponectin, c1q and collagen domain containing, Tg - thyroglobulin, Adm - adrenomedullin]
GO:0022838	substrate-specific channel activity	7.71e-05	2.24	10082	192	749	32	[Scn7a - sodium channel, voltage-gated, type vii, alpha, Kcnab1 - potassium voltage-gated channel, shaker-related subfamily, beta member 1, Kcnf1 - potassium voltage-gated channel, subfamily f, member 1, Clca1 - chloride channel calcium activated 1, P2rx6 - purinergic receptor p2x, ligand-gated ion channel, 6, Kcnd1 - potassium voltage-gated channel, shal-related family, member 1, Kcne4 - potassi…
GO:0030594	neurotransmitter receptor activity	0.000105	292.23	10082	23	3	2	[Mc2r - melanocortin 2 receptor, Npy6r - neuropeptide y receptor y6]
GO:0003779	actin binding	0.000108	2.04	10082	189	966	37	[Spna1 - spectrin alpha 1, Marcks - myristoylated alanine rich protein kinase c substrate, Spnb2 - spectrin beta 2, Klhl17 - kelch-like 17 (drosophila), Ssh3 - slingshot homolog 3 (drosophila), Flna - filamin, alpha, Ang - angiogenin, ribonuclease, rnase a family, 5, Limch1 - lim and calponin homology domains 1, Synpo - synaptopodin, Tpm1 - tropomyosin 1, alpha, Palld - palladin, cytoskeletal ass…
GO:0005518	collagen binding	0.000117	3.98	10082	30	1014	12	[Mtap1a - microtubule-associated protein 1 a, Tnxb - tenascin xb, Thbs1 - thrombospondin 1, Pcolce - procollagen c-endopeptidase enhancer protein, Lum - lumican, Podn - podocan, Antxr1 - anthrax toxin receptor 1, Cspg4 - chondroitin sulfate proteoglycan 4, Dcn - decorin, Smad3 - mad homolog 3 (drosophila), Abi3bp - abi gene family, member 3 (nesh) binding protein, Tll1 - tolloid-like]
GO:0004175	endopeptidase activity	0.000123	2.07	10082	168	1014	35	[Mmp11 - matrix metallopeptidase 11, Adam5 - a disintegrin and metallopeptidase domain 5, Mmp2 - matrix metallopeptidase 2, Adamtsl4 - adamts-like 4, Sfrp1 - secreted frizzled-related protein 1, Mmp14 - matrix metallopeptidase 14 (membrane-inserted), Mmp8 - matrix metallopeptidase 8, Masp1 - mannan-binding lectin serine peptidase 1, Adamts1 - a disintegrin-like and metallopeptidase (reprolysin ty…
GO:0008528	G-protein coupled peptide receptor activity	0.000134	57.28	10082	33	16	3	[Mc2r - melanocortin 2 receptor, Npy6r - neuropeptide y receptor y6, Agtr2 - angiotensin ii receptor, type 2]
GO:0005216	ion channel activity	0.000145	2.2	10082	190	749	31	[Kcnab1 - potassium voltage-gated channel, shaker-related subfamily, beta member 1, Scn7a - sodium channel, voltage-gated, type vii, alpha, Kcnf1 - potassium voltage-gated channel, subfamily f, member 1, Clca1 - chloride channel calcium activated 1, P2rx6 - purinergic receptor p2x, ligand-gated ion channel, 6, Kcnd1 - potassium voltage-gated channel, shal-related family, member 1, Kcne4 - potassi…
GO:0030545	receptor regulator activity	0.000146	9.69	10082	20	312	6	[Il1rn - interleukin 1 receptor antagonist, Angpt4 - angiopoietin 4, Sfrp2 - secreted frizzled-related protein 2, Lynx1 - ly6/neurotoxin 1, Gas6 - growth arrest specific 6, Cxcl13 - chemokine (c-x-c motif) ligand 13]
GO:0010576	metalloenzyme regulator activity	0.000152	8.82	10082	6	953	5	[Lxn - latexin, Spock1 - sparc/osteonectin, cwcv and kazal-like domains proteoglycan 1, Sfrp2 - secreted frizzled-related protein 2, Timp3 - tissue inhibitor of metalloproteinase 3, Timp2 - tissue inhibitor of metalloproteinase 2]
GO:0001653	peptide receptor activity	0.00018	52.51	10082	36	16	3	[Mc2r - melanocortin 2 receptor, Npy6r - neuropeptide y receptor y6, Agtr2 - angiotensin ii receptor, type 2]
GO:0016712	oxidoreductase activity, acting on paired donors, with incorporation or reduction of molecular oxygen, reduced flavin or flavoprotein as one donor, and incorporation of one atom of oxygen	0.000188	155.11	10082	5	26	2	[Cyp2f2 - cytochrome p450, family 2, subfamily f, polypeptide 2, Cyp4b1 - cytochrome p450, family 4, subfamily b, polypeptide 1]
GO:0048018	receptor agonist activity	0.000191	31.67	10082	5	191	3	[Sfrp2 - secreted frizzled-related protein 2, Gas6 - growth arrest specific 6, Cxcl13 - chemokine (c-x-c motif) ligand 13]
GO:0005200	structural constituent of cytoskeleton	0.000243	5.32	10082	17	891	8	[Tpm1 - tropomyosin 1, alpha, Spnb2 - spectrin beta 2, Plec - plectin, Gfap - glial fibrillary acidic protein, Des - desmin, Tnnt2 - troponin t2, cardiac, Vim - vimentin, Actg1 - actin, gamma, cytoplasmic 1]
GO:0005125	cytokine activity	0.000264	3.53	10082	65	616	14	[Lefty1 - left right determination factor 1, Tnfsf13 - tumor necrosis factor (ligand) superfamily, member 13, Gdf10 - growth differentiation factor 10, Cxcl12 - chemokine (c-x-c motif) ligand 12, Il16 - interleukin 16, Il34 - interleukin 34, Il18 - interleukin 18, Cxcl13 - chemokine (c-x-c motif) ligand 13, Inhba - inhibin beta-a, Grem2 - gremlin 2 homolog, cysteine knot superfamily (xenopus laev…
GO:0004978	corticotropin receptor activity	0.000298	3360.67	10082	1	3	1	[Mc2r - melanocortin 2 receptor]
GO:0004745	retinol dehydrogenase activity	0.000362	7.99	10082	7	901	5	[Adh1 - alcohol dehydrogenase 1 (class i), Rdh5 - retinol dehydrogenase 5, Adh7 - alcohol dehydrogenase 7 (class iv), mu or sigma polypeptide, Rdh9 - retinol dehydrogenase 9, Dhrs9 - dehydrogenase/reductase (sdr family) member 9]
GO:0005198	structural molecule activity	0.000424	2.22	10082	211	580	27	[Tubb3 - tubulin, beta 3, Klhl17 - kelch-like 17 (drosophila), Col11a1 - collagen, type xi, alpha 1, Cldn1 - claudin 1, Col12a1 - collagen, type xii, alpha 1, Eln - elastin, Col14a1 - collagen, type xiv, alpha 1, Des - desmin, Lmna - lamin a, Col16a1 - collagen, type xvi, alpha 1, Hspb6 - heat shock protein, alpha-crystallin-related, b6, Plec - plectin, Thbs2 - thrombospondin 2, Akap12 - a kinase…
GO:0005261	cation channel activity	0.000501	2.47	10082	128	734	23	[Kcnab1 - potassium voltage-gated channel, shaker-related subfamily, beta member 1, Scn7a - sodium channel, voltage-gated, type vii, alpha, Kcnf1 - potassium voltage-gated channel, subfamily f, member 1, P2rx6 - purinergic receptor p2x, ligand-gated ion channel, 6, Kcnd1 - potassium voltage-gated channel, shal-related family, member 1, Kcne4 - potassium voltage-gated channel, isk-related subfamil…
GO:0005021	vascular endothelial growth factor-activated receptor activity	0.000554	10.95	10082	6	614	4	[Nrp1 - neuropilin 1, Pdgfra - platelet derived growth factor receptor, alpha polypeptide, Pdgfrb - platelet derived growth factor receptor, beta polypeptide, Igsf10 - immunoglobulin superfamily, member 10]
GO:0001972	retinoic acid binding	0.000584	22.81	10082	6	221	3	[Ugt1a1 - udp glucuronosyltransferase 1 family, polypeptide a1, Ugt1a9 - udp glucuronosyltransferase 1 family, polypeptide a9, Ugt1a2 - udp glucuronosyltransferase 1 family, polypeptide a2]
GO:0022836	gated channel activity	0.00059	2.26	10082	143	749	24	[Scn7a - sodium channel, voltage-gated, type vii, alpha, Kcnab1 - potassium voltage-gated channel, shaker-related subfamily, beta member 1, Clca1 - chloride channel calcium activated 1, Kcnf1 - potassium voltage-gated channel, subfamily f, member 1, P2rx6 - purinergic receptor p2x, ligand-gated ion channel, 6, Kcnd1 - potassium voltage-gated channel, shal-related family, member 1, Kcne4 - potassi…
GO:0030546	receptor activator activity	0.000706	14.08	10082	15	191	4	[Angpt4 - angiopoietin 4, Sfrp2 - secreted frizzled-related protein 2, Gas6 - growth arrest specific 6, Cxcl13 - chemokine (c-x-c motif) ligand 13]
GO:0070011	peptidase activity, acting on L-amino acid peptides	0.000719	1.73	10082	276	1014	48	[Adamts6 - a disintegrin-like and metallopeptidase (reprolysin type) with thrombospondin type 1 motif, 6, Mmp11 - matrix metallopeptidase 11, Adam5 - a disintegrin and metallopeptidase domain 5, Mmp2 - matrix metallopeptidase 2, Dpep1 - dipeptidase 1 (renal), Cpxm1 - carboxypeptidase x 1 (m14 family), Adamtsl4 - adamts-like 4, Sfrp1 - secreted frizzled-related protein 1, Mmp14 - matrix metallopep…
GO:0001601	peptide YY receptor activity	0.000867	3360.67	10082	3	1	1	[Npy6r - neuropeptide y receptor y6]
GO:0004022	alcohol dehydrogenase (NAD) activity	0.0009	14.68	10082	3	687	3	[Adh1 - alcohol dehydrogenase 1 (class i), Adh7 - alcohol dehydrogenase 7 (class iv), mu or sigma polypeptide, Dhrs9 - dehydrogenase/reductase (sdr family) member 9]
GO:0004031	aldehyde oxidase activity	0.0009	14.68	10082	3	687	3	[Adh7 - alcohol dehydrogenase 7 (class iv), mu or sigma polypeptide, Aox1 - aldehyde oxidase 1, Aox3 - aldehyde oxidase 3]
GO:0016623	oxidoreductase activity, acting on the aldehyde or oxo group of donors, oxygen as acceptor	0.0009	14.68	10082	3	687	3	[Adh7 - alcohol dehydrogenase 7 (class iv), mu or sigma polypeptide, Aox1 - aldehyde oxidase 1, Aox3 - aldehyde oxidase 3]
GO:0008233	peptidase activity	0.000936	1.7	10082	287	1014	49	[Adamts6 - a disintegrin-like and metallopeptidase (reprolysin type) with thrombospondin type 1 motif, 6, Adamtsl4 - adamts-like 4, Pm20d1 - peptidase m20 domain containing 1, Cpxm1 - carboxypeptidase x 1 (m14 family), Dpep1 - dipeptidase 1 (renal), Xpnpep2 - x-prolyl aminopeptidase (aminopeptidase p) 2, membrane-bound, Agbl2 - atp/gtp binding protein-like 2, Adamts10 - a disintegrin-like and met…

## Sheet: downreg genes GOCOMPONENT
GO Term	Description	P-value	Enrichment	N	B	n	b	Genes
GO:0005576	extracellular region	5.16e-73	3.78	10082	573	995	214	[Rspo2 - r-spondin 2 homolog (xenopus laevis), Pm20d1 - peptidase m20 domain containing 1, Ccdc80 - coiled-coil domain containing 80, Omd - osteomodulin, Tsku - tsukushin, Egfl6 - egf-like-domain, multiple 6, C1qtnf1 - c1q and tumor necrosis factor related protein 1, Car11 - carbonic anhydrase 11, Nov - nephroblastoma overexpressed gene, Col16a1 - collagen, type xvi, alpha 1, Mfap2 - microfibrill…
GO:0044421	extracellular region part	5.36e-57	3.63	10082	503	995	180	[F3 - coagulation factor iii, Cpxm1 - carboxypeptidase x 1 (m14 family), Ccdc80 - coiled-coil domain containing 80, Tnfsf13 - tumor necrosis factor (ligand) superfamily, member 13, Omd - osteomodulin, Egfl6 - egf-like-domain, multiple 6, C1qtnf1 - c1q and tumor necrosis factor related protein 1, Fap - fibroblast activation protein, Aqp1 - aquaporin 1, Gas6 - growth arrest specific 6, Nov - nephro…
GO:0031012	extracellular matrix	6.06e-45	5.09	10082	193	995	97	[F3 - coagulation factor iii, Ccdc80 - coiled-coil domain containing 80, Omd - osteomodulin, Egfl6 - egf-like-domain, multiple 6, Nov - nephroblastoma overexpressed gene, Mmp19 - matrix metallopeptidase 19, Col16a1 - collagen, type xvi, alpha 1, Mfap2 - microfibrillar-associated protein 2, Chl1 - cell adhesion molecule with homology to l1cam, Kera - keratocan, Adamtsl2 - adamts-like 2, Epyc - epi…
GO:0005578	proteinaceous extracellular matrix	4.18e-40	5.25	10082	162	995	84	[Gpc4 - glypican 4, Ccdc80 - coiled-coil domain containing 80, Adamtsl4 - adamts-like 4, Eln - elastin, Omd - osteomodulin, Efemp1 - epidermal growth factor-containing fibulin-like extracellular matrix protein 1, Egfl6 - egf-like-domain, multiple 6, Adamts10 - a disintegrin-like and metallopeptidase (reprolysin type) with thrombospondin type 1 motif, 10, Fmod - fibromodulin, Cpz - carboxypeptidas…
GO:0005615	extracellular space	6.07e-33	3.51	10082	327	993	113	[F3 - coagulation factor iii, Cpxm1 - carboxypeptidase x 1 (m14 family), Tnfsf13 - tumor necrosis factor (ligand) superfamily, member 13, Fap - fibroblast activation protein, C1qtnf1 - c1q and tumor necrosis factor related protein 1, Gas6 - growth arrest specific 6, Lgi4 - leucine-rich repeat lgi family, member 4, Nenf - neuron derived neurotrophic factor, Adipoq - adiponectin, c1q and collagen d…
GO:0044420	extracellular matrix part	4.1e-19	4.51	10082	114	961	49	[C1qtnf7 - c1q and tumor necrosis factor related protein 7, Ccdc80 - coiled-coil domain containing 80, Egfl6 - egf-like-domain, multiple 6, C1qtnf1 - c1q and tumor necrosis factor related protein 1, Col28a1 - collagen, type xxviii, alpha 1, Col16a1 - collagen, type xvi, alpha 1, Mfap2 - microfibrillar-associated protein 2, Col6a6 - collagen, type vi, alpha 6, Thbs2 - thrombospondin 2, Adipoq - ad…
GO:0005581	collagen	7.93e-16	6.08	10082	50	961	29	[Col10a1 - collagen, type x, alpha 1, C1qtnf7 - c1q and tumor necrosis factor related protein 7, Col11a1 - collagen, type xi, alpha 1, Col12a1 - collagen, type xii, alpha 1, Col14a1 - collagen, type xiv, alpha 1, Emilin1 - elastin microfibril interfacer 1, C1qtnf1 - c1q and tumor necrosis factor related protein 1, Col28a1 - collagen, type xxviii, alpha 1, Lox - lysyl oxidase, Col16a1 - collagen, …
GO:0005886	plasma membrane	1.3e-12	1.64	10082	1454	846	200	[Psd3 - pleckstrin and sec7 domain containing 3, Smad3 - mad homolog 3 (drosophila), Pcdhb22 - protocadherin beta 22, Pcdhb21 - protocadherin beta 21, Camk2a - calcium/calmodulin-dependent protein kinase ii alpha, Gpr30 - g protein-coupled receptor 30, Pgm5 - phosphoglucomutase 5, Pcdhb15 - protocadherin beta 15, Pcdhb16 - protocadherin beta 16, Pcdhb13 - protocadherin beta 13, Rgs4 - regulator o…
GO:0005583	fibrillar collagen	4.09e-07	9.76	10082	10	826	8	[Col27a1 - collagen, type xxvii, alpha 1, Lum - lumican, Col11a1 - collagen, type xi, alpha 1, Col5a2 - collagen, type v, alpha 2, Col5a1 - collagen, type v, alpha 1, Col1a1 - collagen, type i, alpha 1, Col1a2 - collagen, type i, alpha 2, Col3a1 - collagen, type iii, alpha 1]
GO:0044459	plasma membrane part	6.6e-07	1.74	10082	692	789	94	[Gpc4 - glypican 4, Clca1 - chloride channel calcium activated 1, Cd200r3 - cd200 receptor 3, Tnfsf13 - tumor necrosis factor (ligand) superfamily, member 13, Cldn1 - claudin 1, Tnfrsf18 - tumor necrosis factor receptor superfamily, member 18, Flot1 - flotillin 1, Dlc1 - deleted in liver cancer 1, Agtr1a - angiotensin ii receptor, type 1a, Gng8 - guanine nucleotide binding protein (g protein), ga…
GO:0030054	cell junction	8.55e-07	1.97	10082	406	805	64	[Psd3 - pleckstrin and sec7 domain containing 3, Cldn1 - claudin 1, Dlc1 - deleted in liver cancer 1, Camk2a - calcium/calmodulin-dependent protein kinase ii alpha, Pgm5 - phosphoglucomutase 5, Synpo - synaptopodin, Syn3 - synapsin iii, Zyx - zyxin, Ptk7 - ptk7 protein tyrosine kinase 7, Syt11 - synaptotagmin xi, Fblim1 - filamin binding lim protein 1, Fap - fibroblast activation protein, Aqp4 - …
GO:0031224	intrinsic to membrane	1.24e-06	1.31	10082	2214	1004	289	[F3 - coagulation factor iii, Pqlc3 - pq loop repeat containing, Cd200r3 - cd200 receptor 3, Csgalnact1 - chondroitin sulfate n-acetylgalactosaminyltransferase 1, Olfr456 - olfactory receptor 456, Dse - dermatan sulfate epimerase, Pcdhb22 - protocadherin beta 22, Pcdhb21 - protocadherin beta 21, Tmem100 - transmembrane protein 100, Gpr30 - g protein-coupled receptor 30, F2r - coagulation factor i…
GO:0032432	actin filament bundle	1.51e-06	4.11	10082	41	1017	17	[Mylk - myosin, light polypeptide kinase, Micall2 - mical-like 2, Tmsb15b2 - thymosin beta 15b2, Dlc1 - deleted in liver cancer 1, Pdlim2 - pdz and lim domain 2, Acta1 - actin, alpha 1, skeletal muscle, Pgm5 - phosphoglucomutase 5, Synpo - synaptopodin, Myh11 - myosin, heavy polypeptide 11, smooth muscle, Tpm1 - tropomyosin 1, alpha, Palld - palladin, cytoskeletal associated protein, Myh9 - myosi…
GO:0044449	contractile fiber part	2.84e-06	3.29	10082	66	1020	22	[Mmp2 - matrix metallopeptidase 2, Fhl2 - four and a half lim domains 2, Syne1 - synaptic nuclear envelope 1, Synpo2 - synaptopodin 2, Ankrd1 - ankyrin repeat domain 1 (cardiac muscle), Jph2 - junctophilin 2, Actg1 - actin, gamma, cytoplasmic 1, Pgm5 - phosphoglucomutase 5, Acta1 - actin, alpha 1, skeletal muscle, Myh11 - myosin, heavy polypeptide 11, smooth muscle, Tpm1 - tropomyosin 1, alpha, M…
GO:0001725	stress fiber	3.93e-06	4.07	10082	39	1017	16	[Mylk - myosin, light polypeptide kinase, Tmsb15b2 - thymosin beta 15b2, Dlc1 - deleted in liver cancer 1, Pdlim2 - pdz and lim domain 2, Pgm5 - phosphoglucomutase 5, Acta1 - actin, alpha 1, skeletal muscle, Synpo - synaptopodin, Myh11 - myosin, heavy polypeptide 11, smooth muscle, Tpm1 - tropomyosin 1, alpha, Palld - palladin, cytoskeletal associated protein, Myh9 - myosin, heavy polypeptide 9, …
GO:0016021	integral to membrane	1.05e-05	1.29	10082	2158	1003	277	[F3 - coagulation factor iii, Pqlc3 - pq loop repeat containing, Cd200r3 - cd200 receptor 3, Csgalnact1 - chondroitin sulfate n-acetylgalactosaminyltransferase 1, Dse - dermatan sulfate epimerase, Olfr456 - olfactory receptor 456, Pcdhb22 - protocadherin beta 22, Pcdhb21 - protocadherin beta 21, Tmem100 - transmembrane protein 100, Gpr30 - g protein-coupled receptor 30, F2r - coagulation factor i…
GO:0005887	integral to plasma membrane	1.36e-05	2.36	10082	191	760	34	[Ugt1a1 - udp glucuronosyltransferase 1 family, polypeptide a1, Clca1 - chloride channel calcium activated 1, Cdon - cell adhesion molecule-related/down-regulated by oncogenes, P2rx6 - purinergic receptor p2x, ligand-gated ion channel, 6, Lrp1 - low density lipoprotein receptor-related protein 1, Tnfrsf18 - tumor necrosis factor receptor superfamily, member 18, Kcnj10 - potassium inwardly-rectify…
GO:0031226	intrinsic to plasma membrane	1.63e-05	2.27	10082	210	760	36	[Ugt1a1 - udp glucuronosyltransferase 1 family, polypeptide a1, Clca1 - chloride channel calcium activated 1, Cdon - cell adhesion molecule-related/down-regulated by oncogenes, P2rx6 - purinergic receptor p2x, ligand-gated ion channel, 6, Lrp1 - low density lipoprotein receptor-related protein 1, Tnfrsf18 - tumor necrosis factor receptor superfamily, member 18, Kcnj10 - potassium inwardly-rectify…
GO:0042383	sarcolemma	2.29e-05	4.21	10082	45	745	14	[Plec - plectin, Atp1a2 - atpase, na+/k+ transporting, alpha 2 polypeptide, Pgm5 - phosphoglucomutase 5, Bgn - biglycan, Sspn - sarcospan, Dysf - dysferlin, Col6a3 - collagen, type vi, alpha 3, Col6a2 - collagen, type vi, alpha 2, Kcnj8 - potassium inwardly-rectifying channel, subfamily j, member 8, Col6a1 - collagen, type vi, alpha 1, Anxa2 - annexin a2, Des - desmin, Aqp1 - aquaporin 1, Aqp4 - …
GO:0005604	basement membrane	2.63e-05	3.36	10082	58	930	18	[Runx1 - runt related transcription factor 1, Ccdc80 - coiled-coil domain containing 80, Thbs2 - thrombospondin 2, Lamb1 - laminin b1, Lama4 - laminin, alpha 4, Egfl6 - egf-like-domain, multiple 6, Fbn1 - fibrillin 1, Adamts1 - a disintegrin-like and metallopeptidase (reprolysin type) with thrombospondin type 1 motif, 1, Col8a1 - collagen, type viii, alpha 1, Col28a1 - collagen, type xxviii, alph…
GO:0044425	membrane part	4.77e-05	1.24	10082	2658	1004	327	[F3 - coagulation factor iii, Pqlc3 - pq loop repeat containing, Cd200r3 - cd200 receptor 3, Csgalnact1 - chondroitin sulfate n-acetylgalactosaminyltransferase 1, Olfr456 - olfactory receptor 456, Dse - dermatan sulfate epimerase, Pcdhb22 - protocadherin beta 22, Pcdhb21 - protocadherin beta 21, Tmem100 - transmembrane protein 100, Gpr30 - g protein-coupled receptor 30, Pgm5 - phosphoglucomutase …
GO:0042641	actomyosin	4.98e-05	3.45	10082	46	1017	16	[Mylk - myosin, light polypeptide kinase, Tmsb15b2 - thymosin beta 15b2, Dlc1 - deleted in liver cancer 1, Pdlim2 - pdz and lim domain 2, Pgm5 - phosphoglucomutase 5, Acta1 - actin, alpha 1, skeletal muscle, Synpo - synaptopodin, Myh11 - myosin, heavy polypeptide 11, smooth muscle, Tpm1 - tropomyosin 1, alpha, Palld - palladin, cytoskeletal associated protein, Myh9 - myosin, heavy polypeptide 9, …
GO:0043292	contractile fiber	5.68e-05	4.53	10082	24	1020	11	[Myh11 - myosin, heavy polypeptide 11, smooth muscle, Tpm1 - tropomyosin 1, alpha, Myh2 - myosin, heavy polypeptide 2, skeletal muscle, adult, Arhgef25 - rho guanine nucleotide exchange factor (gef) 25, Plec - plectin, Acta2 - actin, alpha 2, smooth muscle, aorta, Kcnj8 - potassium inwardly-rectifying channel, subfamily j, member 8, Ankrd1 - ankyrin repeat domain 1 (cardiac muscle), Des - desmin,…
GO:0005614	interstitial matrix	0.000109	8.91	10082	12	566	6	[Igf1 - insulin-like growth factor 1, Kazald1 - kazal-type serine peptidase inhibitor domain 1, Mamdc2 - mam domain containing 2, Ccdc80 - coiled-coil domain containing 80, Adamtsl4 - adamts-like 4, Abi3bp - abi gene family, member 3 (nesh) binding protein]
GO:0043005	neuron projection	0.000196	1.76	10082	326	951	54	[Palmd - palmdelphin, Lpar1 - lysophosphatidic acid receptor 1, Tubb3 - tubulin, beta 3, Agtr1a - angiotensin ii receptor, type 1a, Camk2a - calcium/calmodulin-dependent protein kinase ii alpha, Synpo - synaptopodin, Fam5c - family with sequence similarity 5, member c, Ak1 - adenylate kinase 1, P2rx3 - purinergic receptor p2x, ligand-gated ion channel, 3, Aqp1 - aquaporin 1, Nov - nephroblastoma …
GO:0015629	actin cytoskeleton	0.000223	2.53	10082	90	1020	23	[Afap1 - actin filament associated protein 1, Ablim1 - actin-binding lim protein 1, Dapk1 - death associated protein kinase 1, Fhl2 - four and a half lim domains 2, Klhl17 - kelch-like 17 (drosophila), Bbox1 - butyrobetaine (gamma), 2-oxoglutarate dioxygenase 1 (gamma-butyrobetaine hydroxylase), Cdc42ep3 - cdc42 effector protein (rho gtpase binding) 3, Flna - filamin, alpha, Pdlim2 - pdz and lim …
GO:0005924	cell-substrate adherens junction	0.000284	2.99	10082	68	842	17	[Tns1 - tensin 1, Lpp - lim domain containing preferred translocation partner in lipoma, Fes - feline sarcoma oncogene, Afap1 - actin filament associated protein 1, Plec - plectin, Fhl2 - four and a half lim domains 2, Dlc1 - deleted in liver cancer 1, Lims2 - lim and senescent cell antigen like domains 2, Pdlim2 - pdz and lim domain 2, Pgm5 - phosphoglucomutase 5, Tgfb1i1 - transforming growth f…
GO:0032982	myosin filament	0.000302	117.23	10082	4	43	2	[Myh2 - myosin, heavy polypeptide 2, skeletal muscle, adult, Myh8 - myosin, heavy polypeptide 8, skeletal muscle, perinatal]
GO:0042995	cell projection	0.000322	1.52	10082	622	951	89	[Palmd - palmdelphin, Lpar1 - lysophosphatidic acid receptor 1, Dpep1 - dipeptidase 1 (renal), Tubb3 - tubulin, beta 3, Agtr1a - angiotensin ii receptor, type 1a, Camk2a - calcium/calmodulin-dependent protein kinase ii alpha, Dync2li1 - dynein cytoplasmic 2 light intermediate chain 1, Synpo - synaptopodin, Fam5c - family with sequence similarity 5, member c, Fap - fibroblast activation protein, D…
GO:0030016	myofibril	0.000408	5.66	10082	14	891	7	[Tpm1 - tropomyosin 1, alpha, Myh2 - myosin, heavy polypeptide 2, skeletal muscle, adult, Arhgef25 - rho guanine nucleotide exchange factor (gef) 25, Kcnj8 - potassium inwardly-rectifying channel, subfamily j, member 8, Ankrd1 - ankyrin repeat domain 1 (cardiac muscle), Tnnt2 - troponin t2, cardiac, Actg1 - actin, gamma, cytoplasmic 1]
GO:0009986	cell surface	0.000427	1.92	10082	205	947	37	[Lpl - lipoprotein lipase, Rspo2 - r-spondin 2 homolog (xenopus laevis), F3 - coagulation factor iii, Cdon - cell adhesion molecule-related/down-regulated by oncogenes, Lpar1 - lysophosphatidic acid receptor 1, Sfrp1 - secreted frizzled-related protein 1, Wisp2 - wnt1 inducible signaling pathway protein 2, Srpx - sushi-repeat-containing protein, Pdlim2 - pdz and lim domain 2, Cd34 - cd34 antigen,…
GO:0030055	cell-substrate junction	0.000549	2.87	10082	71	842	17	[Tns1 - tensin 1, Lpp - lim domain containing preferred translocation partner in lipoma, Fes - feline sarcoma oncogene, Afap1 - actin filament associated protein 1, Plec - plectin, Fhl2 - four and a half lim domains 2, Dlc1 - deleted in liver cancer 1, Lims2 - lim and senescent cell antigen like domains 2, Pdlim2 - pdz and lim domain 2, Pgm5 - phosphoglucomutase 5, Tgfb1i1 - transforming growth f…
GO:0016020	membrane	0.000609	1.19	10082	3424	851	343	[F3 - coagulation factor iii, Marcks - myristoylated alanine rich protein kinase c substrate, Pqlc3 - pq loop repeat containing, Cd200r3 - cd200 receptor 3, Csgalnact1 - chondroitin sulfate n-acetylgalactosaminyltransferase 1, Cyp2f2 - cytochrome p450, family 2, subfamily f, polypeptide 2, Psd3 - pleckstrin and sec7 domain containing 3, Pcdhb22 - protocadherin beta 22, Smad3 - mad homolog 3 (dros…
GO:0005925	focal adhesion	0.000704	2.9	10082	66	842	16	[Tns1 - tensin 1, Lpp - lim domain containing preferred translocation partner in lipoma, Fes - feline sarcoma oncogene, Afap1 - actin filament associated protein 1, Plec - plectin, Fhl2 - four and a half lim domains 2, Dlc1 - deleted in liver cancer 1, Lims2 - lim and senescent cell antigen like domains 2, Pdlim2 - pdz and lim domain 2, Pgm5 - phosphoglucomutase 5, Tgfb1i1 - transforming growth f…

## Sheet: upreg genes GOPROCESS
GO Term	Description	P-value	Enrichment	N	B	n	b	Genes
GO:0032501	multicellular organismal process	3e-14	1.74	10082	1200	915	189	[Boll - bol, boule-like (drosophila), Areg - amphiregulin, Kit - kit oncogene, Npr1 - natriuretic peptide receptor 1, Gbx2 - gastrulation brain homeobox 2, Hoxd13 - homeobox d13, Tcfap2c - transcription factor ap-2, gamma, Tub - tubby candidate gene, Camk2b - calcium/calmodulin-dependent protein kinase ii, beta, Myo1a - myosin ia, Tcf15 - transcription factor 15, Prox1 - prospero-related homeobox…
GO:0030154	cell differentiation	1.41e-11	1.87	10082	749	915	127	[Calcr - calcitonin receptor, Kit - kit oncogene, Ptk6 - ptk6 protein tyrosine kinase 6, Boll - bol, boule-like (drosophila), Tcf7 - transcription factor 7, t-cell specific, Camk2b - calcium/calmodulin-dependent protein kinase ii, beta, Tcfap2c - transcription factor ap-2, gamma, Prox1 - prospero-related homeobox 1, Gata2 - gata binding protein 2, Dab1 - disabled homolog 1 (drosophila), Socs1 - s…
GO:0051239	regulation of multicellular organismal process	2.13e-11	1.68	10082	989	1023	169	[Calcr - calcitonin receptor, Kl - klotho, Ptk6 - ptk6 protein tyrosine kinase 6, Areg - amphiregulin, Kit - kit oncogene, Nat8l - n-acetyltransferase 8-like, Tnfrsf13c - tumor necrosis factor receptor superfamily, member 13c, Zan - zonadhesin, Kcnc4 - potassium voltage gated channel, shaw-related subfamily, member 4, Nppc - natriuretic peptide type c, Hoxd13 - homeobox d13, Chn1 - chimerin (chim…
GO:0034765	regulation of ion transmembrane transport	2.92e-11	3.65	10082	103	965	36	[Scn5a - sodium channel, voltage-gated, type v, alpha, Clic5 - chloride intracellular channel 5, Scn4b - sodium channel, type iv, beta, Jph3 - junctophilin 3, Kcnc4 - potassium voltage gated channel, shaw-related subfamily, member 4, Scn8a - sodium channel, voltage-gated, type viii, alpha, Scn11a - sodium channel, voltage-gated, type xi, alpha, Kcnh1 - potassium voltage-gated channel, subfamily h…
GO:0007186	G-protein coupled receptor signaling pathway	5.18e-11	2.55	10082	248	958	60	[Olfr56 - olfactory receptor 56, Calcr - calcitonin receptor, Npy - neuropeptide y, Areg - amphiregulin, Gabra5 - gamma-aminobutyric acid (gaba) a receptor, subunit alpha 5, Gng4 - guanine nucleotide binding protein (g protein), gamma 4, Tub - tubby candidate gene, Gpr37 - g protein-coupled receptor 37, Pgr15l - g protein-coupled receptor 15-like, Nos2 - nitric oxide synthase 2, inducible, Oprd1 …
GO:0006811	ion transport	7.07e-11	2.1	10082	423	997	88	[Clic5 - chloride intracellular channel 5, Slc30a10 - solute carrier family 30, member 10, Kcnc4 - potassium voltage gated channel, shaw-related subfamily, member 4, Cnnm1 - cyclin m1, Gabra5 - gamma-aminobutyric acid (gaba) a receptor, subunit alpha 5, Scn11a - sodium channel, voltage-gated, type xi, alpha, Slc5a10 - solute carrier family 5 (sodium/glucose cotransporter), member 10, Kcng1 - pota…
GO:0030001	metal ion transport	8.03e-11	2.46	10082	253	1022	63	[Slc30a10 - solute carrier family 30, member 10, Kcnc4 - potassium voltage gated channel, shaw-related subfamily, member 4, Scn11a - sodium channel, voltage-gated, type xi, alpha, Slc5a10 - solute carrier family 5 (sodium/glucose cotransporter), member 10, Kcng1 - potassium voltage-gated channel, subfamily g, member 1, Camk2b - calcium/calmodulin-dependent protein kinase ii, beta, Slc8a3 - solute…
GO:0030182	neuron differentiation	1.18e-10	3.58	10082	103	958	35	[Dll1 - delta-like 1 (drosophila), Lef1 - lymphoid enhancer binding factor 1, Mcoln3 - mucolipin 3, Ntrk1 - neurotrophic tyrosine kinase, receptor, type 1, Ascl1 - achaete-scute complex homolog 1 (drosophila), Atp2b2 - atpase, ca++ transporting, plasma membrane 2, Foxa2 - forkhead box a2, Gata2 - gata binding protein 2, Gata3 - gata binding protein 3, Tlx3 - t-cell leukemia, homeobox 3, Wnt3a - w…
GO:0043269	regulation of ion transport	3.15e-10	2.87	10082	164	965	45	[Tacr2 - tachykinin receptor 2, Scn5a - sodium channel, voltage-gated, type v, alpha, Lpar3 - lysophosphatidic acid receptor 3, Clic5 - chloride intracellular channel 5, Scn4b - sodium channel, type iv, beta, P2ry1 - purinergic receptor p2y, g-protein coupled 1, Jph3 - junctophilin 3, Scn8a - sodium channel, voltage-gated, type viii, alpha, Kcnc4 - potassium voltage gated channel, shaw-related su…
GO:0003008	system process	3.89e-10	2.12	10082	379	1002	80	[Tnnc2 - troponin c2, fast, Olfr56 - olfactory receptor 56, Clic5 - chloride intracellular channel 5, Jph3 - junctophilin 3, Kit - kit oncogene, Gabra5 - gamma-aminobutyric acid (gaba) a receptor, subunit alpha 5, Nppc - natriuretic peptide type c, Npr1 - natriuretic peptide receptor 1, Lef1 - lymphoid enhancer binding factor 1, Amph - amphiphysin, Camk2b - calcium/calmodulin-dependent protein ki…
GO:0034220	ion transmembrane transport	8.62e-10	2.59	10082	199	997	51	[Kcnc4 - potassium voltage gated channel, shaw-related subfamily, member 4, Kcng1 - potassium voltage-gated channel, subfamily g, member 1, Slc8a3 - solute carrier family 8 (sodium/calcium exchanger), member 3, Kcnq5 - potassium voltage-gated channel, subfamily q, member 5, Cacna1i - calcium channel, voltage-dependent, alpha 1i subunit, Slc9a7 - solute carrier family 9 (sodium/hydrogen exchanger)…
GO:0048869	cellular developmental process	8.82e-10	1.65	10082	1042	915	156	[Calcr - calcitonin receptor, Ptk6 - ptk6 protein tyrosine kinase 6, Boll - bol, boule-like (drosophila), Kit - kit oncogene, Tcf7 - transcription factor 7, t-cell specific, Tcfap2c - transcription factor ap-2, gamma, Camk2b - calcium/calmodulin-dependent protein kinase ii, beta, Prox1 - prospero-related homeobox 1, Grk1 - g protein-coupled receptor kinase 1, Gata2 - gata binding protein 2, Dab1 …
GO:0006812	cation transport	1.85e-09	2.19	10082	318	997	69	[Slc30a10 - solute carrier family 30, member 10, Kcnc4 - potassium voltage gated channel, shaw-related subfamily, member 4, Scn11a - sodium channel, voltage-gated, type xi, alpha, Slc5a10 - solute carrier family 5 (sodium/glucose cotransporter), member 10, Kcng1 - potassium voltage-gated channel, subfamily g, member 1, Camk2b - calcium/calmodulin-dependent protein kinase ii, beta, Slc8a3 - solute…
GO:0023052	signaling	2.12e-09	3.42	10082	159	611	33	[Dll1 - delta-like 1 (drosophila), Npy - neuropeptide y, Gabra5 - gamma-aminobutyric acid (gaba) a receptor, subunit alpha 5, Chrnb4 - cholinergic receptor, nicotinic, beta polypeptide 4, Spnb4 - spectrin beta 4, Celsr1 - cadherin, egf lag seven-pass g-type receptor 1 (flamingo homolog, drosophila), Foxa1 - forkhead box a1, Pdgfb - platelet derived growth factor, b polypeptide, Gata4 - gata bindi…
GO:2000026	regulation of multicellular organismal development	2.45e-09	1.83	10082	657	916	109	[Kl - klotho, Ptk6 - ptk6 protein tyrosine kinase 6, Kit - kit oncogene, Hoxd13 - homeobox d13, Tcfap2c - transcription factor ap-2, gamma, Camk2b - calcium/calmodulin-dependent protein kinase ii, beta, Prox1 - prospero-related homeobox 1, Dab1 - disabled homolog 1 (drosophila), Gata2 - gata binding protein 2, Gata3 - gata binding protein 3, Gata4 - gata binding protein 4, Pdgfb - platelet derive…
GO:0048856	anatomical structure development	2.82e-09	1.81	10082	1095	571	112	[Areg - amphiregulin, Kit - kit oncogene, Gbx2 - gastrulation brain homeobox 2, Hoxd13 - homeobox d13, Tcf7 - transcription factor 7, t-cell specific, Camk2b - calcium/calmodulin-dependent protein kinase ii, beta, Tcfap2c - transcription factor ap-2, gamma, Tcf15 - transcription factor 15, Pdgfb - platelet derived growth factor, b polypeptide, Gata4 - gata binding protein 4, Hnf1b - hnf1 homeobox…
GO:0003002	regionalization	5.05e-09	3.5	10082	141	653	32	[Dll3 - delta-like 3 (drosophila), Dll1 - delta-like 1 (drosophila), Cdx2 - caudal type homeobox 2, Hoxd13 - homeobox d13, Lef1 - lymphoid enhancer binding factor 1, Fezf2 - fez family zinc finger 2, Tcf15 - transcription factor 15, Foxa2 - forkhead box a2, Celsr1 - cadherin, egf lag seven-pass g-type receptor 1 (flamingo homolog, drosophila), Gata4 - gata binding protein 4, Bmp2 - bone morphogen…
GO:0007275	multicellular organismal development	6.45e-09	2.27	10082	491	569	63	[Boll - bol, boule-like (drosophila), Hoxd13 - homeobox d13, Lefty2 - left-right determination factor 2, Fezf2 - fez family zinc finger 2, Tcf15 - transcription factor 15, Unc5a - unc-5 homolog a (c. elegans), Pdgfb - platelet derived growth factor, b polypeptide, Foxg1 - forkhead box g1, Msx3 - homeobox, msh-like 3, Foxd3 - forkhead box d3, Cited1 - cbp/p300-interacting transactivator with glu/a…
GO:0032502	developmental process	7.07e-09	1.62	10082	1866	476	143	[Rsph4a - radial spoke head 4 homolog a (chlamydomonas), Kl - klotho, Calcr - calcitonin receptor, Boll - bol, boule-like (drosophila), Kit - kit oncogene, Ptk6 - ptk6 protein tyrosine kinase 6, Areg - amphiregulin, Gbx2 - gastrulation brain homeobox 2, Hoxd13 - homeobox d13, Camk2b - calcium/calmodulin-dependent protein kinase ii, beta, Tcfap2c - transcription factor ap-2, gamma, Grk1 - g protei…
GO:0071805	potassium ion transmembrane transport	8.15e-09	4.75	10082	44	965	20	[Kcne3 - potassium voltage-gated channel, isk-related subfamily, gene 3, Kcnc2 - potassium voltage gated channel, shaw-related subfamily, member 2, Kcng3 - potassium voltage-gated channel, subfamily g, member 3, Kcnc4 - potassium voltage gated channel, shaw-related subfamily, member 4, Kcnq3 - potassium voltage-gated channel, subfamily q, member 3, Kcnh1 - potassium voltage-gated channel, subfami…
GO:0071804	cellular potassium ion transport	8.15e-09	4.75	10082	44	965	20	[Kcne3 - potassium voltage-gated channel, isk-related subfamily, gene 3, Kcnc2 - potassium voltage gated channel, shaw-related subfamily, member 2, Kcng3 - potassium voltage-gated channel, subfamily g, member 3, Kcnc4 - potassium voltage gated channel, shaw-related subfamily, member 4, Kcnq3 - potassium voltage-gated channel, subfamily q, member 3, Kcnh1 - potassium voltage-gated channel, subfami…
GO:0007389	pattern specification process	1.02e-08	2.81	10082	225	653	41	[Dll3 - delta-like 3 (drosophila), Dll1 - delta-like 1 (drosophila), Cdx2 - caudal type homeobox 2, Lef1 - lymphoid enhancer binding factor 1, Hoxd13 - homeobox d13, Gbx2 - gastrulation brain homeobox 2, Fezf2 - fez family zinc finger 2, Ascl1 - achaete-scute complex homolog 1 (drosophila), Tcf15 - transcription factor 15, Foxa2 - forkhead box a2, Bmp7 - bone morphogenetic protein 7, Foxa1 - fork…
GO:0007267	cell-cell signaling	1.02e-08	2.82	10082	153	910	39	[Dll1 - delta-like 1 (drosophila), Npy - neuropeptide y, Gabra5 - gamma-aminobutyric acid (gaba) a receptor, subunit alpha 5, Chrnb4 - cholinergic receptor, nicotinic, beta polypeptide 4, Foxa1 - forkhead box a1, Celsr1 - cadherin, egf lag seven-pass g-type receptor 1 (flamingo homolog, drosophila), Wnt10b - wingless related mmtv integration site 10b, Gata3 - gata binding protein 3, Pdgfb - plate…
GO:0048598	embryonic morphogenesis	1.92e-08	3.08	10082	224	512	35	[Sall4 - sal-like 4 (drosophila), Gbx2 - gastrulation brain homeobox 2, Hoxd13 - homeobox d13, Spint1 - serine protease inhibitor, kunitz type 1, Bmp7 - bone morphogenetic protein 7, Celsr1 - cadherin, egf lag seven-pass g-type receptor 1 (flamingo homolog, drosophila), Gata4 - gata binding protein 4, Hmx3 - h6 homeobox 3, Fgf3 - fibroblast growth factor 3, Otop1 - otopetrin 1, Hnf1b - hnf1 homeo…
GO:0009653	anatomical structure morphogenesis	2.91e-08	1.94	10082	693	631	84	[Areg - amphiregulin, Gbx2 - gastrulation brain homeobox 2, Hoxd13 - homeobox d13, Lef1 - lymphoid enhancer binding factor 1, Tcf7 - transcription factor 7, t-cell specific, Tcfap2c - transcription factor ap-2, gamma, Slitrk4 - slit and ntrk-like family, member 4, Grk1 - g protein-coupled receptor kinase 1, Dmrt1 - doublesex and mab-3 related transcription factor 1, Tcf15 - transcription factor 1…
GO:0048731	system development	3.12e-08	2.03	10082	350	1023	72	[Lef1 - lymphoid enhancer binding factor 1, Hoxd13 - homeobox d13, Gbx2 - gastrulation brain homeobox 2, Chn1 - chimerin (chimaerin) 1, Grip1 - glutamate receptor interacting protein 1, Fezf2 - fez family zinc finger 2, Camk2b - calcium/calmodulin-dependent protein kinase ii, beta, Fzd10 - frizzled homolog 10 (drosophila), Dab1 - disabled homolog 1 (drosophila), Gata2 - gata binding protein 2, Ga…
GO:0050767	regulation of neurogenesis	4.13e-08	3.47	10082	271	311	29	[Dll3 - delta-like 3 (drosophila), Ptk6 - ptk6 protein tyrosine kinase 6, Kit - kit oncogene, Ntrk1 - neurotrophic tyrosine kinase, receptor, type 1, Fezf2 - fez family zinc finger 2, Camk2b - calcium/calmodulin-dependent protein kinase ii, beta, Vwc2 - von willebrand factor c domain containing 2, Foxa2 - forkhead box a2, Bmp7 - bone morphogenetic protein 7, Foxa1 - forkhead box a1, Dll4 - delta-…
GO:0045666	positive regulation of neuron differentiation	4.15e-08	10.49	10082	39	271	11	[Foxa2 - forkhead box a2, Foxa1 - forkhead box a1, Bmp7 - bone morphogenetic protein 7, Fezf1 - fez family zinc finger 1, Neurog2 - neurogenin 2, Atoh1 - atonal homolog 1 (drosophila), Adra2c - adrenergic receptor, alpha 2c, Ccl5 - chemokine (c-c motif) ligand 5, Fezf2 - fez family zinc finger 2, Vwc2 - von willebrand factor c domain containing 2, Adra2b - adrenergic receptor, alpha 2b]
GO:0009952	anterior/posterior pattern specification	5.72e-08	3.82	10082	101	653	25	[Dll3 - delta-like 3 (drosophila), Dll1 - delta-like 1 (drosophila), Cdx2 - caudal type homeobox 2, Hoxd13 - homeobox d13, Lef1 - lymphoid enhancer binding factor 1, Fezf2 - fez family zinc finger 2, Tcf15 - transcription factor 15, Foxa2 - forkhead box a2, Celsr1 - cadherin, egf lag seven-pass g-type receptor 1 (flamingo homolog, drosophila), Gata4 - gata binding protein 4, Hnf1b - hnf1 homeobox…
GO:0051960	regulation of nervous system development	6.04e-08	2.24	10082	294	858	56	[Ptk6 - ptk6 protein tyrosine kinase 6, Kit - kit oncogene, Fezf2 - fez family zinc finger 2, Camk2b - calcium/calmodulin-dependent protein kinase ii, beta, Dab1 - disabled homolog 1 (drosophila), Ache - acetylcholinesterase, Tlx3 - t-cell leukemia, homeobox 3, Foxg1 - forkhead box g1, Sox11 - sry-box containing gene 11, Eomes - eomesodermin homolog (xenopus laevis), Grhl3 - grainyhead-like 3 (dr…
GO:0009888	tissue development	6.24e-08	2.66	10082	276	562	41	[Dll3 - delta-like 3 (drosophila), Nr5a1 - nuclear receptor subfamily 5, group a, member 1, Irf6 - interferon regulatory factor 6, Sall4 - sal-like 4 (drosophila), Tcfap2c - transcription factor ap-2, gamma, Pthlh - parathyroid hormone-like peptide, Tcf15 - transcription factor 15, Foxa2 - forkhead box a2, Bmp7 - bone morphogenetic protein 7, Duox2 - dual oxidase 2, Celsr1 - cadherin, egf lag sev…
GO:0050877	neurological system process	6.93e-08	2.19	10082	264	993	57	[Olfr56 - olfactory receptor 56, Clic5 - chloride intracellular channel 5, Jph3 - junctophilin 3, Kit - kit oncogene, Gabra5 - gamma-aminobutyric acid (gaba) a receptor, subunit alpha 5, Lef1 - lymphoid enhancer binding factor 1, Amph - amphiphysin, Camk2b - calcium/calmodulin-dependent protein kinase ii, beta, Tub - tubby candidate gene, Myo1a - myosin ia, Tcf15 - transcription factor 15, Tlx3 -…
GO:0048665	neuron fate specification	7.78e-08	11.01	10082	9	814	8	[Foxa2 - forkhead box a2, Pou4f1 - pou domain, class 4, transcription factor 1, Foxa1 - forkhead box a1, Mnx1 - motor neuron and pancreas homeobox 1, Tlx3 - t-cell leukemia, homeobox 3, Atoh1 - atonal homolog 1 (drosophila), Isl1 - isl1 transcription factor, lim/homeodomain, Ascl1 - achaete-scute complex homolog 1 (drosophila)]
GO:0045595	regulation of cell differentiation	1.22e-07	1.74	10082	578	1023	102	[Areg - amphiregulin, Ptk6 - ptk6 protein tyrosine kinase 6, Kit - kit oncogene, Abcg1 - atp-binding cassette, sub-family g (white), member 1, Nppc - natriuretic peptide type c, Chn1 - chimerin (chimaerin) 1, Camk2b - calcium/calmodulin-dependent protein kinase ii, beta, Tcfap2c - transcription factor ap-2, gamma, Prox1 - prospero-related homeobox 1, Dab1 - disabled homolog 1 (drosophila), Gata2 …
GO:0015672	monovalent inorganic cation transport	1.46e-07	2.53	10082	156	1022	40	[Scn5a - sodium channel, voltage-gated, type v, alpha, Scn4b - sodium channel, type iv, beta, Slc2a4 - solute carrier family 2 (facilitated glucose transporter), member 4, Kcnc4 - potassium voltage gated channel, shaw-related subfamily, member 4, Scn8a - sodium channel, voltage-gated, type viii, alpha, Scn11a - sodium channel, voltage-gated, type xi, alpha, Kcnh1 - potassium voltage-gated channel…
GO:0006935	chemotaxis	1.49e-07	2.97	10082	172	631	32	[Kit - kit oncogene, Ephb1 - eph receptor b1, Lef1 - lymphoid enhancer binding factor 1, Gbx2 - gastrulation brain homeobox 2, Ntrk1 - neurotrophic tyrosine kinase, receptor, type 1, Fezf2 - fez family zinc finger 2, Unc5a - unc-5 homolog a (c. elegans), Bmp7 - bone morphogenetic protein 7, Pdgfb - platelet derived growth factor, b polypeptide, Prok2 - prokineticin 2, Wnt3a - wingless-related mmt…
GO:0042330	taxis	1.66e-07	2.96	10082	173	631	32	[Kit - kit oncogene, Ephb1 - eph receptor b1, Lef1 - lymphoid enhancer binding factor 1, Gbx2 - gastrulation brain homeobox 2, Ntrk1 - neurotrophic tyrosine kinase, receptor, type 1, Fezf2 - fez family zinc finger 2, Unc5a - unc-5 homolog a (c. elegans), Bmp7 - bone morphogenetic protein 7, Pdgfb - platelet derived growth factor, b polypeptide, Prok2 - prokineticin 2, Wnt3a - wingless-related mmt…
GO:0009953	dorsal/ventral pattern formation	1.89e-07	33.33	10082	33	55	6	[Foxa2 - forkhead box a2, Nkx2-1 - nk2 homeobox 1, Lhx1 - lim homeobox protein 1, Ovol2 - ovo-like 2 (drosophila), Wnt3a - wingless-related mmtv integration site 3a, Sp8 - trans-acting transcription factor 8]
GO:0050793	regulation of developmental process	2.09e-07	1.89	10082	825	518	80	[Nr5a1 - nuclear receptor subfamily 5, group a, member 1, Kl - klotho, Ptk6 - ptk6 protein tyrosine kinase 6, Areg - amphiregulin, Kit - kit oncogene, Hoxd13 - homeobox d13, Fezf2 - fez family zinc finger 2, Tcfap2c - transcription factor ap-2, gamma, Camk2b - calcium/calmodulin-dependent protein kinase ii, beta, Cd83 - cd83 antigen, Gata4 - gata binding protein 4, Pdgfb - platelet derived growth…
GO:0007166	cell surface receptor signaling pathway	2.71e-07	1.63	10082	795	940	121	[Calcr - calcitonin receptor, Kl - klotho, Areg - amphiregulin, Kit - kit oncogene, Npr1 - natriuretic peptide receptor 1, Tcf7 - transcription factor 7, t-cell specific, Tub - tubby candidate gene, Gata3 - gata binding protein 3, Socs1 - suppressor of cytokine signaling 1, Pdgfb - platelet derived growth factor, b polypeptide, Gata4 - gata binding protein 4, Nos2 - nitric oxide synthase 2, induc…
GO:0060284	regulation of cell development	3.57e-07	3.02	10082	333	311	31	[Dll3 - delta-like 3 (drosophila), Kit - kit oncogene, Ptk6 - ptk6 protein tyrosine kinase 6, Trpv1 - transient receptor potential cation channel, subfamily v, member 1, Ntrk1 - neurotrophic tyrosine kinase, receptor, type 1, Fezf2 - fez family zinc finger 2, Camk2b - calcium/calmodulin-dependent protein kinase ii, beta, Vwc2 - von willebrand factor c domain containing 2, Foxa2 - forkhead box a2,…
GO:0001706	endoderm formation	4.75e-07	20.55	10082	9	327	6	[Dusp2 - dual specificity phosphatase 2, Eomes - eomesodermin homolog (xenopus laevis), Gata4 - gata binding protein 4, Lhx1 - lim homeobox protein 1, Hnf1b - hnf1 homeobox b, Mixl1 - mix1 homeobox-like 1 (xenopus laevis)]
GO:0022414	reproductive process	4.79e-07	2.75	10082	373	344	35	[Nr5a1 - nuclear receptor subfamily 5, group a, member 1, Ppp1r1b - protein phosphatase 1, regulatory (inhibitor) subunit 1b, Csn3 - casein kappa, Boll - bol, boule-like (drosophila), Kit - kit oncogene, Hoxd13 - homeobox d13, Dmrta1 - doublesex and mab-3 related transcription factor like family a1, Ntrk1 - neurotrophic tyrosine kinase, receptor, type 1, Odf3 - outer dense fiber of sperm tails 3,…
GO:0048513	organ development	4.8e-07	2.22	10082	496	476	52	[Nr5a1 - nuclear receptor subfamily 5, group a, member 1, Kit - kit oncogene, Hoxd13 - homeobox d13, Tcfap2c - transcription factor ap-2, gamma, Tcf15 - transcription factor 15, Dmrt1 - doublesex and mab-3 related transcription factor 1, Pdgfb - platelet derived growth factor, b polypeptide, Gata4 - gata binding protein 4, Hnf1b - hnf1 homeobox b, Foxg1 - forkhead box g1, Cited1 - cbp/p300-intera…
GO:0051094	positive regulation of developmental process	5.85e-07	2.26	10082	393	556	49	[Nr5a1 - nuclear receptor subfamily 5, group a, member 1, Kl - klotho, Kit - kit oncogene, Camk2b - calcium/calmodulin-dependent protein kinase ii, beta, Fezf2 - fez family zinc finger 2, Cd83 - cd83 antigen, Foxd2 - forkhead box d2, Gata4 - gata binding protein 4, Ache - acetylcholinesterase, Foxg1 - forkhead box g1, Zap70 - zeta-chain (tcr) associated protein kinase, Alox12 - arachidonate 12-li…
GO:0055085	transmembrane transport	7.04e-07	1.94	10082	335	1022	66	[Abcb4 - atp-binding cassette, sub-family b (mdr/tap), member 4, Slc30a10 - solute carrier family 30, member 10, Slc43a2 - solute carrier family 43, member 2, Kcnc4 - potassium voltage gated channel, shaw-related subfamily, member 4, Scn11a - sodium channel, voltage-gated, type xi, alpha, Slc5a10 - solute carrier family 5 (sodium/glucose cotransporter), member 10, Kcng1 - potassium voltage-gated …
GO:0007610	behavior	7.16e-07	2.9	10082	242	446	31	[Tacr2 - tachykinin receptor 2, Htr2c - 5-hydroxytryptamine (serotonin) receptor 2c, Prkcz - protein kinase c, zeta, Ppp1r1b - protein phosphatase 1, regulatory (inhibitor) subunit 1b, Kit - kit oncogene, Trpv1 - transient receptor potential cation channel, subfamily v, member 1, Gabra5 - gamma-aminobutyric acid (gaba) a receptor, subunit alpha 5, Ntrk1 - neurotrophic tyrosine kinase, receptor, t…
GO:0045664	regulation of neuron differentiation	7.32e-07	4.49	10082	227	178	18	[Ptk6 - ptk6 protein tyrosine kinase 6, Ntrk1 - neurotrophic tyrosine kinase, receptor, type 1, Barhl2 - barh-like 2 (drosophila), Adra2c - adrenergic receptor, alpha 2c, Fezf2 - fez family zinc finger 2, Vwc2 - von willebrand factor c domain containing 2, Adra2b - adrenergic receptor, alpha 2b, Foxa2 - forkhead box a2, Trp73 - transformation related protein 73, Foxa1 - forkhead box a1, Fezf1 - f…
GO:0006813	potassium ion transport	7.73e-07	3.34	10082	75	965	24	[Kcne3 - potassium voltage-gated channel, isk-related subfamily, gene 3, Kcnc2 - potassium voltage gated channel, shaw-related subfamily, member 2, Kcng3 - potassium voltage-gated channel, subfamily g, member 3, Kcnc4 - potassium voltage gated channel, shaw-related subfamily, member 4, Kcnq3 - potassium voltage-gated channel, subfamily q, member 3, Kcnh1 - potassium voltage-gated channel, subfami…
GO:0007600	sensory perception	8.84e-07	2.59	10082	137	1022	36	[Olfr56 - olfactory receptor 56, Coch - coagulation factor c homolog (limulus polyphemus), Clic5 - chloride intracellular channel 5, P2ry1 - purinergic receptor p2y, g-protein coupled 1, Cngb3 - cyclic nucleotide gated channel beta 3, Gprc5c - g protein-coupled receptor, family c, group 5, member c, Trpv1 - transient receptor potential cation channel, subfamily v, member 1, Gabra5 - gamma-aminobu…
GO:0007411	axon guidance	1.06e-06	7.31	10082	93	178	12	[Nkx2-1 - nk2 homeobox 1, Pou4f2 - pou domain, class 4, transcription factor 2, Fezf1 - fez family zinc finger 1, Epha8 - eph receptor a8, Lhx4 - lim homeobox protein 4, Lhx1 - lim homeobox protein 1, Mnx1 - motor neuron and pancreas homeobox 1, Wnt3a - wingless-related mmtv integration site 3a, Neurog2 - neurogenin 2, Atoh1 - atonal homolog 1 (drosophila), Ntrk1 - neurotrophic tyrosine kinase, r…
GO:0003006	developmental process involved in reproduction	1.18e-06	3.63	10082	184	332	22	[Nkx2-1 - nk2 homeobox 1, Nr5a1 - nuclear receptor subfamily 5, group a, member 1, Stra6 - stimulated by retinoic acid gene 6, Bik - bcl2-interacting killer, Kit - kit oncogene, Hoxb13 - homeobox b13, Hoxd13 - homeobox d13, Dmrta1 - doublesex and mab-3 related transcription factor like family a1, Ntrk1 - neurotrophic tyrosine kinase, receptor, type 1, Dmrt1 - doublesex and mab-3 related transcrip…
GO:0009605	response to external stimulus	1.58e-06	2.66	10082	331	390	34	[Ptk6 - ptk6 protein tyrosine kinase 6, Kit - kit oncogene, Ntrk1 - neurotrophic tyrosine kinase, receptor, type 1, Fezf2 - fez family zinc finger 2, Foxa2 - forkhead box a2, Unc5a - unc-5 homolog a (c. elegans), Bmp7 - bone morphogenetic protein 7, Prok2 - prokineticin 2, Gata4 - gata binding protein 4, Trpa1 - transient receptor potential cation channel, subfamily a, member 1, Otop1 - otopetrin…
GO:0045597	positive regulation of cell differentiation	1.85e-06	2.59	10082	283	482	35	[Dll3 - delta-like 3 (drosophila), Prkcz - protein kinase c, zeta, Nefl - neurofilament, light polypeptide, Cdx2 - caudal type homeobox 2, Myb - myeloblastosis oncogene, Kit - kit oncogene, Tesc - tescalcin, Fezf2 - fez family zinc finger 2, Vwc2 - von willebrand factor c domain containing 2, Scin - scinderin, Foxa2 - forkhead box a2, Bmp7 - bone morphogenetic protein 7, Foxa1 - forkhead box a1, …
GO:0007154	cell communication	2.53e-06	2.42	10082	259	611	38	[Gja6 - gap junction protein, alpha 6, Dll1 - delta-like 1 (drosophila), Npy - neuropeptide y, Ptk6 - ptk6 protein tyrosine kinase 6, Gabra5 - gamma-aminobutyric acid (gaba) a receptor, subunit alpha 5, Chrnb4 - cholinergic receptor, nicotinic, beta polypeptide 4, Foxa2 - forkhead box a2, Foxa1 - forkhead box a1, Celsr1 - cadherin, egf lag seven-pass g-type receptor 1 (flamingo homolog, drosophil…
GO:0040011	locomotion	2.81e-06	2.07	10082	409	631	53	[Ptk6 - ptk6 protein tyrosine kinase 6, Kit - kit oncogene, Lef1 - lymphoid enhancer binding factor 1, Gbx2 - gastrulation brain homeobox 2, Fezf2 - fez family zinc finger 2, Prox1 - prospero-related homeobox 1, Dmrt1 - doublesex and mab-3 related transcription factor 1, Unc5a - unc-5 homolog a (c. elegans), Foxd2 - forkhead box d2, Pdgfb - platelet derived growth factor, b polypeptide, Tlx3 - t-…
GO:0001708	cell fate specification	2.81e-06	10.81	10082	24	311	8	[Foxa2 - forkhead box a2, Foxa1 - forkhead box a1, Eomes - eomesodermin homolog (xenopus laevis), Pou4f1 - pou domain, class 4, transcription factor 1, Mnx1 - motor neuron and pancreas homeobox 1, Hnf1b - hnf1 homeobox b, Tlx3 - t-cell leukemia, homeobox 3, Atoh1 - atonal homolog 1 (drosophila)]
GO:0042472	inner ear morphogenesis	3.01e-06	4.23	10082	42	907	16	[Dll1 - delta-like 1 (drosophila), Gfi1 - growth factor independent 1, Atp6v1b1 - atpase, h+ transporting, lysosomal v1 subunit b1, Gbx2 - gastrulation brain homeobox 2, Atp2b2 - atpase, ca++ transporting, plasma membrane 2, Gata2 - gata binding protein 2, Gata3 - gata binding protein 3, Celsr1 - cadherin, egf lag seven-pass g-type receptor 1 (flamingo homolog, drosophila), Otx1 - orthodenticle h…
GO:0071310	cellular response to organic substance	3.81e-06	1.88	10082	384	910	65	[Rxrg - retinoid x receptor gamma, Nr5a2 - nuclear receptor subfamily 5, group a, member 2, Nr5a1 - nuclear receptor subfamily 5, group a, member 1, Kl - klotho, Kit - kit oncogene, Gbp1 - guanylate binding protein 1, Lef1 - lymphoid enhancer binding factor 1, Tcf7 - transcription factor 7, t-cell specific, Slc8a3 - solute carrier family 8 (sodium/calcium exchanger), member 3, Gata3 - gata bindin…
GO:0051049	regulation of transport	5.42e-06	1.69	10082	535	969	87	[Clic5 - chloride intracellular channel 5, Jph3 - junctophilin 3, Kcnc4 - potassium voltage gated channel, shaw-related subfamily, member 4, Nat8l - n-acetyltransferase 8-like, Abcg1 - atp-binding cassette, sub-family g (white), member 1, Scn11a - sodium channel, voltage-gated, type xi, alpha, Kcng1 - potassium voltage-gated channel, subfamily g, member 1, Amph - amphiphysin, Tub - tubby candidat…
GO:0035458	cellular response to interferon-beta	5.56e-06	5.95	10082	17	996	10	[Tgtp1 - t-cell specific gtpase 1, Iigp1 - interferon inducible gtpase 1, Ifit1 - interferon-induced protein with tetratricopeptide repeats 1, Gbp3 - guanylate binding protein 3, Ifit3 - interferon-induced protein with tetratricopeptide repeats 3, Igtp - interferon gamma induced gtpase, Gbp1 - guanylate binding protein 1, Ifi205 - interferon activated gene 205, Pyhin1 - pyrin and hin domain famil…
GO:0034762	regulation of transmembrane transport	6e-06	2.25	10082	181	965	39	[Scn5a - sodium channel, voltage-gated, type v, alpha, Prkcq - protein kinase c, theta, Clic5 - chloride intracellular channel 5, Scn4b - sodium channel, type iv, beta, Jph3 - junctophilin 3, Kcnc4 - potassium voltage gated channel, shaw-related subfamily, member 4, Scn8a - sodium channel, voltage-gated, type viii, alpha, Scn11a - sodium channel, voltage-gated, type xi, alpha, Kcnh1 - potassium v…
GO:0002009	morphogenesis of an epithelium	6.45e-06	2.45	10082	159	855	33	[Areg - amphiregulin, Nrarp - notch-regulated ankyrin repeat protein, Gbx2 - gastrulation brain homeobox 2, Hoxd13 - homeobox d13, Lef1 - lymphoid enhancer binding factor 1, Spint1 - serine protease inhibitor, kunitz type 1, Tcfap2c - transcription factor ap-2, gamma, Foxa2 - forkhead box a2, Celsr1 - cadherin, egf lag seven-pass g-type receptor 1 (flamingo homolog, drosophila), Bmp7 - bone morph…
GO:0007399	nervous system development	1.1e-05	2.12	10082	195	1023	42	[Dll3 - delta-like 3 (drosophila), Dll1 - delta-like 1 (drosophila), Ephb1 - eph receptor b1, Zic5 - zinc finger protein of the cerebellum 5, Sema6b - sema domain, transmembrane domain (tm), and cytoplasmic domain, (semaphorin) 6b, Grip1 - glutamate receptor interacting protein 1, Chn1 - chimerin (chimaerin) 1, Sema5b - sema domain, seven thrombospondin repeats (type 1 and type 1-like), transmemb…
GO:0035456	response to interferon-beta	1.16e-05	5.62	10082	18	996	10	[Tgtp1 - t-cell specific gtpase 1, Iigp1 - interferon inducible gtpase 1, Ifit1 - interferon-induced protein with tetratricopeptide repeats 1, Gbp3 - guanylate binding protein 3, Ifit3 - interferon-induced protein with tetratricopeptide repeats 3, Igtp - interferon gamma induced gtpase, Gbp1 - guanylate binding protein 1, Ifi205 - interferon activated gene 205, Pyhin1 - pyrin and hin domain famil…
GO:0048729	tissue morphogenesis	1.22e-05	2.23	10082	201	855	38	[Areg - amphiregulin, Nrarp - notch-regulated ankyrin repeat protein, Lef1 - lymphoid enhancer binding factor 1, Gbx2 - gastrulation brain homeobox 2, Hoxd13 - homeobox d13, Spint1 - serine protease inhibitor, kunitz type 1, Tcfap2c - transcription factor ap-2, gamma, Prox1 - prospero-related homeobox 1, Foxa2 - forkhead box a2, Foxa1 - forkhead box a1, Bmp7 - bone morphogenetic protein 7, Celsr1…
GO:0070887	cellular response to chemical stimulus	1.5e-05	1.67	10082	503	996	83	[Rxrg - retinoid x receptor gamma, Nr5a2 - nuclear receptor subfamily 5, group a, member 2, Nr5a1 - nuclear receptor subfamily 5, group a, member 1, Kl - klotho, Kit - kit oncogene, Ptk6 - ptk6 protein tyrosine kinase 6, Gbp1 - guanylate binding protein 1, Lef1 - lymphoid enhancer binding factor 1, Tcf7 - transcription factor 7, t-cell specific, Ifi205 - interferon activated gene 205, Slc8a3 - so…
GO:0051093	negative regulation of developmental process	1.78e-05	1.86	10082	308	1023	58	[Nr5a1 - nuclear receptor subfamily 5, group a, member 1, Kit - kit oncogene, Areg - amphiregulin, Abcg1 - atp-binding cassette, sub-family g (white), member 1, Lef1 - lymphoid enhancer binding factor 1, Tcfap2c - transcription factor ap-2, gamma, Dab1 - disabled homolog 1 (drosophila), Gata2 - gata binding protein 2, Gata3 - gata binding protein 3, Tlx3 - t-cell leukemia, homeobox 3, Foxg1 - for…
GO:0048468	cell development	1.81e-05	2.08	10082	229	910	43	[Kit - kit oncogene, Irf6 - interferon regulatory factor 6, Gabra5 - gamma-aminobutyric acid (gaba) a receptor, subunit alpha 5, Lef1 - lymphoid enhancer binding factor 1, Ntrk1 - neurotrophic tyrosine kinase, receptor, type 1, Tcfap2c - transcription factor ap-2, gamma, Ascl1 - achaete-scute complex homolog 1 (drosophila), Pthlh - parathyroid hormone-like peptide, Foxa2 - forkhead box a2, Gata2 …
GO:0006814	sodium ion transport	2.26e-05	3.35	10082	53	1022	18	[Slc32a1 - solute carrier family 32 (gaba vesicular transporter), member 1, Slc17a8 - solute carrier family 17 (sodium-dependent inorganic phosphate cotransporter), member 8, Scn5a - sodium channel, voltage-gated, type v, alpha, Scn4b - sodium channel, type iv, beta, Slc10a4 - solute carrier family 10 (sodium/bile acid cotransporter family), member 4, Scn8a - sodium channel, voltage-gated, type v…
GO:0021527	spinal cord association neuron differentiation	2.46e-05	67.21	10082	5	90	3	[Lhx5 - lim homeobox protein 5, Lhx1 - lim homeobox protein 1, Wnt3a - wingless-related mmtv integration site 3a]
GO:0071345	cellular response to cytokine stimulus	2.49e-05	2.49	10082	122	996	30	[Kit - kit oncogene, Gbp1 - guanylate binding protein 1, Lef1 - lymphoid enhancer binding factor 1, Tcf7 - transcription factor 7, t-cell specific, Ifi205 - interferon activated gene 205, Krt18 - keratin 18, Duox2 - dual oxidase 2, Gata3 - gata binding protein 3, Socs1 - suppressor of cytokine signaling 1, Gbp3 - guanylate binding protein 3, Nos2 - nitric oxide synthase 2, inducible, Gbp6 - guany…
GO:0042221	response to chemical stimulus	2.91e-05	1.43	10082	1019	1032	149	[Calcr - calcitonin receptor, Kl - klotho, Ptk6 - ptk6 protein tyrosine kinase 6, Areg - amphiregulin, Kit - kit oncogene, Abcg1 - atp-binding cassette, sub-family g (white), member 1, Gbp1 - guanylate binding protein 1, Gbx2 - gastrulation brain homeobox 2, Tcf7 - transcription factor 7, t-cell specific, Chn1 - chimerin (chimaerin) 1, Camk2b - calcium/calmodulin-dependent protein kinase ii, beta…
GO:0032673	regulation of interleukin-4 production	3.23e-05	7.39	10082	10	955	7	[Cd83 - cd83 antigen, Prkcz - protein kinase c, zeta, Gata3 - gata binding protein 3, Prkcq - protein kinase c, theta, Irf4 - interferon regulatory factor 4, Lef1 - lymphoid enhancer binding factor 1, Il20rb - interleukin 20 receptor beta]
GO:0034097	response to cytokine stimulus	3.61e-05	2.17	10082	163	1028	36	[Kit - kit oncogene, Gbp1 - guanylate binding protein 1, Lef1 - lymphoid enhancer binding factor 1, Tcf7 - transcription factor 7, t-cell specific, Ifi205 - interferon activated gene 205, Krt18 - keratin 18, Foxa2 - forkhead box a2, Duox2 - dual oxidase 2, Gata3 - gata binding protein 3, Socs1 - suppressor of cytokine signaling 1, Gbp3 - guanylate binding protein 3, Gbp6 - guanylate binding prote…
GO:0042490	mechanoreceptor differentiation	3.75e-05	6.52	10082	14	884	8	[Dll1 - delta-like 1 (drosophila), Gfi1 - growth factor independent 1, Atoh1 - atonal homolog 1 (drosophila), Fgfr3 - fibroblast growth factor receptor 3, Mcoln3 - mucolipin 3, Cdh23 - cadherin 23 (otocadherin), Ntrk1 - neurotrophic tyrosine kinase, receptor, type 1, Atp2b2 - atpase, ca++ transporting, plasma membrane 2]
GO:0010719	negative regulation of epithelial to mesenchymal transition	3.91e-05	68.74	10082	8	55	3	[Foxa2 - forkhead box a2, Foxa1 - forkhead box a1, Nkx2-1 - nk2 homeobox 1]
GO:0001705	ectoderm formation	4.25e-05	214.51	10082	2	47	2	[Foxa2 - forkhead box a2, Lhx1 - lim homeobox protein 1]
GO:0001709	cell fate determination	4.43e-05	6.35	10082	14	907	8	[Prox1 - prospero-related homeobox 1, Gata2 - gata binding protein 2, Dll3 - delta-like 3 (drosophila), Gata3 - gata binding protein 3, Atoh1 - atonal homolog 1 (drosophila), Isl1 - isl1 transcription factor, lim/homeodomain, Barhl2 - barh-like 2 (drosophila), Ascl1 - achaete-scute complex homolog 1 (drosophila)]
GO:0032879	regulation of localization	4.48e-05	1.54	10082	757	889	103	[Kit - kit oncogene, Nat8l - n-acetyltransferase 8-like, Kcnc4 - potassium voltage gated channel, shaw-related subfamily, member 4, Scn11a - sodium channel, voltage-gated, type xi, alpha, Kcng1 - potassium voltage-gated channel, subfamily g, member 1, Tub - tubby candidate gene, Myo1a - myosin ia, Prox1 - prospero-related homeobox 1, Cacna1i - calcium channel, voltage-dependent, alpha 1i subunit,…
GO:0044057	regulation of system process	4.6e-05	2.38	10082	257	512	31	[Tacr2 - tachykinin receptor 2, Htr2c - 5-hydroxytryptamine (serotonin) receptor 2c, Scn5a - sodium channel, voltage-gated, type v, alpha, Tacr3 - tachykinin receptor 3, Prkcz - protein kinase c, zeta, Kit - kit oncogene, Nat8l - n-acetyltransferase 8-like, Kcnc4 - potassium voltage gated channel, shaw-related subfamily, member 4, Trpv1 - transient receptor potential cation channel, subfamily v, …
GO:0001704	formation of primary germ layer	4.61e-05	7.71	10082	32	327	8	[Dusp2 - dual specificity phosphatase 2, Foxa2 - forkhead box a2, Eomes - eomesodermin homolog (xenopus laevis), Bmp7 - bone morphogenetic protein 7, Gata4 - gata binding protein 4, Lhx1 - lim homeobox protein 1, Hnf1b - hnf1 homeobox b, Mixl1 - mix1 homeobox-like 1 (xenopus laevis)]
GO:0010771	negative regulation of cell morphogenesis involved in differentiation	5.76e-05	61.1	10082	9	55	3	[Foxa2 - forkhead box a2, Nkx2-1 - nk2 homeobox 1, Foxa1 - forkhead box a1]
GO:0031018	endocrine pancreas development	6.13e-05	15.56	10082	15	216	5	[Foxa2 - forkhead box a2, Hnf1b - hnf1 homeobox b, Mnx1 - motor neuron and pancreas homeobox 1, Insm1 - insulinoma-associated 1, Onecut1 - one cut domain, family member 1]
GO:0050896	response to stimulus	7.21e-05	1.23	10082	2565	1023	321	[Chn2 - chimerin (chimaerin) 2, Calcr - calcitonin receptor, Abcg1 - atp-binding cassette, sub-family g (white), member 1, Nppc - natriuretic peptide type c, Npr1 - natriuretic peptide receptor 1, Tcf7 - transcription factor 7, t-cell specific, Chn1 - chimerin (chimaerin) 1, Camk2b - calcium/calmodulin-dependent protein kinase ii, beta, Fzd10 - frizzled homolog 10 (drosophila), Tcf15 - transcript…
GO:0001764	neuron migration	7.99e-05	7.68	10082	59	178	8	[Nkx2-1 - nk2 homeobox 1, Fezf1 - fez family zinc finger 1, Mnx1 - motor neuron and pancreas homeobox 1, Lhx1 - lim homeobox protein 1, Tlx3 - t-cell leukemia, homeobox 3, Neurog2 - neurogenin 2, Atoh1 - atonal homolog 1 (drosophila), Barhl2 - barh-like 2 (drosophila)]
GO:0035121	tail morphogenesis	8.21e-05	22.78	10082	10	177	4	[Tcf15 - transcription factor 15, Sp5 - trans-acting transcription factor 5, Fgf3 - fibroblast growth factor 3, Wnt3a - wingless-related mmtv integration site 3a]
GO:0021953	central nervous system neuron differentiation	8.65e-05	3.46	10082	43	1017	15	[Dlx1 - distal-less homeobox 1, Pou4f1 - pou domain, class 4, transcription factor 1, Eomes - eomesodermin homolog (xenopus laevis), Nkx2-1 - nk2 homeobox 1, Lef1 - lymphoid enhancer binding factor 1, Atp2b2 - atpase, ca++ transporting, plasma membrane 2, Ascl1 - achaete-scute complex homolog 1 (drosophila), Gata2 - gata binding protein 2, Lhx5 - lim homeobox protein 5, Lhx6 - lim homeobox protei…
GO:0031328	positive regulation of cellular biosynthetic process	8.92e-05	3.66	10082	752	55	15	[Nkx2-1 - nk2 homeobox 1, Calcr - calcitonin receptor, Boll - bol, boule-like (drosophila), Ovol2 - ovo-like 2 (drosophila), Barhl2 - barh-like 2 (drosophila), Tcfap2c - transcription factor ap-2, gamma, Trp73 - transformation related protein 73, Tcfap2e - transcription factor ap-2, epsilon, Foxa2 - forkhead box a2, Foxa1 - forkhead box a1, Tbx21 - t-box 21, Lhx1 - lim homeobox protein 1, Wnt3a -…
GO:0050954	sensory perception of mechanical stimulus	9.09e-05	3.06	10082	58	1022	18	[Slc17a8 - solute carrier family 17 (sodium-dependent inorganic phosphate cotransporter), member 8, Pou4f2 - pou domain, class 4, transcription factor 2, Clic5 - chloride intracellular channel 5, Coch - coagulation factor c homolog (limulus polyphemus), Trpv1 - transient receptor potential cation channel, subfamily v, member 1, Gabra5 - gamma-aminobutyric acid (gaba) a receptor, subunit alpha 5, …
GO:0016477	cell migration	9.36e-05	1.92	10082	293	826	46	[Prkcz - protein kinase c, zeta, Ptk6 - ptk6 protein tyrosine kinase 6, Kit - kit oncogene, Ephb1 - eph receptor b1, Fgf15 - fibroblast growth factor 15, Gbx2 - gastrulation brain homeobox 2, Lef1 - lymphoid enhancer binding factor 1, Ascl1 - achaete-scute complex homolog 1 (drosophila), Dmrt1 - doublesex and mab-3 related transcription factor 1, Prox1 - prospero-related homeobox 1, Dab1 - disabl…
GO:0051240	positive regulation of multicellular organismal process	0.000101	1.87	10082	258	1005	48	[Htr2c - 5-hydroxytryptamine (serotonin) receptor 2c, Tacr2 - tachykinin receptor 2, Tacr3 - tachykinin receptor 3, Scn5a - sodium channel, voltage-gated, type v, alpha, Prkcz - protein kinase c, zeta, Prkcq - protein kinase c, theta, P2ry1 - purinergic receptor p2y, g-protein coupled 1, Kl - klotho, Trpv1 - transient receptor potential cation channel, subfamily v, member 1, Nppc - natriuretic pe…
GO:0006351	transcription, DNA-dependent	0.000106	2.03	10082	1101	180	40	[Rxrg - retinoid x receptor gamma, Nr5a1 - nuclear receptor subfamily 5, group a, member 1, Ppp1r1b - protein phosphatase 1, regulatory (inhibitor) subunit 1b, Cdx2 - caudal type homeobox 2, Sall4 - sal-like 4 (drosophila), Dmrta1 - doublesex and mab-3 related transcription factor like family a1, Fezf2 - fez family zinc finger 2, Tcfap2c - transcription factor ap-2, gamma, Hes2 - hairy and enhanc…
GO:0060113	inner ear receptor cell differentiation	0.000108	6.65	10082	12	884	7	[Dll1 - delta-like 1 (drosophila), Gfi1 - growth factor independent 1, Atoh1 - atonal homolog 1 (drosophila), Fgfr3 - fibroblast growth factor receptor 3, Mcoln3 - mucolipin 3, Cdh23 - cadherin 23 (otocadherin), Atp2b2 - atpase, ca++ transporting, plasma membrane 2]
GO:0009891	positive regulation of biosynthetic process	0.000109	3.59	10082	765	55	15	[Nkx2-1 - nk2 homeobox 1, Calcr - calcitonin receptor, Boll - bol, boule-like (drosophila), Ovol2 - ovo-like 2 (drosophila), Barhl2 - barh-like 2 (drosophila), Tcfap2c - transcription factor ap-2, gamma, Trp73 - transformation related protein 73, Tcfap2e - transcription factor ap-2, epsilon, Foxa2 - forkhead box a2, Foxa1 - forkhead box a1, Tbx21 - t-box 21, Lhx1 - lim homeobox protein 1, Wnt3a -…
GO:0045165	cell fate commitment	0.000111	11.62	10082	62	84	6	[Foxa2 - forkhead box a2, Nkx2-1 - nk2 homeobox 1, Wnt3a - wingless-related mmtv integration site 3a, Neurog2 - neurogenin 2, Barhl2 - barh-like 2 (drosophila), Tcfap2c - transcription factor ap-2, gamma]
GO:0006928	cellular component movement	0.000121	1.78	10082	384	827	56	[Rsph4a - radial spoke head 4 homolog a (chlamydomonas), Ptk6 - ptk6 protein tyrosine kinase 6, Kit - kit oncogene, Lef1 - lymphoid enhancer binding factor 1, Gbx2 - gastrulation brain homeobox 2, Dnahc2 - dynein, axonemal, heavy chain 2, Dmrt1 - doublesex and mab-3 related transcription factor 1, Prox1 - prospero-related homeobox 1, Dab1 - disabled homolog 1 (drosophila), Pdgfb - platelet derive…
GO:0032774	RNA biosynthetic process	0.00013	2.02	10082	1111	180	40	[Rxrg - retinoid x receptor gamma, Nr5a1 - nuclear receptor subfamily 5, group a, member 1, Ppp1r1b - protein phosphatase 1, regulatory (inhibitor) subunit 1b, Cdx2 - caudal type homeobox 2, Sall4 - sal-like 4 (drosophila), Dmrta1 - doublesex and mab-3 related transcription factor like family a1, Fezf2 - fez family zinc finger 2, Tcfap2c - transcription factor ap-2, gamma, Hes2 - hairy and enhanc…
GO:0014056	regulation of acetylcholine secretion	0.000132	36.01	10082	5	168	3	[Tacr2 - tachykinin receptor 2, Htr2c - 5-hydroxytryptamine (serotonin) receptor 2c, Htr6 - 5-hydroxytryptamine (serotonin) receptor 6]
GO:0007631	feeding behavior	0.00014	4.46	10082	35	710	11	[Tcf15 - transcription factor 15, Htr2c - 5-hydroxytryptamine (serotonin) receptor 2c, Pou4f1 - pou domain, class 4, transcription factor 1, Nkx2-1 - nk2 homeobox 1, Dach1 - dachshund 1 (drosophila), Stra6 - stimulated by retinoic acid gene 6, Mc4r - melanocortin 4 receptor, Npy - neuropeptide y, Cntfr - ciliary neurotrophic factor receptor, Dmbx1 - diencephalon/mesencephalon homeobox 1, Npy5r - …
GO:0061205	paramesonephric duct development	0.000141	118.61	10082	2	85	2	[Stra6 - stimulated by retinoic acid gene 6, Lhx1 - lim homeobox protein 1]
GO:0021937	cerebellar Purkinje cell-granule cell precursor cell signaling involved in regulation of granule cell precursor cell proliferation	0.000158	112.02	10082	2	90	2	[Lhx5 - lim homeobox protein 5, Lhx1 - lim homeobox protein 1]
GO:0010557	positive regulation of macromolecule biosynthetic process	0.000161	3.69	10082	695	55	14	[Nkx2-1 - nk2 homeobox 1, Boll - bol, boule-like (drosophila), Ovol2 - ovo-like 2 (drosophila), Barhl2 - barh-like 2 (drosophila), Tcfap2c - transcription factor ap-2, gamma, Trp73 - transformation related protein 73, Tcfap2e - transcription factor ap-2, epsilon, Foxa2 - forkhead box a2, Foxa1 - forkhead box a1, Tbx21 - t-box 21, Lhx1 - lim homeobox protein 1, Wnt3a - wingless-related mmtv integr…
GO:0048732	gland development	0.000162	7	10082	67	172	8	[Nkx2-1 - nk2 homeobox 1, Nr5a1 - nuclear receptor subfamily 5, group a, member 1, Stra6 - stimulated by retinoic acid gene 6, Foxe1 - forkhead box e1, Wnt3a - wingless-related mmtv integration site 3a, Nkx3-1 - nk-3 transcription factor, locus 1 (drosophila), Sox3 - sry-box containing gene 3, Tcfap2c - transcription factor ap-2, gamma]
GO:0007605	sensory perception of sound	0.000164	3.05	10082	55	1022	17	[Slc17a8 - solute carrier family 17 (sodium-dependent inorganic phosphate cotransporter), member 8, Pou4f2 - pou domain, class 4, transcription factor 2, Clic5 - chloride intracellular channel 5, Coch - coagulation factor c homolog (limulus polyphemus), Gabra5 - gamma-aminobutyric acid (gaba) a receptor, subunit alpha 5, Atp6v1b1 - atpase, h+ transporting, lysosomal v1 subunit b1, Mcoln3 - mucoli…
GO:0045944	positive regulation of transcription from RNA polymerase II promoter	0.000171	1.68	10082	420	912	64	[Rxrg - retinoid x receptor gamma, Nr5a2 - nuclear receptor subfamily 5, group a, member 2, Nr5a1 - nuclear receptor subfamily 5, group a, member 1, Lef1 - lymphoid enhancer binding factor 1, Hoxd13 - homeobox d13, Irf7 - interferon regulatory factor 7, Tcfap2c - transcription factor ap-2, gamma, Prox1 - prospero-related homeobox 1, Gata2 - gata binding protein 2, Tcfap2e - transcription factor a…
GO:0021877	forebrain neuron fate commitment	0.000171	122.21	10082	3	55	2	[Nkx2-1 - nk2 homeobox 1, Tcfap2c - transcription factor ap-2, gamma]
GO:2000552	negative regulation of T-helper 2 cell cytokine production	0.000198	5041	10082	1	2	1	[Ifnb1 - interferon beta 1, fibroblast]
GO:0002725	negative regulation of T cell cytokine production	0.000198	5041	10082	1	2	1	[Ifnb1 - interferon beta 1, fibroblast]
GO:0032753	positive regulation of interleukin-4 production	0.000227	10.56	10082	4	955	4	[Gata3 - gata binding protein 3, Prkcz - protein kinase c, zeta, Prkcq - protein kinase c, theta, Il20rb - interleukin 20 receptor beta]
GO:0060674	placenta blood vessel development	0.00023	41.55	10082	14	52	3	[Ovol2 - ovo-like 2 (drosophila), Esx1 - extraembryonic, spermatogenesis, homeobox 1, Spint1 - serine protease inhibitor, kunitz type 1]
GO:0010628	positive regulation of gene expression	0.00024	1.93	10082	666	337	43	[Rxrg - retinoid x receptor gamma, Nr5a1 - nuclear receptor subfamily 5, group a, member 1, Cdx2 - caudal type homeobox 2, Kit - kit oncogene, Cbfa2t3 - core-binding factor, runt domain, alpha subunit 2, translocated to, 3 (human), Sall4 - sal-like 4 (drosophila), Irf6 - interferon regulatory factor 6, Hoxd13 - homeobox d13, Fezf2 - fez family zinc finger 2, Tcfap2c - transcription factor ap-2, g…
GO:0071346	cellular response to interferon-gamma	0.000244	5.21	10082	16	967	8	[Gbp4 - guanylate binding protein 4, Il12rb1 - interleukin 12 receptor, beta 1, Gbp3 - guanylate binding protein 3, Gbp6 - guanylate binding protein 6, Nos2 - nitric oxide synthase 2, inducible, Gbp1 - guanylate binding protein 1, Gbp5 - guanylate binding protein 5, Gbp9 - guanylate-binding protein 9]
GO:0002790	peptide secretion	0.000252	4.81	10082	22	858	9	[Tacr2 - tachykinin receptor 2, Rims2 - regulating synaptic membrane exocytosis 2, Mc4r - melanocortin 4 receptor, Hnf1b - hnf1 homeobox b, Trpv1 - transient receptor potential cation channel, subfamily v, member 1, Edn3 - endothelin 3, Rapgef4 - rap guanine nucleotide exchange factor (gef) 4, Acvr2b - activin receptor iib, Trpv4 - transient receptor potential cation channel, subfamily v, member …
GO:0007165	signal transduction	0.00026	1.31	10082	1488	1020	197	[Chn2 - chimerin (chimaerin) 2, Calcr - calcitonin receptor, Nppc - natriuretic peptide type c, Npr1 - natriuretic peptide receptor 1, Tcf7 - transcription factor 7, t-cell specific, Chn1 - chimerin (chimaerin) 1, Fzd10 - frizzled homolog 10 (drosophila), Dab1 - disabled homolog 1 (drosophila), Nos2 - nitric oxide synthase 2, inducible, Ccrl2 - chemokine (c-c motif) receptor-like 2, Zap70 - zeta-…
GO:0060479	lung cell differentiation	0.000275	39.28	10082	14	55	3	[Foxa2 - forkhead box a2, Foxa1 - forkhead box a1, Nkx2-1 - nk2 homeobox 1]
GO:0060487	lung epithelial cell differentiation	0.000275	39.28	10082	14	55	3	[Foxa2 - forkhead box a2, Foxa1 - forkhead box a1, Nkx2-1 - nk2 homeobox 1]
GO:0006952	defense response	0.000292	1.87	10082	220	1028	42	[Prkcz - protein kinase c, zeta, Prkcq - protein kinase c, theta, Kl - klotho, Mx2 - myxovirus (influenza virus) resistance 2, Trpv1 - transient receptor potential cation channel, subfamily v, member 1, Mx1 - myxovirus (influenza virus) resistance 1, Gabra5 - gamma-aminobutyric acid (gaba) a receptor, subunit alpha 5, Gbp1 - guanylate binding protein 1, Mapk8ip2 - mitogen-activated protein kinase…
GO:0045596	negative regulation of cell differentiation	0.000295	1.81	10082	250	1023	46	[Hmgb3 - high mobility group box 3, Dlx1 - distal-less homeobox 1, Dll3 - delta-like 3 (drosophila), Dll1 - delta-like 1 (drosophila), Cdx2 - caudal type homeobox 2, Kit - kit oncogene, Areg - amphiregulin, Trpv1 - transient receptor potential cation channel, subfamily v, member 1, Abcg1 - atp-binding cassette, sub-family g (white), member 1, Nrarp - notch-regulated ankyrin repeat protein, Tcfap2…
GO:0060738	epithelial-mesenchymal signaling involved in prostate gland development	0.000298	3360.67	10082	1	3	1	[Foxa1 - forkhead box a1]
GO:0061098	positive regulation of protein tyrosine kinase activity	0.000301	6.39	10082	18	614	7	[Erbb3 - v-erb-b2 erythroblastic leukemia viral oncogene homolog 3 (avian), Pdgfb - platelet derived growth factor, b polypeptide, Wnt3a - wingless-related mmtv integration site 3a, Srcin1 - src kinase signaling inhibitor 1, Adra2c - adrenergic receptor, alpha 2c, Ccl5 - chemokine (c-c motif) ligand 5, Adra2b - adrenergic receptor, alpha 2b]
GO:0034341	response to interferon-gamma	0.000345	4.17	10082	25	967	10	[Gbp4 - guanylate binding protein 4, Il12rb1 - interleukin 12 receptor, beta 1, Gbp3 - guanylate binding protein 3, Nos2 - nitric oxide synthase 2, inducible, Gbp6 - guanylate binding protein 6, Gbp1 - guanylate binding protein 1, Gbp5 - guanylate binding protein 5, Ccl5 - chemokine (c-c motif) ligand 5, Gbp9 - guanylate-binding protein 9, Cited1 - cbp/p300-interacting transactivator with glu/asp…
GO:0032525	somite rostral/caudal axis specification	0.000345	107.26	10082	4	47	2	[Foxa2 - forkhead box a2, Lhx1 - lim homeobox protein 1]
GO:2000543	positive regulation of gastrulation	0.000345	107.26	10082	4	47	2	[Foxa2 - forkhead box a2, Lhx1 - lim homeobox protein 1]
GO:0032148	activation of protein kinase B activity	0.000352	13.59	10082	7	424	4	[Prkcz - protein kinase c, zeta, Pdgfb - platelet derived growth factor, b polypeptide, Adra2c - adrenergic receptor, alpha 2c, Adra2b - adrenergic receptor, alpha 2b]
GO:0021766	hippocampus development	0.000365	18.67	10082	24	90	4	[Trp73 - transformation related protein 73, Lhx5 - lim homeobox protein 5, Nkx2-1 - nk2 homeobox 1, Wnt3a - wingless-related mmtv integration site 3a]
GO:0030855	epithelial cell differentiation	0.00038	3.25	10082	74	628	15	[Nkx2-1 - nk2 homeobox 1, Ptk6 - ptk6 protein tyrosine kinase 6, Pou3f1 - pou domain, class 3, transcription factor 1, Irf6 - interferon regulatory factor 6, Crb3 - crumbs homolog 3 (drosophila), Dsp - desmoplakin, Ascl1 - achaete-scute complex homolog 1 (drosophila), Prox1 - prospero-related homeobox 1, Pthlh - parathyroid hormone-like peptide, Foxa2 - forkhead box a2, Bmp7 - bone morphogenetic …
GO:0045933	positive regulation of muscle contraction	0.00038	10.72	10082	16	294	5	[Tacr2 - tachykinin receptor 2, Tacr3 - tachykinin receptor 3, Scn5a - sodium channel, voltage-gated, type v, alpha, Prok2 - prokineticin 2, Adra2b - adrenergic receptor, alpha 2b]
GO:0006816	calcium ion transport	0.000429	2.43	10082	96	993	23	[Adra1a - adrenergic receptor, alpha 1a, Htr2c - 5-hydroxytryptamine (serotonin) receptor 2c, Chrna4 - cholinergic receptor, nicotinic, alpha polypeptide 4, Myb - myeloblastosis oncogene, Trpv1 - transient receptor potential cation channel, subfamily v, member 1, Ccl3 - chemokine (c-c motif) ligand 3, Ccl5 - chemokine (c-c motif) ligand 5, Camk2b - calcium/calmodulin-dependent protein kinase ii, …
GO:2000242	negative regulation of reproductive process	0.000435	3.88	10082	34	841	11	[Prox1 - prospero-related homeobox 1, Bmp7 - bone morphogenetic protein 7, Nr5a1 - nuclear receptor subfamily 5, group a, member 1, Ifit1 - interferon-induced protein with tetratricopeptide repeats 1, Oas3 - 2'-5' oligoadenylate synthetase 3, Ifnb1 - interferon beta 1, fibroblast, Ccl3 - chemokine (c-c motif) ligand 3, Nkx3-1 - nk-3 transcription factor, locus 1 (drosophila), Ccl5 - chemokine (c-…
GO:0010033	response to organic substance	0.000441	1.51	10082	655	910	89	[Rxrg - retinoid x receptor gamma, Nr5a2 - nuclear receptor subfamily 5, group a, member 2, Nr5a1 - nuclear receptor subfamily 5, group a, member 1, Kl - klotho, Calcr - calcitonin receptor, Kit - kit oncogene, Areg - amphiregulin, Gbp1 - guanylate binding protein 1, Lef1 - lymphoid enhancer binding factor 1, Tcf7 - transcription factor 7, t-cell specific, Slc8a3 - solute carrier family 8 (sodium…
GO:0048870	cell motility	0.000454	1.8	10082	312	826	46	[Prkcz - protein kinase c, zeta, Ptk6 - ptk6 protein tyrosine kinase 6, Kit - kit oncogene, Ephb1 - eph receptor b1, Fgf15 - fibroblast growth factor 15, Gbx2 - gastrulation brain homeobox 2, Lef1 - lymphoid enhancer binding factor 1, Ascl1 - achaete-scute complex homolog 1 (drosophila), Dmrt1 - doublesex and mab-3 related transcription factor 1, Prox1 - prospero-related homeobox 1, Dab1 - disabl…
GO:0030900	forebrain development	0.000456	4.07	10082	48	568	11	[Trp73 - transformation related protein 73, Hhex - hematopoietically expressed homeobox, Otx1 - orthodenticle homolog 1 (drosophila), Fezf1 - fez family zinc finger 1, Pou3f1 - pou domain, class 3, transcription factor 1, Zic5 - zinc finger protein of the cerebellum 5, Foxg1 - forkhead box g1, Neurog2 - neurogenin 2, Ikzf1 - ikaros family zinc finger 1, Sox3 - sry-box containing gene 3, Fezf2 - f…
GO:0060428	lung epithelium development	0.000459	10.39	10082	5	776	4	[Stra6 - stimulated by retinoic acid gene 6, Fgfr4 - fibroblast growth factor receptor 4, Wnt7b - wingless-related mmtv integration site 7b, Fgfr3 - fibroblast growth factor receptor 3]
GO:0021537	telencephalon development	0.000461	7.07	10082	14	611	6	[Nkx2-1 - nk2 homeobox 1, Fezf1 - fez family zinc finger 1, Bmp2 - bone morphogenetic protein 2, Lhx2 - lim homeobox protein 2, Six3 - sine oculis-related homeobox 3 homolog (drosophila), Fezf2 - fez family zinc finger 2]
GO:0019932	second-messenger-mediated signaling	0.000476	2.62	10082	88	875	20	[Adra1a - adrenergic receptor, alpha 1a, Htr2c - 5-hydroxytryptamine (serotonin) receptor 2c, Cxcr4 - chemokine (c-x-c motif) receptor 4, Galr2 - galanin receptor 2, Rims2 - regulating synaptic membrane exocytosis 2, Calcr - calcitonin receptor, P2ry1 - purinergic receptor p2y, g-protein coupled 1, Rapgef4 - rap guanine nucleotide exchange factor (gef) 4, Ccl3 - chemokine (c-c motif) ligand 3, Ch…
GO:0071883	activation of MAPK activity by adrenergic receptor signaling pathway	0.000488	58.28	10082	2	173	2	[Adra2c - adrenergic receptor, alpha 2c, Adra2b - adrenergic receptor, alpha 2b]
GO:0007156	homophilic cell adhesion	0.000508	3.57	10082	39	868	12	[Celsr1 - cadherin, egf lag seven-pass g-type receptor 1 (flamingo homolog, drosophila), Dsc2 - desmocollin 2, Cdh1 - cadherin 1, Pcdh1 - protocadherin 1, Clstn2 - calsyntenin 2, Dsg2 - desmoglein 2, Ret - ret proto-oncogene, Pcdh8 - protocadherin 8, Cdh23 - cadherin 23 (otocadherin), Esam - endothelial cell-specific adhesion molecule, Dsc3 - desmocollin 3, Cdh7 - cadherin 7, type 2]
GO:0051252	regulation of RNA metabolic process	0.000521	1.74	10082	1610	180	50	[Rxrg - retinoid x receptor gamma, Nr5a1 - nuclear receptor subfamily 5, group a, member 1, Calcr - calcitonin receptor, Fezf2 - fez family zinc finger 2, Tcfap2c - transcription factor ap-2, gamma, Hes2 - hairy and enhancer of split 2 (drosophila), Tcf15 - transcription factor 15, Tcfap2e - transcription factor ap-2, epsilon, Hnf1b - hnf1 homeobox b, Onecut3 - one cut domain, family member 3, Ar…
GO:0042761	very long-chain fatty acid biosynthetic process	0.000522	10.06	10082	5	802	4	[Elovl7 - elovl family member 7, elongation of long chain fatty acids (yeast), Elovl3 - elongation of very long chain fatty acids (fen1/elo2, sur4/elo3, yeast)-like 3, Elovl4 - elongation of very long chain fatty acids (fen1/elo2, sur4/elo3, yeast)-like 4, Elovl2 - elongation of very long chain fatty acids (fen1/elo2, sur4/elo3, yeast)-like 2]
GO:0010470	regulation of gastrulation	0.000571	14.94	10082	15	180	4	[Foxa2 - forkhead box a2, Alox15 - arachidonate 15-lipoxygenase, Hnf1b - hnf1 homeobox b, Lhx1 - lim homeobox protein 1]
GO:0050968	detection of chemical stimulus involved in sensory perception of pain	0.000582	50.41	10082	2	200	2	[Trpa1 - transient receptor potential cation channel, subfamily a, member 1, Trpv1 - transient receptor potential cation channel, subfamily v, member 1]
GO:0050955	thermoception	0.000582	50.41	10082	2	200	2	[Trpa1 - transient receptor potential cation channel, subfamily a, member 1, Trpv1 - transient receptor potential cation channel, subfamily v, member 1]
GO:0050951	sensory perception of temperature stimulus	0.000582	50.41	10082	2	200	2	[Trpa1 - transient receptor potential cation channel, subfamily a, member 1, Trpv1 - transient receptor potential cation channel, subfamily v, member 1]
GO:0065007	biological regulation	0.000583	1.14	10082	4408	1024	509	[Chn2 - chimerin (chimaerin) 2, Zan - zonadhesin, Abcg1 - atp-binding cassette, sub-family g (white), member 1, Tnfrsf13c - tumor necrosis factor receptor superfamily, member 13c, Prox1 - prospero-related homeobox 1, Dab1 - disabled homolog 1 (drosophila), Cacna1i - calcium channel, voltage-dependent, alpha 1i subunit, Dach1 - dachshund 1 (drosophila), Epcam - epithelial cell adhesion molecule, A…
GO:0090009	primitive streak formation	0.000591	85.8	10082	5	47	2	[Foxa2 - forkhead box a2, Lhx1 - lim homeobox protein 1]
GO:0070474	positive regulation of uterine smooth muscle contraction	0.000599	21.23	10082	5	285	3	[Tacr2 - tachykinin receptor 2, Tacr3 - tachykinin receptor 3, Adra2b - adrenergic receptor, alpha 2b]
GO:0070472	regulation of uterine smooth muscle contraction	0.000599	21.23	10082	5	285	3	[Tacr2 - tachykinin receptor 2, Tacr3 - tachykinin receptor 3, Adra2b - adrenergic receptor, alpha 2b]
GO:0021533	cell differentiation in hindbrain	0.000626	28.01	10082	12	90	3	[Foxa2 - forkhead box a2, Lhx5 - lim homeobox protein 5, Lhx1 - lim homeobox protein 1]
GO:0007218	neuropeptide signaling pathway	0.00063	4.51	10082	29	694	9	[Celsr1 - cadherin, egf lag seven-pass g-type receptor 1 (flamingo homolog, drosophila), Prok2 - prokineticin 2, Sstr2 - somatostatin receptor 2, Npy - neuropeptide y, Sstr1 - somatostatin receptor 1, Oprd1 - opioid receptor, delta 1, Ecel1 - endothelin converting enzyme-like 1, Bai1 - brain-specific angiogenesis inhibitor 1, Npy5r - neuropeptide y receptor y5]
GO:0048518	positive regulation of biological process	0.000633	1.37	10082	1874	518	132	[Kl - klotho, Calcr - calcitonin receptor, Boll - bol, boule-like (drosophila), Kit - kit oncogene, Areg - amphiregulin, Ptk6 - ptk6 protein tyrosine kinase 6, Nat8l - n-acetyltransferase 8-like, Tnfrsf13c - tumor necrosis factor receptor superfamily, member 13c, Npr1 - natriuretic peptide receptor 1, Hoxd13 - homeobox d13, Camk2b - calcium/calmodulin-dependent protein kinase ii, beta, Tcfap2c - …
GO:0061097	regulation of protein tyrosine kinase activity	0.000705	7.71	10082	31	253	6	[Ptk6 - ptk6 protein tyrosine kinase 6, Wnt3a - wingless-related mmtv integration site 3a, Srcin1 - src kinase signaling inhibitor 1, Ccl5 - chemokine (c-c motif) ligand 5, Adra2c - adrenergic receptor, alpha 2c, Adra2b - adrenergic receptor, alpha 2b]
GO:0030072	peptide hormone secretion	0.000719	4.7	10082	20	858	8	[Tacr2 - tachykinin receptor 2, Rims2 - regulating synaptic membrane exocytosis 2, Mc4r - melanocortin 4 receptor, Hnf1b - hnf1 homeobox b, Edn3 - endothelin 3, Rapgef4 - rap guanine nucleotide exchange factor (gef) 4, Acvr2b - activin receptor iib, Trpv4 - transient receptor potential cation channel, subfamily v, member 4]
GO:0070670	response to interleukin-4	0.000734	9.19	10082	5	878	4	[Gata3 - gata binding protein 3, Lef1 - lymphoid enhancer binding factor 1, Tcf7 - transcription factor 7, t-cell specific, Cited1 - cbp/p300-interacting transactivator with glu/asp-rich carboxy-terminal domain 1]
GO:0032656	regulation of interleukin-13 production	0.000739	9.17	10082	5	880	4	[Gata3 - gata binding protein 3, Prkcz - protein kinase c, zeta, Irf4 - interferon regulatory factor 4, Lef1 - lymphoid enhancer binding factor 1]
GO:0007612	learning	0.00075	4.69	10082	45	430	9	[Tacr2 - tachykinin receptor 2, Stra6 - stimulated by retinoic acid gene 6, Ppp1r1b - protein phosphatase 1, regulatory (inhibitor) subunit 1b, Kit - kit oncogene, Grm4 - glutamate receptor, metabotropic 4, Gabra5 - gamma-aminobutyric acid (gaba) a receptor, subunit alpha 5, Htr6 - 5-hydroxytryptamine (serotonin) receptor 6, Neto1 - neuropilin (nrp) and tolloid (tll)-like 1, Mapk8ip2 - mitogen-ac…
GO:0045893	positive regulation of transcription, DNA-dependent	0.000781	1.83	10082	621	382	43	[Rxrg - retinoid x receptor gamma, Nr5a1 - nuclear receptor subfamily 5, group a, member 1, Myb - myeloblastosis oncogene, Cdx2 - caudal type homeobox 2, Cbfa2t3 - core-binding factor, runt domain, alpha subunit 2, translocated to, 3 (human), Sall4 - sal-like 4 (drosophila), Irf6 - interferon regulatory factor 6, Tesc - tescalcin, Hoxd13 - homeobox d13, Fezf2 - fez family zinc finger 2, Tcfap2c -…
GO:2000551	regulation of T-helper 2 cell cytokine production	0.000784	2520.5	10082	2	2	1	[Ifnb1 - interferon beta 1, fibroblast]
GO:0060441	epithelial tube branching involved in lung morphogenesis	0.000785	86.91	10082	8	29	2	[Foxa2 - forkhead box a2, Foxa1 - forkhead box a1]
GO:0035457	cellular response to interferon-alpha	0.000786	9.02	10082	5	894	4	[Ifit1 - interferon-induced protein with tetratricopeptide repeats 1, Ifit2 - interferon-induced protein with tetratricopeptide repeats 2, Ifit3 - interferon-induced protein with tetratricopeptide repeats 3, Oas1g - 2'-5' oligoadenylate synthetase 1g]
GO:0035270	endocrine system development	0.000793	1260.25	10082	1	8	1	[Insm1 - insulinoma-associated 1]
GO:0045071	negative regulation of viral genome replication	0.000846	5.99	10082	12	841	6	[Prox1 - prospero-related homeobox 1, Ifit1 - interferon-induced protein with tetratricopeptide repeats 1, Oas3 - 2'-5' oligoadenylate synthetase 3, Ifnb1 - interferon beta 1, fibroblast, Ccl5 - chemokine (c-c motif) ligand 5, Oas1g - 2'-5' oligoadenylate synthetase 1g]
GO:0070838	divalent metal ion transport	0.000882	2.2	10082	120	993	26	[Htr2c - 5-hydroxytryptamine (serotonin) receptor 2c, Myb - myeloblastosis oncogene, Slc30a10 - solute carrier family 30, member 10, Trpv1 - transient receptor potential cation channel, subfamily v, member 1, Camk2b - calcium/calmodulin-dependent protein kinase ii, beta, Atp2b2 - atpase, ca++ transporting, plasma membrane 2, Slc8a3 - solute carrier family 8 (sodium/calcium exchanger), member 3, T…
GO:0032277	negative regulation of gonadotropin secretion	0.000893	44.22	10082	2	228	2	[Tacr2 - tachykinin receptor 2, Crhr2 - corticotropin releasing hormone receptor 2]
GO:0033684	regulation of luteinizing hormone secretion	0.000893	44.22	10082	2	228	2	[Tacr2 - tachykinin receptor 2, Crhr2 - corticotropin releasing hormone receptor 2]
GO:0033685	negative regulation of luteinizing hormone secretion	0.000893	44.22	10082	2	228	2	[Tacr2 - tachykinin receptor 2, Crhr2 - corticotropin releasing hormone receptor 2]
GO:0060538	skeletal muscle organ development	0.000937	9.43	10082	6	713	4	[Stra6 - stimulated by retinoic acid gene 6, Mnx1 - motor neuron and pancreas homeobox 1, Msc - musculin, Cntfr - ciliary neurotrophic factor receptor]
GO:0006355	regulation of transcription, DNA-dependent	0.000954	1.72	10082	1562	180	48	[Rxrg - retinoid x receptor gamma, Nr5a1 - nuclear receptor subfamily 5, group a, member 1, Cdx2 - caudal type homeobox 2, Sall4 - sal-like 4 (drosophila), Dmrta1 - doublesex and mab-3 related transcription factor like family a1, Ntrk1 - neurotrophic tyrosine kinase, receptor, type 1, Tcfap2c - transcription factor ap-2, gamma, Fezf2 - fez family zinc finger 2, Hes2 - hairy and enhancer of split …
GO:0050789	regulation of biological process	0.000955	1.47	10082	4259	98	61	[Kl - klotho, Calcr - calcitonin receptor, Boll - bol, boule-like (drosophila), Kcng1 - potassium voltage-gated channel, subfamily g, member 1, Tcfap2c - transcription factor ap-2, gamma, Dmrt1 - doublesex and mab-3 related transcription factor 1, Tcfap2e - transcription factor ap-2, epsilon, Cacna1i - calcium channel, voltage-dependent, alpha 1i subunit, Oprd1 - opioid receptor, delta 1, Onecut3…
GO:0048609	multicellular organismal reproductive process	0.000965	2.8	10082	176	327	16	[Csn3 - casein kappa, Ppp1r1b - protein phosphatase 1, regulatory (inhibitor) subunit 1b, Boll - bol, boule-like (drosophila), Kit - kit oncogene, Bik - bcl2-interacting killer, Jag2 - jagged 2, Odf3 - outer dense fiber of sperm tails 3, Slco4c1 - solute carrier organic anion transporter family, member 4c1, Dmrt1 - doublesex and mab-3 related transcription factor 1, Prok2 - prokineticin 2, Gata4 …
GO:2001141	regulation of RNA biosynthetic process	0.000977	1.72	10082	1564	180	48	[Rxrg - retinoid x receptor gamma, Nr5a1 - nuclear receptor subfamily 5, group a, member 1, Cdx2 - caudal type homeobox 2, Sall4 - sal-like 4 (drosophila), Dmrta1 - doublesex and mab-3 related transcription factor like family a1, Ntrk1 - neurotrophic tyrosine kinase, receptor, type 1, Tcfap2c - transcription factor ap-2, gamma, Fezf2 - fez family zinc finger 2, Hes2 - hairy and enhancer of split …
GO:0001829	trophectodermal cell differentiation	0.00098	7.13	10082	9	786	5	[Eomes - eomesodermin homolog (xenopus laevis), Cdx2 - caudal type homeobox 2, Cdh1 - cadherin 1, Foxd3 - forkhead box d3, Tcfap2c - transcription factor ap-2, gamma]
GO:0045935	positive regulation of nucleobase-containing compound metabolic process	0.000995	3.31	10082	720	55	13	[Nkx2-1 - nk2 homeobox 1, Calcr - calcitonin receptor, Ovol2 - ovo-like 2 (drosophila), Tcfap2c - transcription factor ap-2, gamma, Trp73 - transformation related protein 73, Tcfap2e - transcription factor ap-2, epsilon, Foxa2 - forkhead box a2, Foxa1 - forkhead box a1, Tbx21 - t-box 21, Lhx1 - lim homeobox protein 1, Wnt3a - wingless-related mmtv integration site 3a, Ifnb1 - interferon beta 1, f…

## Sheet: upreg genes  GOFUNCTION
GO Term	Description	P-value	Enrichment	N	B	n	b	Genes
GO:0038023	signaling receptor activity	2.37e-17	2.78	10082	346	934	89	[Nr5a2 - nuclear receptor subfamily 5, group a, member 2, Rxrg - retinoid x receptor gamma, Olfr56 - olfactory receptor 56, Nr5a1 - nuclear receptor subfamily 5, group a, member 1, Calcr - calcitonin receptor, Kit - kit oncogene, Gabra5 - gamma-aminobutyric acid (gaba) a receptor, subunit alpha 5, Npr1 - natriuretic peptide receptor 1, Lef1 - lymphoid enhancer binding factor 1, Tub - tubby candid…
GO:0004888	transmembrane signaling receptor activity	2.05e-16	2.85	10082	307	934	81	[Olfr56 - olfactory receptor 56, Calcr - calcitonin receptor, Kit - kit oncogene, Gabra5 - gamma-aminobutyric acid (gaba) a receptor, subunit alpha 5, Tub - tubby candidate gene, Gpr37 - g protein-coupled receptor 37, Unc5a - unc-5 homolog a (c. elegans), Pgr15l - g protein-coupled receptor 15-like, Oprd1 - opioid receptor, delta 1, Ccrl2 - chemokine (c-c motif) receptor-like 2, Galr2 - galanin r…
GO:0022838	substrate-specific channel activity	1.63e-14	3.07	10082	192	993	58	[Clic5 - chloride intracellular channel 5, Jph3 - junctophilin 3, Kcnc4 - potassium voltage gated channel, shaw-related subfamily, member 4, Gabra5 - gamma-aminobutyric acid (gaba) a receptor, subunit alpha 5, Scn11a - sodium channel, voltage-gated, type xi, alpha, Kcng1 - potassium voltage-gated channel, subfamily g, member 1, Kcnq5 - potassium voltage-gated channel, subfamily q, member 5, Cacna…
GO:0022803	passive transmembrane transporter activity	1.73e-14	3.03	10082	198	993	59	[Clic5 - chloride intracellular channel 5, Jph3 - junctophilin 3, Kcnc4 - potassium voltage gated channel, shaw-related subfamily, member 4, Gabra5 - gamma-aminobutyric acid (gaba) a receptor, subunit alpha 5, Scn11a - sodium channel, voltage-gated, type xi, alpha, Kcng1 - potassium voltage-gated channel, subfamily g, member 1, Kcnq5 - potassium voltage-gated channel, subfamily q, member 5, Cacna…
GO:0015267	channel activity	1.73e-14	3.03	10082	198	993	59	[Clic5 - chloride intracellular channel 5, Jph3 - junctophilin 3, Kcnc4 - potassium voltage gated channel, shaw-related subfamily, member 4, Gabra5 - gamma-aminobutyric acid (gaba) a receptor, subunit alpha 5, Scn11a - sodium channel, voltage-gated, type xi, alpha, Kcng1 - potassium voltage-gated channel, subfamily g, member 1, Kcnq5 - potassium voltage-gated channel, subfamily q, member 5, Cacna…
GO:0043565	sequence-specific DNA binding	3.74e-14	3.19	10082	361	499	57	[Rxrg - retinoid x receptor gamma, Nr5a1 - nuclear receptor subfamily 5, group a, member 1, Hoxd13 - homeobox d13, Gbx2 - gastrulation brain homeobox 2, Tcfap2c - transcription factor ap-2, gamma, Fezf2 - fez family zinc finger 2, Gata4 - gata binding protein 4, Foxd2 - forkhead box d2, Hnf1b - hnf1 homeobox b, Foxg1 - forkhead box g1, Msx3 - homeobox, msh-like 3, Onecut3 - one cut domain, family…
GO:0005216	ion channel activity	3.96e-14	3.05	10082	190	993	57	[Clic5 - chloride intracellular channel 5, Jph3 - junctophilin 3, Kcnc4 - potassium voltage gated channel, shaw-related subfamily, member 4, Gabra5 - gamma-aminobutyric acid (gaba) a receptor, subunit alpha 5, Scn11a - sodium channel, voltage-gated, type xi, alpha, Kcng1 - potassium voltage-gated channel, subfamily g, member 1, Kcnq5 - potassium voltage-gated channel, subfamily q, member 5, Cacna…
GO:0022836	gated channel activity	1.96e-13	3.34	10082	143	993	47	[Scn5a - sodium channel, voltage-gated, type v, alpha, Gabra1 - gamma-aminobutyric acid (gaba) a receptor, subunit alpha 1, Clic5 - chloride intracellular channel 5, Cngb3 - cyclic nucleotide gated channel beta 3, Scn4b - sodium channel, type iv, beta, Jph3 - junctophilin 3, Scn8a - sodium channel, voltage-gated, type viii, alpha, Kcnc4 - potassium voltage gated channel, shaw-related subfamily, m…
GO:0004871	signal transducer activity	5.77e-13	2.12	10082	492	994	103	[Calcr - calcitonin receptor, Kit - kit oncogene, Npr1 - natriuretic peptide receptor 1, Tub - tubby candidate gene, Rgs7 - regulator of g protein signaling 7, Ccrl2 - chemokine (c-c motif) receptor-like 2, Mapk4 - mitogen-activated protein kinase 4, Galr2 - galanin receptor 2, Chrna1 - cholinergic receptor, nicotinic, alpha polypeptide 1 (muscle), Vmn1r32 - vomeronasal 1 receptor 32, Chrna4 - ch…
GO:0060089	molecular transducer activity	5.77e-13	2.12	10082	492	994	103	[Calcr - calcitonin receptor, Kit - kit oncogene, Npr1 - natriuretic peptide receptor 1, Tub - tubby candidate gene, Rgs7 - regulator of g protein signaling 7, Ccrl2 - chemokine (c-c motif) receptor-like 2, Mapk4 - mitogen-activated protein kinase 4, Galr2 - galanin receptor 2, Chrna1 - cholinergic receptor, nicotinic, alpha polypeptide 1 (muscle), Vmn1r32 - vomeronasal 1 receptor 32, Chrna4 - ch…
GO:0004930	G-protein coupled receptor activity	1.81e-12	3.25	10082	153	934	46	[Htr2c - 5-hydroxytryptamine (serotonin) receptor 2c, Tacr2 - tachykinin receptor 2, Tacr3 - tachykinin receptor 3, Lpar3 - lysophosphatidic acid receptor 3, Olfr56 - olfactory receptor 56, Gprc5c - g protein-coupled receptor, family c, group 5, member c, Calcr - calcitonin receptor, P2ry1 - purinergic receptor p2y, g-protein coupled 1, Htr1d - 5-hydroxytryptamine (serotonin) receptor 1d, Tub - t…
GO:0005261	cation channel activity	2.91e-12	3.41	10082	128	993	43	[Scn5a - sodium channel, voltage-gated, type v, alpha, Cngb3 - cyclic nucleotide gated channel beta 3, Scn4b - sodium channel, type iv, beta, Jph3 - junctophilin 3, Trpv1 - transient receptor potential cation channel, subfamily v, member 1, Scn8a - sodium channel, voltage-gated, type viii, alpha, Kcnc4 - potassium voltage gated channel, shaw-related subfamily, member 4, Kcnh1 - potassium voltage-…
GO:0015075	ion transmembrane transporter activity	4.88e-12	2.32	10082	345	997	79	[Clic5 - chloride intracellular channel 5, Jph3 - junctophilin 3, Slc30a10 - solute carrier family 30, member 10, Kcnc4 - potassium voltage gated channel, shaw-related subfamily, member 4, Gabra5 - gamma-aminobutyric acid (gaba) a receptor, subunit alpha 5, Scn11a - sodium channel, voltage-gated, type xi, alpha, Kcng1 - potassium voltage-gated channel, subfamily g, member 1, Slc8a3 - solute carri…
GO:0004872	receptor activity	1.41e-11	1.99	10082	595	919	108	[Calcr - calcitonin receptor, Kit - kit oncogene, Tnfrsf13c - tumor necrosis factor receptor superfamily, member 13c, Npr1 - natriuretic peptide receptor 1, Tub - tubby candidate gene, Grk1 - g protein-coupled receptor kinase 1, Ccrl2 - chemokine (c-c motif) receptor-like 2, Galr2 - galanin receptor 2, Chrna1 - cholinergic receptor, nicotinic, alpha polypeptide 1 (muscle), Vmn1r32 - vomeronasal 1…
GO:0003700	sequence-specific DNA binding transcription factor activity	4.97e-11	2.55	10082	437	571	63	[Rxrg - retinoid x receptor gamma, Nr5a1 - nuclear receptor subfamily 5, group a, member 1, Irf6 - interferon regulatory factor 6, Gbx2 - gastrulation brain homeobox 2, Hoxd13 - homeobox d13, Tcf7 - transcription factor 7, t-cell specific, Tcfap2c - transcription factor ap-2, gamma, Tcfap2e - transcription factor ap-2, epsilon, Gata4 - gata binding protein 4, Foxd2 - forkhead box d2, Hnf1b - hnf1…
GO:0001071	nucleic acid binding transcription factor activity	5.41e-11	2.54	10082	438	571	63	[Rxrg - retinoid x receptor gamma, Nr5a1 - nuclear receptor subfamily 5, group a, member 1, Irf6 - interferon regulatory factor 6, Gbx2 - gastrulation brain homeobox 2, Hoxd13 - homeobox d13, Tcf7 - transcription factor 7, t-cell specific, Tcfap2c - transcription factor ap-2, gamma, Tcfap2e - transcription factor ap-2, epsilon, Gata4 - gata binding protein 4, Foxd2 - forkhead box d2, Hnf1b - hnf1…
GO:0008324	cation transmembrane transporter activity	1.79e-10	2.43	10082	258	997	62	[Jph3 - junctophilin 3, Slc30a10 - solute carrier family 30, member 10, Kcnc4 - potassium voltage gated channel, shaw-related subfamily, member 4, Scn11a - sodium channel, voltage-gated, type xi, alpha, Kcng1 - potassium voltage-gated channel, subfamily g, member 1, Slc8a3 - solute carrier family 8 (sodium/calcium exchanger), member 3, Kcnq5 - potassium voltage-gated channel, subfamily q, member …
GO:0022891	substrate-specific transmembrane transporter activity	3.16e-10	2.09	10082	397	1022	84	[Clic5 - chloride intracellular channel 5, Jph3 - junctophilin 3, Slc30a10 - solute carrier family 30, member 10, Slc43a2 - solute carrier family 43, member 2, Kcnc4 - potassium voltage gated channel, shaw-related subfamily, member 4, Gabra5 - gamma-aminobutyric acid (gaba) a receptor, subunit alpha 5, Scn11a - sodium channel, voltage-gated, type xi, alpha, Kcng1 - potassium voltage-gated channel…
GO:0022857	transmembrane transporter activity	7.69e-10	2.01	10082	431	1022	88	[Clic5 - chloride intracellular channel 5, Jph3 - junctophilin 3, Abcb4 - atp-binding cassette, sub-family b (mdr/tap), member 4, Slc30a10 - solute carrier family 30, member 10, Slc43a2 - solute carrier family 43, member 2, Kcnc4 - potassium voltage gated channel, shaw-related subfamily, member 4, Abcg1 - atp-binding cassette, sub-family g (white), member 1, Gabra5 - gamma-aminobutyric acid (gaba…
GO:0022832	voltage-gated channel activity	4.82e-09	3.45	10082	94	965	31	[Scn5a - sodium channel, voltage-gated, type v, alpha, Clic5 - chloride intracellular channel 5, Scn4b - sodium channel, type iv, beta, Kcnc4 - potassium voltage gated channel, shaw-related subfamily, member 4, Scn8a - sodium channel, voltage-gated, type viii, alpha, Scn11a - sodium channel, voltage-gated, type xi, alpha, Kcnh1 - potassium voltage-gated channel, subfamily h (eag-related), member …
GO:0005244	voltage-gated ion channel activity	4.82e-09	3.45	10082	94	965	31	[Scn5a - sodium channel, voltage-gated, type v, alpha, Clic5 - chloride intracellular channel 5, Scn4b - sodium channel, type iv, beta, Kcnc4 - potassium voltage gated channel, shaw-related subfamily, member 4, Scn8a - sodium channel, voltage-gated, type viii, alpha, Scn11a - sodium channel, voltage-gated, type xi, alpha, Kcnh1 - potassium voltage-gated channel, subfamily h (eag-related), member …
GO:0000975	regulatory region DNA binding	6.83e-09	2.61	10082	196	907	46	[Nr5a2 - nuclear receptor subfamily 5, group a, member 2, Brca1 - breast cancer 1, Cdx2 - caudal type homeobox 2, Dlx4 - distal-less homeobox 4, Dlx3 - distal-less homeobox 3, Irf6 - interferon regulatory factor 6, Lef1 - lymphoid enhancer binding factor 1, Irf7 - interferon regulatory factor 7, Tcf7 - transcription factor 7, t-cell specific, Fezf2 - fez family zinc finger 2, Tcfap2c - transcript…
GO:0001067	regulatory region nucleic acid binding	6.83e-09	2.61	10082	196	907	46	[Nr5a2 - nuclear receptor subfamily 5, group a, member 2, Brca1 - breast cancer 1, Cdx2 - caudal type homeobox 2, Dlx4 - distal-less homeobox 4, Dlx3 - distal-less homeobox 3, Irf6 - interferon regulatory factor 6, Lef1 - lymphoid enhancer binding factor 1, Irf7 - interferon regulatory factor 7, Tcf7 - transcription factor 7, t-cell specific, Fezf2 - fez family zinc finger 2, Tcfap2c - transcript…
GO:0005215	transporter activity	1.17e-08	1.83	10082	539	1022	100	[Abcb4 - atp-binding cassette, sub-family b (mdr/tap), member 4, Calcr - calcitonin receptor, Slc43a2 - solute carrier family 43, member 2, Abcg1 - atp-binding cassette, sub-family g (white), member 1, Kcnc4 - potassium voltage gated channel, shaw-related subfamily, member 4, Scn11a - sodium channel, voltage-gated, type xi, alpha, Kcng1 - potassium voltage-gated channel, subfamily g, member 1, Sl…
GO:0022843	voltage-gated cation channel activity	3.52e-08	3.73	10082	70	965	25	[Scn5a - sodium channel, voltage-gated, type v, alpha, Scn4b - sodium channel, type iv, beta, Scn8a - sodium channel, voltage-gated, type viii, alpha, Kcnc4 - potassium voltage gated channel, shaw-related subfamily, member 4, Scn11a - sodium channel, voltage-gated, type xi, alpha, Kcnh1 - potassium voltage-gated channel, subfamily h (eag-related), member 1, Kcnh2 - potassium voltage-gated channel…
GO:0044212	transcription regulatory region DNA binding	4.74e-08	2.63	10082	190	826	41	[Nr5a2 - nuclear receptor subfamily 5, group a, member 2, Brca1 - breast cancer 1, Cdx2 - caudal type homeobox 2, Dlx4 - distal-less homeobox 4, Dlx3 - distal-less homeobox 3, Lef1 - lymphoid enhancer binding factor 1, Tcf7 - transcription factor 7, t-cell specific, Tcfap2c - transcription factor ap-2, gamma, Fezf2 - fez family zinc finger 2, Ascl1 - achaete-scute complex homolog 1 (drosophila), …
GO:0003705	sequence-specific distal enhancer binding RNA polymerase II transcription factor activity	5.41e-08	4.22	10082	55	912	21	[Foxl2 - forkhead box l2, Pou4f1 - pou domain, class 4, transcription factor 1, Nr5a1 - nuclear receptor subfamily 5, group a, member 1, Nkx2-1 - nk2 homeobox 1, Pou3f1 - pou domain, class 3, transcription factor 1, Lef1 - lymphoid enhancer binding factor 1, Prox1 - prospero-related homeobox 1, Foxa2 - forkhead box a2, Foxa1 - forkhead box a1, Foxd2 - forkhead box d2, Gata4 - gata binding protein…
GO:0022892	substrate-specific transporter activity	6.31e-08	1.85	10082	469	1022	88	[Clic5 - chloride intracellular channel 5, Calcr - calcitonin receptor, Jph3 - junctophilin 3, Slc30a10 - solute carrier family 30, member 10, Slc43a2 - solute carrier family 43, member 2, Kcnc4 - potassium voltage gated channel, shaw-related subfamily, member 4, Abcg1 - atp-binding cassette, sub-family g (white), member 1, Gabra5 - gamma-aminobutyric acid (gaba) a receptor, subunit alpha 5, Scn1…
GO:0030594	neurotransmitter receptor activity	2.82e-07	5.74	10082	23	993	13	[Tacr2 - tachykinin receptor 2, Tacr3 - tachykinin receptor 3, Galr2 - galanin receptor 2, Chrna1 - cholinergic receptor, nicotinic, alpha polypeptide 1 (muscle), Chrna4 - cholinergic receptor, nicotinic, alpha polypeptide 4, Chrna5 - cholinergic receptor, nicotinic, alpha polypeptide 5, Prokr2 - prokineticin receptor 2, Chrm4 - cholinergic receptor, muscarinic 4, Chrm1 - cholinergic receptor, mu…
GO:0046873	metal ion transmembrane transporter activity	3.37e-07	2.77	10082	124	997	34	[Kcnc4 - potassium voltage gated channel, shaw-related subfamily, member 4, Kcnh1 - potassium voltage-gated channel, subfamily h (eag-related), member 1, Kcnh2 - potassium voltage-gated channel, subfamily h (eag-related), member 2, Kcng1 - potassium voltage-gated channel, subfamily g, member 1, Kcnh3 - potassium voltage-gated channel, subfamily h (eag-related), member 3, Atp2b2 - atpase, ca++ tra…
GO:0000981	sequence-specific DNA binding RNA polymerase II transcription factor activity	3.93e-07	2.83	10082	129	912	33	[Nr5a2 - nuclear receptor subfamily 5, group a, member 2, Rxrg - retinoid x receptor gamma, Nr5a1 - nuclear receptor subfamily 5, group a, member 1, Nr3c2 - nuclear receptor subfamily 3, group c, member 2, Lef1 - lymphoid enhancer binding factor 1, Tcfap2c - transcription factor ap-2, gamma, Lmo2 - lim domain only 2, Prox1 - prospero-related homeobox 1, Foxa2 - forkhead box a2, Gata2 - gata bindi…
GO:0000976	transcription regulatory region sequence-specific DNA binding	8.39e-07	3.4	10082	67	1017	23	[Dlx1 - distal-less homeobox 1, Pou4f1 - pou domain, class 4, transcription factor 1, Eomes - eomesodermin homolog (xenopus laevis), Pou4f2 - pou domain, class 4, transcription factor 2, Cdx2 - caudal type homeobox 2, Dlx4 - distal-less homeobox 4, Dlx3 - distal-less homeobox 3, Runx3 - runt related transcription factor 3, Tcfap2c - transcription factor ap-2, gamma, Fezf2 - fez family zinc finger…
GO:0015079	potassium ion transmembrane transporter activity	1.11e-06	3.48	10082	66	965	22	[Kcne3 - potassium voltage-gated channel, isk-related subfamily, gene 3, Kcnc2 - potassium voltage gated channel, shaw-related subfamily, member 2, Kcng3 - potassium voltage-gated channel, subfamily g, member 3, Kcnc4 - potassium voltage gated channel, shaw-related subfamily, member 4, Kcnq3 - potassium voltage-gated channel, subfamily q, member 3, Kcnh1 - potassium voltage-gated channel, subfami…
GO:0001653	peptide receptor activity	1.56e-06	5.07	10082	36	773	14	[Tacr2 - tachykinin receptor 2, Tacr3 - tachykinin receptor 3, Galr2 - galanin receptor 2, Cxcr4 - chemokine (c-x-c motif) receptor 4, Npr1 - natriuretic peptide receptor 1, Prokr2 - prokineticin receptor 2, Npy5r - neuropeptide y receptor y5, Mc4r - melanocortin 4 receptor, Sstr2 - somatostatin receptor 2, Sstr1 - somatostatin receptor 1, Oprd1 - opioid receptor, delta 1, Ccrl2 - chemokine (c-c …
GO:0005267	potassium channel activity	3.02e-06	3.54	10082	59	965	20	[Kcne3 - potassium voltage-gated channel, isk-related subfamily, gene 3, Kcnc2 - potassium voltage gated channel, shaw-related subfamily, member 2, Kcng3 - potassium voltage-gated channel, subfamily g, member 3, Kcnc4 - potassium voltage gated channel, shaw-related subfamily, member 4, Kcnq3 - potassium voltage-gated channel, subfamily q, member 3, Kcnh1 - potassium voltage-gated channel, subfami…
GO:0008188	neuropeptide receptor activity	3.26e-06	10.29	10082	10	686	7	[Tacr2 - tachykinin receptor 2, Tacr3 - tachykinin receptor 3, Galr2 - galanin receptor 2, Sstr2 - somatostatin receptor 2, Sstr1 - somatostatin receptor 1, Prokr2 - prokineticin receptor 2, Npy5r - neuropeptide y receptor y5]
GO:0008528	G-protein coupled peptide receptor activity	3.56e-06	5.14	10082	33	773	13	[Tacr2 - tachykinin receptor 2, Tacr3 - tachykinin receptor 3, Galr2 - galanin receptor 2, Cxcr4 - chemokine (c-x-c motif) receptor 4, Prokr2 - prokineticin receptor 2, Npy5r - neuropeptide y receptor y5, Mc4r - melanocortin 4 receptor, Sstr2 - somatostatin receptor 2, Sstr1 - somatostatin receptor 1, Oprd1 - opioid receptor, delta 1, Ccrl2 - chemokine (c-c motif) receptor-like 2, Fpr2 - formyl p…
GO:0003677	DNA binding	8.08e-06	2.18	10082	1106	180	43	[Rxrg - retinoid x receptor gamma, Nr5a1 - nuclear receptor subfamily 5, group a, member 1, Cdx2 - caudal type homeobox 2, Sall4 - sal-like 4 (drosophila), Dmrta1 - doublesex and mab-3 related transcription factor like family a1, Fezf2 - fez family zinc finger 2, Tcfap2c - transcription factor ap-2, gamma, Hes2 - hairy and enhancer of split 2 (drosophila), Tcf15 - transcription factor 15, Tcfap2e…
GO:0022834	ligand-gated channel activity	1.13e-05	3.38	10082	57	993	19	[Chrna1 - cholinergic receptor, nicotinic, alpha polypeptide 1 (muscle), Gabra1 - gamma-aminobutyric acid (gaba) a receptor, subunit alpha 1, Chrna4 - cholinergic receptor, nicotinic, alpha polypeptide 4, Jph3 - junctophilin 3, Cngb3 - cyclic nucleotide gated channel beta 3, Chrna5 - cholinergic receptor, nicotinic, alpha polypeptide 5, Gabra5 - gamma-aminobutyric acid (gaba) a receptor, subunit …
GO:0015276	ligand-gated ion channel activity	1.13e-05	3.38	10082	57	993	19	[Chrna1 - cholinergic receptor, nicotinic, alpha polypeptide 1 (muscle), Gabra1 - gamma-aminobutyric acid (gaba) a receptor, subunit alpha 1, Chrna4 - cholinergic receptor, nicotinic, alpha polypeptide 4, Jph3 - junctophilin 3, Cngb3 - cyclic nucleotide gated channel beta 3, Chrna5 - cholinergic receptor, nicotinic, alpha polypeptide 5, Gabra5 - gamma-aminobutyric acid (gaba) a receptor, subunit …
GO:0005249	voltage-gated potassium channel activity	1.29e-05	3.8	10082	44	965	16	[Kcne3 - potassium voltage-gated channel, isk-related subfamily, gene 3, Kcng3 - potassium voltage-gated channel, subfamily g, member 3, Kcnc4 - potassium voltage gated channel, shaw-related subfamily, member 4, Kcnq3 - potassium voltage-gated channel, subfamily q, member 3, Kcnh1 - potassium voltage-gated channel, subfamily h (eag-related), member 1, Kcnh2 - potassium voltage-gated channel, subf…
GO:0008227	G-protein coupled amine receptor activity	1.63e-05	10.38	10082	20	340	7	[Htr2c - 5-hydroxytryptamine (serotonin) receptor 2c, Htr1d - 5-hydroxytryptamine (serotonin) receptor 1d, Htr6 - 5-hydroxytryptamine (serotonin) receptor 6, Chrm4 - cholinergic receptor, muscarinic 4, Adra2c - adrenergic receptor, alpha 2c, Chrm1 - cholinergic receptor, muscarinic 1, cns, Adra2b - adrenergic receptor, alpha 2b]
GO:0005125	cytokine activity	2e-05	4.86	10082	65	415	13	[Cxcl9 - chemokine (c-x-c motif) ligand 9, Tnfsf10 - tumor necrosis factor (ligand) superfamily, member 10, Cxcl2 - chemokine (c-x-c motif) ligand 2, Areg - amphiregulin, Cmtm8 - cklf-like marvel transmembrane domain containing 8, Il17f - interleukin 17f, Ccl5 - chemokine (c-c motif) ligand 5, Lefty2 - left-right determination factor 2, Ifna4 - interferon alpha 4, Bmp7 - bone morphogenetic protei…
GO:0000977	RNA polymerase II regulatory region sequence-specific DNA binding	2.54e-05	3.61	10082	45	992	16	[Eomes - eomesodermin homolog (xenopus laevis), Pou4f1 - pou domain, class 4, transcription factor 1, Pou4f2 - pou domain, class 4, transcription factor 2, Runx3 - runt related transcription factor 3, Fezf2 - fez family zinc finger 2, Tcfap2c - transcription factor ap-2, gamma, Lmo2 - lim domain only 2, Foxa2 - forkhead box a2, Gata2 - gata binding protein 2, Gata3 - gata binding protein 3, Fezf1…
GO:0001012	RNA polymerase II regulatory region DNA binding	3.63e-05	3.54	10082	46	992	16	[Pou4f1 - pou domain, class 4, transcription factor 1, Eomes - eomesodermin homolog (xenopus laevis), Pou4f2 - pou domain, class 4, transcription factor 2, Runx3 - runt related transcription factor 3, Tcfap2c - transcription factor ap-2, gamma, Fezf2 - fez family zinc finger 2, Lmo2 - lim domain only 2, Foxa2 - forkhead box a2, Gata2 - gata binding protein 2, Gata3 - gata binding protein 3, Fezf1…
GO:0022890	inorganic cation transmembrane transporter activity	3.78e-05	2.17	10082	168	997	36	[Kcnc4 - potassium voltage gated channel, shaw-related subfamily, member 4, Kcnh1 - potassium voltage-gated channel, subfamily h (eag-related), member 1, Kcnh2 - potassium voltage-gated channel, subfamily h (eag-related), member 2, Kcng1 - potassium voltage-gated channel, subfamily g, member 1, Kcnh3 - potassium voltage-gated channel, subfamily h (eag-related), member 3, Atp2b2 - atpase, ca++ tra…
GO:0015077	monovalent inorganic cation transmembrane transporter activity	6.25e-05	2.31	10082	140	997	32	[Kcnc4 - potassium voltage gated channel, shaw-related subfamily, member 4, Kcnh1 - potassium voltage-gated channel, subfamily h (eag-related), member 1, Kcnh2 - potassium voltage-gated channel, subfamily h (eag-related), member 2, Kcng1 - potassium voltage-gated channel, subfamily g, member 1, Kcnh3 - potassium voltage-gated channel, subfamily h (eag-related), member 3, Slc8a3 - solute carrier f…
GO:0008301	DNA binding, bending	0.000115	4.34	10082	28	912	11	[Foxl2 - forkhead box l2, Hhex - hematopoietically expressed homeobox, Foxa2 - forkhead box a2, Foxa1 - forkhead box a1, Foxd2 - forkhead box d2, Foxo6 - forkhead box o6, Foxq1 - forkhead box q1, Foxe1 - forkhead box e1, Foxg1 - forkhead box g1, Lef1 - lymphoid enhancer binding factor 1, Foxd3 - forkhead box d3]
GO:0035326	enhancer binding	0.00027	5.23	10082	17	907	8	[Gata2 - gata binding protein 2, Gata3 - gata binding protein 3, Pou4f1 - pou domain, class 4, transcription factor 1, Gata4 - gata binding protein 4, Sox11 - sry-box containing gene 11, Lef1 - lymphoid enhancer binding factor 1, Isl1 - isl1 transcription factor, lim/homeodomain, Tcfap2c - transcription factor ap-2, gamma]
GO:0000978	RNA polymerase II core promoter proximal region sequence-specific DNA binding	0.000271	18.12	10082	14	159	4	[Foxa2 - forkhead box a2, Fezf1 - fez family zinc finger 1, Pou4f2 - pou domain, class 4, transcription factor 2, Fezf2 - fez family zinc finger 2]
GO:0070700	BMP receptor binding	0.000279	19.06	10082	3	529	3	[Bmp7 - bone morphogenetic protein 7, Acvr1c - activin a receptor, type ic, Bmp2 - bone morphogenetic protein 2]
GO:0001159	core promoter proximal region DNA binding	0.000282	12.18	10082	23	180	5	[Foxa2 - forkhead box a2, Fezf1 - fez family zinc finger 1, Pou4f2 - pou domain, class 4, transcription factor 2, Hnf1b - hnf1 homeobox b, Fezf2 - fez family zinc finger 2]
GO:0005230	extracellular ligand-gated ion channel activity	0.000293	3.69	10082	33	993	12	[Chrnb4 - cholinergic receptor, nicotinic, beta polypeptide 4, Chrna1 - cholinergic receptor, nicotinic, alpha polypeptide 1 (muscle), Gabra1 - gamma-aminobutyric acid (gaba) a receptor, subunit alpha 1, Chrna4 - cholinergic receptor, nicotinic, alpha polypeptide 4, Grin2c - glutamate receptor, ionotropic, nmda2c (epsilon 3), Chrna5 - cholinergic receptor, nicotinic, alpha polypeptide 5, Grik3 - …
GO:0004938	alpha2-adrenergic receptor activity	0.000488	58.28	10082	2	173	2	[Adra2c - adrenergic receptor, alpha 2c, Adra2b - adrenergic receptor, alpha 2b]
GO:0005248	voltage-gated sodium channel activity	0.000503	11.24	10082	6	598	4	[Scn5a - sodium channel, voltage-gated, type v, alpha, Scn4b - sodium channel, type iv, beta, Scn8a - sodium channel, voltage-gated, type viii, alpha, Scn11a - sodium channel, voltage-gated, type xi, alpha]
GO:0015464	acetylcholine receptor activity	0.000559	6.09	10082	10	993	6	[Chrnb4 - cholinergic receptor, nicotinic, beta polypeptide 4, Chrna1 - cholinergic receptor, nicotinic, alpha polypeptide 1 (muscle), Chrna4 - cholinergic receptor, nicotinic, alpha polypeptide 4, Chrna5 - cholinergic receptor, nicotinic, alpha polypeptide 5, Chrm4 - cholinergic receptor, muscarinic 4, Chrm1 - cholinergic receptor, muscarinic 1, cns]
GO:0001158	enhancer sequence-specific DNA binding	0.000752	5.19	10082	15	907	7	[Gata2 - gata binding protein 2, Gata3 - gata binding protein 3, Pou4f1 - pou domain, class 4, transcription factor 1, Gata4 - gata binding protein 4, Sox11 - sry-box containing gene 11, Isl1 - isl1 transcription factor, lim/homeodomain, Tcfap2c - transcription factor ap-2, gamma]
GO:0005272	sodium channel activity	0.000878	5.79	10082	11	950	6	[Scn5a - sodium channel, voltage-gated, type v, alpha, Scn4b - sodium channel, type iv, beta, Scn8a - sodium channel, voltage-gated, type viii, alpha, Scn11a - sodium channel, voltage-gated, type xi, alpha, Hcn1 - hyperpolarization-activated, cyclic nucleotide-gated k+ 1, Hcn2 - hyperpolarization-activated, cyclic nucleotide-gated k+ 2]

## Sheet: upreg genes GOCOMPONENT
GO Term	Description	P-value	Enrichment	N	B	n	b	Genes
GO:0031224	intrinsic to membrane	3.16e-18	1.59	10082	2214	936	326	[Icos - inducible t-cell co-stimulator, Calcr - calcitonin receptor, Faah - fatty acid amide hydrolase, H2-M2 - histocompatibility 2, m region locus 2, Sidt1 - sid1 transmembrane family, member 1, Tnfrsf13c - tumor necrosis factor receptor superfamily, member 13c, Npr1 - natriuretic peptide receptor 1, B4galnt3 - beta-1,4-n-acetyl-galactosaminyl transferase 3, Slc23a3 - solute carrier family 23 (…
GO:0016021	integral to membrane	2.45e-17	1.58	10082	2158	936	317	[Icos - inducible t-cell co-stimulator, Calcr - calcitonin receptor, Faah - fatty acid amide hydrolase, H2-M2 - histocompatibility 2, m region locus 2, Sidt1 - sid1 transmembrane family, member 1, Tnfrsf13c - tumor necrosis factor receptor superfamily, member 13c, Npr1 - natriuretic peptide receptor 1, B4galnt3 - beta-1,4-n-acetyl-galactosaminyl transferase 3, Slc23a3 - solute carrier family 23 (…
GO:0044425	membrane part	1.53e-12	1.4	10082	2658	936	346	[Icos - inducible t-cell co-stimulator, Calcr - calcitonin receptor, H2-M2 - histocompatibility 2, m region locus 2, Faah - fatty acid amide hydrolase, Sidt1 - sid1 transmembrane family, member 1, Tnfrsf13c - tumor necrosis factor receptor superfamily, member 13c, Npr1 - natriuretic peptide receptor 1, B4galnt3 - beta-1,4-n-acetyl-galactosaminyl transferase 3, Myo1a - myosin ia, Slc23a3 - solute …
GO:0005886	plasma membrane	1.24e-10	1.54	10082	1454	958	213	[Calcr - calcitonin receptor, Zan - zonadhesin, Abcg1 - atp-binding cassette, sub-family g (white), member 1, Npr1 - natriuretic peptide receptor 1, Sez6l - seizure related 6 homolog like, Gpr111 - g protein-coupled receptor 111, Podxl - podocalyxin-like, Epcam - epithelial cell adhesion molecule, Dlgap2 - discs, large (drosophila) homolog-associated protein 2, Ache - acetylcholinesterase, Ccrl2 …
GO:0045202	synapse	1.66e-09	2.47	10082	216	1022	54	[Kcnc4 - potassium voltage gated channel, shaw-related subfamily, member 4, Gabra5 - gamma-aminobutyric acid (gaba) a receptor, subunit alpha 5, Dmxl2 - dmx-like 2, Rims4 - regulating synaptic membrane exocytosis 4, Grip1 - glutamate receptor interacting protein 1, Amph - amphiphysin, Dlgap2 - discs, large (drosophila) homolog-associated protein 2, Ache - acetylcholinesterase, Nrgn - neurogranin,…
GO:0044456	synapse part	5.29e-09	2.44	10082	210	1022	52	[Gabra5 - gamma-aminobutyric acid (gaba) a receptor, subunit alpha 5, Dmxl2 - dmx-like 2, Grip1 - glutamate receptor interacting protein 1, Amph - amphiphysin, Sypl2 - synaptophysin-like 2, Dab1 - disabled homolog 1 (drosophila), Dlgap2 - discs, large (drosophila) homolog-associated protein 2, Oprd1 - opioid receptor, delta 1, Ache - acetylcholinesterase, Chrna1 - cholinergic receptor, nicotinic,…
GO:0030054	cell junction	5.99e-09	1.99	10082	406	1022	82	[Abcb4 - atp-binding cassette, sub-family b (mdr/tap), member 4, Gabra5 - gamma-aminobutyric acid (gaba) a receptor, subunit alpha 5, Rims4 - regulating synaptic membrane exocytosis 4, Cldn3 - claudin 3, Dmxl2 - dmx-like 2, Grip1 - glutamate receptor interacting protein 1, Amph - amphiphysin, Podxl - podocalyxin-like, Epcam - epithelial cell adhesion molecule, Dlgap2 - discs, large (drosophila) h…
GO:0016020	membrane	2.52e-08	1.26	10082	3424	960	412	[Chn2 - chimerin (chimaerin) 2, Abcg1 - atp-binding cassette, sub-family g (white), member 1, Tnfrsf13c - tumor necrosis factor receptor superfamily, member 13c, Efhd1 - ef hand domain containing 1, Zan - zonadhesin, Slc23a3 - solute carrier family 23 (nucleobase transporters), member 3, Sez6l - seizure related 6 homolog like, Gpr111 - g protein-coupled receptor 111, Epcam - epithelial cell adhes…
GO:0045211	postsynaptic membrane	1.06e-07	3.06	10082	102	1001	31	[Gabra1 - gamma-aminobutyric acid (gaba) a receptor, subunit alpha 1, Trpv1 - transient receptor potential cation channel, subfamily v, member 1, Gabra5 - gamma-aminobutyric acid (gaba) a receptor, subunit alpha 5, Grip1 - glutamate receptor interacting protein 1, Chrnb4 - cholinergic receptor, nicotinic, beta polypeptide 4, Grin2c - glutamate receptor, ionotropic, nmda2c (epsilon 3), Grik3 - glu…
GO:0034702	ion channel complex	2.08e-07	3.39	10082	86	900	26	[Scn5a - sodium channel, voltage-gated, type v, alpha, Gabra1 - gamma-aminobutyric acid (gaba) a receptor, subunit alpha 1, Clic5 - chloride intracellular channel 5, Scn4b - sodium channel, type iv, beta, Kcnc4 - potassium voltage gated channel, shaw-related subfamily, member 4, Scn8a - sodium channel, voltage-gated, type viii, alpha, Gabra5 - gamma-aminobutyric acid (gaba) a receptor, subunit al…
GO:0044459	plasma membrane part	2.86e-07	1.7	10082	692	909	106	[Icos - inducible t-cell co-stimulator, Kit - kit oncogene, Tnfrsf13c - tumor necrosis factor receptor superfamily, member 13c, Kcnc4 - potassium voltage gated channel, shaw-related subfamily, member 4, Scn11a - sodium channel, voltage-gated, type xi, alpha, Kcng1 - potassium voltage-gated channel, subfamily g, member 1, Myo1a - myosin ia, Pdgfb - platelet derived growth factor, b polypeptide, Po…
GO:0097060	synaptic membrane	3.36e-07	2.88	10082	112	1001	32	[Gabra1 - gamma-aminobutyric acid (gaba) a receptor, subunit alpha 1, Trpv1 - transient receptor potential cation channel, subfamily v, member 1, Gabra5 - gamma-aminobutyric acid (gaba) a receptor, subunit alpha 5, Grip1 - glutamate receptor interacting protein 1, Chrnb4 - cholinergic receptor, nicotinic, beta polypeptide 4, Grin2c - glutamate receptor, ionotropic, nmda2c (epsilon 3), Grik3 - glu…
GO:0005911	cell-cell junction	1.98e-05	2.45	10082	157	786	30	[Gja6 - gap junction protein, alpha 6, Scn5a - sodium channel, voltage-gated, type v, alpha, Prkcz - protein kinase c, zeta, Col13a1 - collagen, type xiii, alpha 1, Pkp1 - plakophilin 1, Cldn3 - claudin 3, Gja3 - gap junction protein, alpha 3, Podxl - podocalyxin-like, Epcam - epithelial cell adhesion molecule, Ocln - occludin, Pcdh1 - protocadherin 1, Aqp3 - aquaporin 3, Pard6b - par-6 (partitio…
GO:0030425	dendrite	3.02e-05	2.76	10082	152	577	24	[Slc32a1 - solute carrier family 32 (gaba vesicular transporter), member 1, Ddn - dendrin, Hdc - histidine decarboxylase, Chrna5 - cholinergic receptor, nicotinic, alpha polypeptide 5, Scn8a - sodium channel, voltage-gated, type viii, alpha, Trpv1 - transient receptor potential cation channel, subfamily v, member 1, Gabra5 - gamma-aminobutyric acid (gaba) a receptor, subunit alpha 5, Hcn1 - hyper…
GO:0034703	cation channel complex	4.13e-05	3.81	10082	53	749	15	[Scn5a - sodium channel, voltage-gated, type v, alpha, Kcne3 - potassium voltage-gated channel, isk-related subfamily, gene 3, Scn4b - sodium channel, type iv, beta, Kcng3 - potassium voltage-gated channel, subfamily g, member 3, Kcnc4 - potassium voltage gated channel, shaw-related subfamily, member 4, Kcnq3 - potassium voltage-gated channel, subfamily q, member 3, Scn8a - sodium channel, voltag…
GO:0043005	neuron projection	5.36e-05	1.9	10082	326	813	50	[Hdc - histidine decarboxylase, Calcr - calcitonin receptor, Gabra5 - gamma-aminobutyric acid (gaba) a receptor, subunit alpha 5, Scn11a - sodium channel, voltage-gated, type xi, alpha, Myo1a - myosin ia, Slc8a3 - solute carrier family 8 (sodium/calcium exchanger), member 3, Dab1 - disabled homolog 1 (drosophila), Prph - peripherin, Gchfr - gtp cyclohydrolase i feedback regulator, Dlgap2 - discs,…
GO:0005887	integral to plasma membrane	0.000136	2.28	10082	191	671	29	[Gabra1 - gamma-aminobutyric acid (gaba) a receptor, subunit alpha 1, Icos - inducible t-cell co-stimulator, Ephb1 - eph receptor b1, Slc2a4 - solute carrier family 2 (facilitated glucose transporter), member 4, Ecel1 - endothelin converting enzyme-like 1, Kcnh2 - potassium voltage-gated channel, subfamily h (eag-related), member 2, Ntrk1 - neurotrophic tyrosine kinase, receptor, type 1, Slc8a3 -…
GO:0020005	symbiont-containing vacuole membrane	0.00016	8.69	10082	6	967	5	[Iigp1 - interferon inducible gtpase 1, Gbp3 - guanylate binding protein 3, Gbp6 - guanylate binding protein 6, Gbp1 - guanylate binding protein 1, Gbp9 - guanylate-binding protein 9]
GO:0005883	neurofilament	0.000176	9.3	10082	7	774	5	[Nefm - neurofilament, medium polypeptide, Ina - internexin neuronal intermediate filament protein, alpha, Prph - peripherin, Nefl - neurofilament, light polypeptide, Nefh - neurofilament, heavy polypeptide]
GO:0033267	axon part	0.000208	3.18	10082	94	574	17	[Slc32a1 - solute carrier family 32 (gaba vesicular transporter), member 1, Ina - internexin neuronal intermediate filament protein, alpha, Nefl - neurofilament, light polypeptide, Kcnc4 - potassium voltage gated channel, shaw-related subfamily, member 4, Scn8a - sodium channel, voltage-gated, type viii, alpha, Nefh - neurofilament, heavy polypeptide, Chrm4 - cholinergic receptor, muscarinic 4, C…
GO:0034706	sodium channel complex	0.000503	11.24	10082	6	598	4	[Scn5a - sodium channel, voltage-gated, type v, alpha, Scn4b - sodium channel, type iv, beta, Scn8a - sodium channel, voltage-gated, type viii, alpha, Scn11a - sodium channel, voltage-gated, type xi, alpha]
GO:0001518	voltage-gated sodium channel complex	0.000503	11.24	10082	6	598	4	[Scn5a - sodium channel, voltage-gated, type v, alpha, Scn4b - sodium channel, type iv, beta, Scn8a - sodium channel, voltage-gated, type viii, alpha, Scn11a - sodium channel, voltage-gated, type xi, alpha]
GO:0043679	axon terminus	0.000652	6.07	10082	26	447	7	[Slc32a1 - solute carrier family 32 (gaba vesicular transporter), member 1, Hap1 - huntingtin-associated protein 1, Oprd1 - opioid receptor, delta 1, Kcnc4 - potassium voltage gated channel, shaw-related subfamily, member 4, Crhr2 - corticotropin releasing hormone receptor 2, Chrm4 - cholinergic receptor, muscarinic 4, Chrm1 - cholinergic receptor, muscarinic 1, cns]
GO:0030057	desmosome	0.000749	7.57	10082	9	740	5	[Dsc2 - desmocollin 2, Dsg2 - desmoglein 2, Pkp1 - plakophilin 1, Dsp - desmoplakin, Dsc3 - desmocollin 3]
GO:0031226	intrinsic to plasma membrane	0.000755	2.07	10082	210	671	29	[Icos - inducible t-cell co-stimulator, Gabra1 - gamma-aminobutyric acid (gaba) a receptor, subunit alpha 1, Ephb1 - eph receptor b1, Slc2a4 - solute carrier family 2 (facilitated glucose transporter), member 4, Ecel1 - endothelin converting enzyme-like 1, Kcnh2 - potassium voltage-gated channel, subfamily h (eag-related), member 2, Ntrk1 - neurotrophic tyrosine kinase, receptor, type 1, Slc8a3 -…
GO:0044299	C-fiber	0.000929	42.72	10082	2	236	2	[Prph - peripherin, Scn11a - sodium channel, voltage-gated, type xi, alpha]
